# Supplementary material for: Host-Selective Toxins of Pyrenophora tritici-repentis Induce Common Responses Associated with Host Susceptibility
Source: PLoS One. 2012 Jul 6;7(7):e40240. doi: 10.1371/journal.pone.0040240 (PMC3391247; doi:10.1371/journal.pone.0040240)
Supplement: Table S1 — Updated Gene Chip® Wheat Genome Array annotation. (XLS) [file pone.0040240.s003.xls]

## Sheet: Table S1
Table S1. Updated Gene Chip® Wheat Genome Array annotation.
probeset_target	TA-EST_hit	TIGR_TA_ANNOTATION	RICE_HIT	RICE_ANNOTATION	RICE_IPR_GO
AFFX-Ta_18SrRNA_at	TA51629_4565	NA	Os09g00998.1	expressed protein	NA
AFFX-Ta_CYP86-TA_3_at	AF123609	Cytochrome P450 [Triticum aestivum (Wheat)]	Os02g44654.1	cytochrome P450 86A2, putative, expressed	(IPR001128 GO:monooxygenase activity|GO:0004497|Cytochrome P450/ GO:iron ion binding|GO:0005506|Cytochrome P450/ GO:heme binding|GO:0020037|Cytochrome P450/ GO:electron transport|GO:0006118|Cytochrome P450/)/ (IPR002401 GO:monooxygenase activity|GO:0004497|Cytochrome P450, E-class, group I/ GO:iron ion binding|GO:0005506|Cytochrome P450, E-class, group I/ GO:heme binding|GO:0020037|Cytochrome P45…
AFFX-Ta_CYP86-TA_5_at	AF123609	Cytochrome P450 [Triticum aestivum (Wheat)]	Os02g44654.1	cytochrome P450 86A2, putative, expressed	(IPR001128 GO:monooxygenase activity|GO:0004497|Cytochrome P450/ GO:iron ion binding|GO:0005506|Cytochrome P450/ GO:heme binding|GO:0020037|Cytochrome P450/ GO:electron transport|GO:0006118|Cytochrome P450/)/ (IPR002401 GO:monooxygenase activity|GO:0004497|Cytochrome P450, E-class, group I/ GO:iron ion binding|GO:0005506|Cytochrome P450, E-class, group I/ GO:heme binding|GO:0020037|Cytochrome P45…
AFFX-Ta_CYP86-TA_M_at	AF123609	Cytochrome P450 [Triticum aestivum (Wheat)]	Os02g44654.1	cytochrome P450 86A2, putative, expressed	(IPR001128 GO:monooxygenase activity|GO:0004497|Cytochrome P450/ GO:iron ion binding|GO:0005506|Cytochrome P450/ GO:heme binding|GO:0020037|Cytochrome P450/ GO:electron transport|GO:0006118|Cytochrome P450/)/ (IPR002401 GO:monooxygenase activity|GO:0004497|Cytochrome P450, E-class, group I/ GO:iron ion binding|GO:0005506|Cytochrome P450, E-class, group I/ GO:heme binding|GO:0020037|Cytochrome P45…
AFFX-Ta_G-6-PDH_3_s_at	TA60117_4565	Glucose-6-phosphate dehydrogenase [Triticum aestivum (Wheat)]	Os02g38840.1	glucose-6-phosphate 1-dehydrogenase, cytoplasmic isoform, putative, expressed	(IPR001282 GO:glucose-6-phosphate dehydrogenase activity|GO:0004345|Glucose-6-phosphate dehydrogenase/ GO:glucose metabolic process|GO:0006006|Glucose-6-phosphate dehydrogenase/)/ (IPR016040 GO:catalytic activity|GO:0003824|NAD(P)-binding/ GO:binding|GO:0005488|NAD(P)-binding/ GO:metabolic process|GO:0008152|NAD(P)-binding/)/
AFFX-Ta_G-6-PDH_5_s_at	TA60117_4565	Glucose-6-phosphate dehydrogenase [Triticum aestivum (Wheat)]	Os02g38840.1	glucose-6-phosphate 1-dehydrogenase, cytoplasmic isoform, putative, expressed	(IPR001282 GO:glucose-6-phosphate dehydrogenase activity|GO:0004345|Glucose-6-phosphate dehydrogenase/ GO:glucose metabolic process|GO:0006006|Glucose-6-phosphate dehydrogenase/)/ (IPR016040 GO:catalytic activity|GO:0003824|NAD(P)-binding/ GO:binding|GO:0005488|NAD(P)-binding/ GO:metabolic process|GO:0008152|NAD(P)-binding/)/
AFFX-Ta_G-6-PDH_M_s_at	TA60117_4565	Glucose-6-phosphate dehydrogenase [Triticum aestivum (Wheat)]	Os02g38840.1	glucose-6-phosphate 1-dehydrogenase, cytoplasmic isoform, putative, expressed	(IPR001282 GO:glucose-6-phosphate dehydrogenase activity|GO:0004345|Glucose-6-phosphate dehydrogenase/ GO:glucose metabolic process|GO:0006006|Glucose-6-phosphate dehydrogenase/)/ (IPR016040 GO:catalytic activity|GO:0003824|NAD(P)-binding/ GO:binding|GO:0005488|NAD(P)-binding/ GO:metabolic process|GO:0008152|NAD(P)-binding/)/
AFFX-Ta_Sucsyn_3_at	TA64222_4565	Sucrose synthase [Lolium perenne (Perennial ryegrass)]	Os06g09450.6	sucrose synthase 1, putative, expressed	(IPR012820 GO:sucrose synthase activity|GO:0016157|Sucrose synthase, plants and cyanobacteria/)/
AFFX-Ta_Sucsyn_5_at	TA64222_4565	Sucrose synthase [Lolium perenne (Perennial ryegrass)]	Os06g09450.6	sucrose synthase 1, putative, expressed	(IPR012820 GO:sucrose synthase activity|GO:0016157|Sucrose synthase, plants and cyanobacteria/)/
AFFX-Ta_Sucsyn_M_at	DR741025	Sucrose synthase 1 [Hordeum vulgare (Barley)]	Os06g09450.6	sucrose synthase 1, putative, expressed	(IPR012820 GO:sucrose synthase activity|GO:0016157|Sucrose synthase, plants and cyanobacteria/)/
AFFX-Ta_Ubiquitin_3_at	BJ320960	Ubiquitin C variant [Homo sapiens (Human)]	Os06g46770.1	polyubiquitin containing 7 ubiquitin monomers, putative, expressed	(IPR000626 GO:protein modification process|GO:0006464|Ubiquitin/)/
AFFX-Ta_Ubiquitin_5_at	TA58569_4565	Ubiquitin C variant [Homo sapiens (Human)]	Os06g46770.1	polyubiquitin containing 7 ubiquitin monomers, putative, expressed	(IPR000626 GO:protein modification process|GO:0006464|Ubiquitin/)/
AFFX-Ta_Ubiquitin_M_at	TA58553_4565	Ubiquitin C variant [Homo sapiens (Human)]	Os06g46770.1	polyubiquitin containing 7 ubiquitin monomers, putative, expressed	(IPR000626 GO:protein modification process|GO:0006464|Ubiquitin/)/
AFFX-Ta-actin-3_at	BJ252640	Actin 1 [Avena nuda (Small naked oat)]	Os03g50890.1	actin-1, putative, expressed	(IPR004000 GO:protein binding|GO:0005515|Actin/actin-like/)/ (IPR004001 GO:ATP binding|GO:0005524|Actin, conserved site/)/
AFFX-Ta-actin-5_at	TA62793_4565	Actin 1 [Avena nuda (Small naked oat)]	Os03g50890.1	actin-1, putative, expressed	(IPR004000 GO:protein binding|GO:0005515|Actin/actin-like/)/ (IPR004001 GO:ATP binding|GO:0005524|Actin, conserved site/)/
AFFX-Ta-actin-M_at	TA62793_4565	Actin 1 [Avena nuda (Small naked oat)]	Os03g50890.1	actin-1, putative, expressed	(IPR004000 GO:protein binding|GO:0005515|Actin/actin-like/)/ (IPR004001 GO:ATP binding|GO:0005524|Actin, conserved site/)/
AFFX-Ta-actin-M_x_at	TA62793_4565	Actin 1 [Avena nuda (Small naked oat)]	Os03g50890.1	actin-1, putative, expressed	(IPR004000 GO:protein binding|GO:0005515|Actin/actin-like/)/ (IPR004001 GO:ATP binding|GO:0005524|Actin, conserved site/)/
AFFX-Ta-ef1a-3_at	CA616709	T6D22.2 [Arabidopsis thaliana (Mouse-ear cress)]	Os03g08050.4	elongation factor 1-alpha, putative, expressed	(IPR000795 GO:GTPase activity|GO:0003924|Protein synthesis factor, GTP-binding/ GO:GTP binding|GO:0005525|Protein synthesis factor, GTP-binding/)/
AFFX-Ta-ef1a-5_at	CA616709	T6D22.2 [Arabidopsis thaliana (Mouse-ear cress)]	Os03g08050.4	elongation factor 1-alpha, putative, expressed	(IPR000795 GO:GTPase activity|GO:0003924|Protein synthesis factor, GTP-binding/ GO:GTP binding|GO:0005525|Protein synthesis factor, GTP-binding/)/
AFFX-Ta-ef1a-M_s_at	CA624412	T6D22.2 [Arabidopsis thaliana (Mouse-ear cress)]	Os03g08060.1	elongation factor 1-alpha, putative, expressed	(IPR000795 GO:GTPase activity|GO:0003924|Protein synthesis factor, GTP-binding/ GO:GTP binding|GO:0005525|Protein synthesis factor, GTP-binding/)/ (IPR004539 GO:translation elongation factor activity|GO:0003746|Translation elongation factor EF1A, eukaryotic and archaeal/ GO:GTP binding|GO:0005525|Translation elongation factor EF1A, eukaryotic and archaeal/ GO:translational elongation|GO:0006414|T…
AFFX-Ta-gapdh-3_at	TA58465_4565	Glyceraldehyde-3-phosphate dehydrogenase, cytosolic 1 [Zea mays (Maize)]	Os08g03290.2	glyceraldehyde-3-phosphate dehydrogenase, cytosolic, putative, expressed	(IPR000173 GO:glyceraldehyde-3-phosphate dehydrogenase (phosphorylating) activity|GO:0004365|Glyceraldehyde 3-phosphate dehydrogenase/ GO:NAD binding|GO:0051287|Glyceraldehyde 3-phosphate dehydrogenase/ GO:glycolysis|GO:0006096|Glyceraldehyde 3-phosphate dehydrogenase/)/ (IPR006424 GO:glyceraldehyde-3-phosphate dehydrogenase activity|GO:0008943|Glyceraldehyde-3-phosphate dehydrogenase, type I/ GO…
AFFX-Ta-gapdh-5_at	CA484966	Glyceraldehyde-3-phosphate dehydrogenase, cytosolic 1 [Zea mays (Maize)]	Os08g03290.1	glyceraldehyde-3-phosphate dehydrogenase, cytosolic, putative, expressed	(IPR000173 GO:glyceraldehyde-3-phosphate dehydrogenase (phosphorylating) activity|GO:0004365|Glyceraldehyde 3-phosphate dehydrogenase/ GO:NAD binding|GO:0051287|Glyceraldehyde 3-phosphate dehydrogenase/ GO:glycolysis|GO:0006096|Glyceraldehyde 3-phosphate dehydrogenase/)/ (IPR006424 GO:glyceraldehyde-3-phosphate dehydrogenase activity|GO:0008943|Glyceraldehyde-3-phosphate dehydrogenase, type I/ GO…
AFFX-Ta-gapdh-5_x_at	CA484966	Glyceraldehyde-3-phosphate dehydrogenase, cytosolic 1 [Zea mays (Maize)]	Os08g03290.1	glyceraldehyde-3-phosphate dehydrogenase, cytosolic, putative, expressed	(IPR000173 GO:glyceraldehyde-3-phosphate dehydrogenase (phosphorylating) activity|GO:0004365|Glyceraldehyde 3-phosphate dehydrogenase/ GO:NAD binding|GO:0051287|Glyceraldehyde 3-phosphate dehydrogenase/ GO:glycolysis|GO:0006096|Glyceraldehyde 3-phosphate dehydrogenase/)/ (IPR006424 GO:glyceraldehyde-3-phosphate dehydrogenase activity|GO:0008943|Glyceraldehyde-3-phosphate dehydrogenase, type I/ GO…
AFFX-Ta-gapdh-M_at	TA58465_4565	Glyceraldehyde-3-phosphate dehydrogenase, cytosolic 1 [Zea mays (Maize)]	Os08g03290.2	glyceraldehyde-3-phosphate dehydrogenase, cytosolic, putative, expressed	(IPR000173 GO:glyceraldehyde-3-phosphate dehydrogenase (phosphorylating) activity|GO:0004365|Glyceraldehyde 3-phosphate dehydrogenase/ GO:NAD binding|GO:0051287|Glyceraldehyde 3-phosphate dehydrogenase/ GO:glycolysis|GO:0006096|Glyceraldehyde 3-phosphate dehydrogenase/)/ (IPR006424 GO:glyceraldehyde-3-phosphate dehydrogenase activity|GO:0008943|Glyceraldehyde-3-phosphate dehydrogenase, type I/ GO…
AFFX-Ta-gapdh-M_x_at	TA58465_4565	Glyceraldehyde-3-phosphate dehydrogenase, cytosolic 1 [Zea mays (Maize)]	Os08g03290.2	glyceraldehyde-3-phosphate dehydrogenase, cytosolic, putative, expressed	(IPR000173 GO:glyceraldehyde-3-phosphate dehydrogenase (phosphorylating) activity|GO:0004365|Glyceraldehyde 3-phosphate dehydrogenase/ GO:NAD binding|GO:0051287|Glyceraldehyde 3-phosphate dehydrogenase/ GO:glycolysis|GO:0006096|Glyceraldehyde 3-phosphate dehydrogenase/)/ (IPR006424 GO:glyceraldehyde-3-phosphate dehydrogenase activity|GO:0008943|Glyceraldehyde-3-phosphate dehydrogenase, type I/ GO…
RPTR-Ta-J01636-1_at	CK163329	NA	Os09g35730.1	membrane protein, putative, expressed	(IPR011254 GO:catalytic activity|GO:0003824|Prismane-like/)/
RPTR-Ta-NC_001669-1_at	TA54436_4565	Nitrogen regulation protein NR [Escherichia coli]	NA	NA	NA
RPTR-Ta-NC_001669-2_at	DR736204	NA	NA	NA	NA
Ta.10.1.S1_a_at	CA643124	(1,3;1,4) beta glucanase precursor [Triticum aestivum (Wheat)]	Os05g31140.1	lichenase-2 precursor, putative, expressed	(IPR000490 GO:hydrolase activity, hydrolyzing O-glycosyl compounds|GO:0004553|Glycoside hydrolase, family 17/ GO:carbohydrate metabolic process|GO:0005975|Glycoside hydrolase, family 17/)/ (IPR000890 GO:kinase activity|GO:0016301|Acetate and butyrate kinase/ GO:phosphotransferase activity, carboxyl group as acceptor|GO:0016774|Acetate and butyrate kinase/ GO:metabolic process|GO:0008152|Acetate a…
Ta.10.1.S1_x_at	TA65493_4565	(1,3;1,4) beta glucanase precursor [Triticum aestivum (Wheat)]	Os05g31140.1	lichenase-2 precursor, putative, expressed	(IPR000490 GO:hydrolase activity, hydrolyzing O-glycosyl compounds|GO:0004553|Glycoside hydrolase, family 17/ GO:carbohydrate metabolic process|GO:0005975|Glycoside hydrolase, family 17/)/ (IPR000890 GO:kinase activity|GO:0016301|Acetate and butyrate kinase/ GO:phosphotransferase activity, carboxyl group as acceptor|GO:0016774|Acetate and butyrate kinase/ GO:metabolic process|GO:0008152|Acetate a…
Ta.10.2.S1_x_at	CK195626	(1,3;1,4) beta glucanase precursor [Triticum aestivum (Wheat)]	Os05g31140.1	lichenase-2 precursor, putative, expressed	(IPR000490 GO:hydrolase activity, hydrolyzing O-glycosyl compounds|GO:0004553|Glycoside hydrolase, family 17/ GO:carbohydrate metabolic process|GO:0005975|Glycoside hydrolase, family 17/)/ (IPR000890 GO:kinase activity|GO:0016301|Acetate and butyrate kinase/ GO:phosphotransferase activity, carboxyl group as acceptor|GO:0016774|Acetate and butyrate kinase/ GO:metabolic process|GO:0008152|Acetate a…
Ta.100.1.S1_at	TA80092_4565	Putative HALF-1 transcription factor [Triticum aestivum (Wheat)]	Os07g10890.1	DNA-binding protein EMBP-1, putative, expressed	(IPR004827 GO:transcription factor activity|GO:0003700|Basic-leucine zipper (bZIP) transcription factor/ GO:sequence-specific DNA binding|GO:0043565|Basic-leucine zipper (bZIP) transcription factor/ GO:protein dimerization activity|GO:0046983|Basic-leucine zipper (bZIP) transcription factor/ GO:regulation of transcription, DNA-dependent|GO:0006355|Basic-leucine zipper (bZIP) transcription factor/…
Ta.1000.1.S1_at	TA93735_4565	NA	Os10g39670.1	ATP binding protein, putative, expressed	(IPR000719 GO:protein kinase activity|GO:0004672|Protein kinase, core/ GO:ATP binding|GO:0005524|Protein kinase, core/ GO:protein amino acid phosphorylation|GO:0006468|Protein kinase, core/)/ (IPR001245 GO:protein-tyrosine kinase activity|GO:0004713|Tyrosine protein kinase/ GO:ATP binding|GO:0005524|Tyrosine protein kinase/ GO:protein amino acid phosphorylation|GO:0006468|Tyrosine protein kinase/…
Ta.10000.1.A1_at	TA86584_4565	Methyl-binding domain protein MBD101 [Zea mays (Maize)]	Os05g33550.1	methyl-binding domain protein MBD101, putative, expressed	(IPR001739 GO:DNA binding|GO:0003677|Methyl-CpG DNA binding/ GO:nucleus|GO:0005634|Methyl-CpG DNA binding/)/ (IPR011124 GO:zinc ion binding|GO:0008270|Zinc finger, CW-type/)/ (IPR016177 GO:DNA binding|GO:0003677|DNA-binding, integrase-type/ GO:nucleus|GO:0005634|DNA-binding, integrase-type/)/
Ta.10001.1.S1_a_at	TA82499_4565	Hypothetical protein [Glycine max (Soybean)]	Os03g11990.2	UV-induced protein uvi31, putative, expressed	NA
Ta.10001.1.S1_at	TA82499_4565	Hypothetical protein [Glycine max (Soybean)]	Os03g11990.2	UV-induced protein uvi31, putative, expressed	NA
Ta.10003.1.S1_at	TA94385_4565	Gb|AAD34459.1 [Arabidopsis thaliana (Mouse-ear cress)]	Os01g51220.1	transport protein particle subunit trs31, putative, expressed	NA
Ta.10003.1.S1_x_at	TA94385_4565	Gb|AAD34459.1 [Arabidopsis thaliana (Mouse-ear cress)]	Os01g51220.1	transport protein particle subunit trs31, putative, expressed	NA
Ta.10005.1.S1_at	TA56181_4565	Putative nucleic acid binding protein [Oryza sativa (japonica cultivar-group)]	Os02g35950.1	expressed protein	(IPR000504 GO:nucleic acid binding|GO:0003676|RNA recognition motif, RNP-1/)/
Ta.10008.1.A1_at	TA92029_4565	Putative dehydratase/deaminase [Oryza sativa (japonica cultivar-group)]	Os03g50510.1	threonine dehydratase biosynthetic, chloroplast precursor, putative, expressed	(IPR000634 GO:pyridoxal phosphate binding|GO:0030170|Serine/threonine dehydratase, pyridoxal-phosphate-binding site/ GO:amino acid metabolic process|GO:0006520|Serine/threonine dehydratase, pyridoxal-phosphate-binding site/)/ (IPR001926 GO:catalytic activity|GO:0003824|Pyridoxal phosphate-dependent enzyme, beta subunit/ GO:pyridoxal phosphate binding|GO:0030170|Pyridoxal phosphate-dependent enzym…
Ta.10009.1.S1_at	TA71219_4565	Seed protein B32E [Oryza sativa (japonica cultivar-group)]	Os11g09329.1	VHS and GAT domain protein, putative, expressed	(IPR002014 GO:intracellular protein transport|GO:0006886|VHS/)/ (IPR004152 GO:intracellular protein transport|GO:0006886|GAT/ GO:intracellular|GO:0005622|GAT/)/
Ta.10009.2.S1_a_at	CJ683824	Hypothetical protein At1g76970 [Arabidopsis thaliana (Mouse-ear cress)]	Os11g09329.1	VHS and GAT domain protein, putative, expressed	(IPR002014 GO:intracellular protein transport|GO:0006886|VHS/)/ (IPR004152 GO:intracellular protein transport|GO:0006886|GAT/ GO:intracellular|GO:0005622|GAT/)/
Ta.10009.2.S1_x_at	CA664560	F24J8.3 protein [Arabidopsis thaliana (Mouse-ear cress)]	Os11g09329.1	VHS and GAT domain protein, putative, expressed	(IPR002014 GO:intracellular protein transport|GO:0006886|VHS/)/ (IPR004152 GO:intracellular protein transport|GO:0006886|GAT/ GO:intracellular|GO:0005622|GAT/)/
Ta.1001.1.A1_at	BG908267	NA	Os02g40940.1	conserved hypothetical protein	(IPR001917 GO:transferase activity|GO:0016740|Aminotransferase, class-II, pyridoxal-phosphate binding site/ GO:metabolic process|GO:0008152|Aminotransferase, class-II, pyridoxal-phosphate binding site/)/ (IPR003653 GO:cysteine-type peptidase activity|GO:0008234|Peptidase C48, SUMO/Sentrin/Ubl1/ GO:proteolysis|GO:0006508|Peptidase C48, SUMO/Sentrin/Ubl1/)/
Ta.10010.1.S1_x_at	CA631889	NA	NA	NA	NA
Ta.10012.1.S1_at	TA90195_4565	NA	NA	NA	NA
Ta.10013.1.A1_at	TA93089_4565	NA	NA	NA	NA
Ta.10014.1.S1_at	TA76782_4565	Hypothetical protein OSJNBa0011L14.12 [Oryza sativa (japonica cultivar-group)]	Os03g06070.1	la domain containing protein, expressed	(IPR002344 GO:RNA binding|GO:0003723|Lupus La protein/ GO:RNA processing|GO:0006396|Lupus La protein/ GO:nucleus|GO:0005634|Lupus La protein/ GO:ribonucleoprotein complex|GO:0030529|Lupus La protein/)/
Ta.10014.2.S1_at	CJ582300	Hypothetical protein OSJNBa0011L14.12 [Oryza sativa (japonica cultivar-group)]	Os03g06070.1	la domain containing protein, expressed	(IPR002344 GO:RNA binding|GO:0003723|Lupus La protein/ GO:RNA processing|GO:0006396|Lupus La protein/ GO:nucleus|GO:0005634|Lupus La protein/ GO:ribonucleoprotein complex|GO:0030529|Lupus La protein/)/
Ta.10014.3.S1_a_at	CA609659	NA	Os03g06070.1	la domain containing protein, expressed	(IPR002344 GO:RNA binding|GO:0003723|Lupus La protein/ GO:RNA processing|GO:0006396|Lupus La protein/ GO:nucleus|GO:0005634|Lupus La protein/ GO:ribonucleoprotein complex|GO:0030529|Lupus La protein/)/
Ta.10014.3.S1_at	CA609659	NA	Os03g06070.1	la domain containing protein, expressed	(IPR002344 GO:RNA binding|GO:0003723|Lupus La protein/ GO:RNA processing|GO:0006396|Lupus La protein/ GO:nucleus|GO:0005634|Lupus La protein/ GO:ribonucleoprotein complex|GO:0030529|Lupus La protein/)/
Ta.10015.1.A1_a_at	TA72170_4565	oxidoreductase/ zinc ion binding [Arabidopsis thaliana]	Os10g07229.1	alcohol dehydrogenase 2, putative, expressed	(IPR002328 GO:zinc ion binding|GO:0008270|Alcohol dehydrogenase, zinc-containing, conserved site/ GO:oxidoreductase activity|GO:0016491|Alcohol dehydrogenase, zinc-containing, conserved site/)/ (IPR016040 GO:catalytic activity|GO:0003824|NAD(P)-binding/ GO:binding|GO:0005488|NAD(P)-binding/ GO:metabolic process|GO:0008152|NAD(P)-binding/)/
Ta.10015.1.A1_at	TA72170_4565	oxidoreductase/ zinc ion binding [Arabidopsis thaliana]	Os10g07229.1	alcohol dehydrogenase 2, putative, expressed	(IPR002328 GO:zinc ion binding|GO:0008270|Alcohol dehydrogenase, zinc-containing, conserved site/ GO:oxidoreductase activity|GO:0016491|Alcohol dehydrogenase, zinc-containing, conserved site/)/ (IPR016040 GO:catalytic activity|GO:0003824|NAD(P)-binding/ GO:binding|GO:0005488|NAD(P)-binding/ GO:metabolic process|GO:0008152|NAD(P)-binding/)/
Ta.10015.2.S1_at	TA72171_4565	Alcohol dehydrogenase, putative [Arabidopsis thaliana (Mouse-ear cress)]	Os10g07229.1	alcohol dehydrogenase 2, putative, expressed	(IPR002328 GO:zinc ion binding|GO:0008270|Alcohol dehydrogenase, zinc-containing, conserved site/ GO:oxidoreductase activity|GO:0016491|Alcohol dehydrogenase, zinc-containing, conserved site/)/ (IPR016040 GO:catalytic activity|GO:0003824|NAD(P)-binding/ GO:binding|GO:0005488|NAD(P)-binding/ GO:metabolic process|GO:0008152|NAD(P)-binding/)/
Ta.10015.3.S1_at	TA72173_4565	D-glycerate 3-kinase, chloroplast precursor [Arabidopsis thaliana (Mouse-ear cress)]	Os01g48990.1	protein Kinase C630.09c, putative, expressed	NA
Ta.10016.1.S1_at	TA101486_4565	NA	NA	NA	NA
Ta.10017.1.S1_at	TA93585_4565	NA	Os03g11170.1	cystatin, putative	(IPR000010 GO:cysteine protease inhibitor activity|GO:0004869|Proteinase inhibitor I25, cystatin/)/ (IPR000480 GO:nutrient reservoir activity|GO:0045735|Glutelin/)/ (IPR003243 GO:cysteine protease inhibitor activity|GO:0004869|Proteinase inhibitor I25A and I25B, type 2 and phytocystatins/)/
Ta.10018.1.S1_at	TA99063_4565	NA	NA	NA	NA
Ta.10019.1.S1_at	TA91321_4565	NA	NA	NA	NA
Ta.1002.1.S1_at	TA72310_4565	Hypothetical protein [Solanum tuberosum (Potato)]	Os12g10650.1	expressed protein	NA
Ta.10020.1.S1_at	TA89491_4565	NA	NA	NA	NA
Ta.10021.1.S1_at	TA72870_4565	NA	Os01g01290.1	histone-like transcription factor and archaeal histone family protein, expressed	(IPR009072 GO:DNA binding|GO:0003677|Histone-fold/)/
Ta.10023.1.S1_at	TA103430_4565	unknown protein [Oryza sativa (japonica cultivar-group)]	Os12g41760.1	conserved hypothetical protein	IPR0000000 NO IPR DEF AVAIL|GO:"0006412 | translation / |GO:"0005622 | intracellular / |GO: 0005840 | ribosome / |GO: 0030529 | ribonucleoprotein complex / |GO:"0003735 | structural constituent of ribosome /
Ta.10024.1.S1_at	TA91255_4565	NA	NA	NA	NA
Ta.10024.1.S1_s_at	TA91255_4565	NA	NA	NA	NA
Ta.10025.1.S1_at	TA95985_4565	NA	NA	NA	NA
Ta.10026.1.A1_at	TA85201_4565	Putative calcium dependent protein kinase [Oryza sativa (japonica cultivar-group)]	Os01g61590.1	calcium-dependent protein kinase, isoform AK1, putative, expressed	(IPR000719 GO:protein kinase activity|GO:0004672|Protein kinase, core/ GO:ATP binding|GO:0005524|Protein kinase, core/ GO:protein amino acid phosphorylation|GO:0006468|Protein kinase, core/)/ (IPR001245 GO:protein-tyrosine kinase activity|GO:0004713|Tyrosine protein kinase/ GO:ATP binding|GO:0005524|Tyrosine protein kinase/ GO:protein amino acid phosphorylation|GO:0006468|Tyrosine protein kinase/…
Ta.10027.1.S1_at	TA69760_4565	NA	Os08g40250.1	expressed protein	NA
Ta.10027.3.S1_at	CA610541	NA	Os08g40250.1	expressed protein	NA
Ta.10028.1.S1_at	TA84372_4565	NA	NA	NA	NA
Ta.10028.1.S1_s_at	TA84372_4565	NA	NA	NA	NA
Ta.10029.1.S1_at	TA84172_4565	NA	NA	NA	NA
Ta.10031.1.S1_at	BJ269082	NHL repeat-containing protein-like [Oryza sativa (japonica cultivar-group)]	Os02g49770.1	expressed protein	NA
Ta.10032.1.S1_a_at	BJ242626	NA	NA	NA	NA
Ta.10032.3.S1_at	BJ237083	NA	Os05g08570.5	OsIAA15 - Auxin-responsive Aux/IAA gene family member, expressed	(IPR011525 GO:protein dimerization activity|GO:0046983|Aux/IAA-ARF-dimerisation/ GO:nucleus|GO:0005634|Aux/IAA-ARF-dimerisation/)/
Ta.10034.1.S1_at	CK170235	NA	NA	NA	NA
Ta.10034.2.S1_a_at	TA66906_4565	NA	Os01g33000.1	expressed protein	NA
Ta.10035.1.S1_at	CD885464	NA	NA	NA	NA
Ta.10036.1.S1_at	TA110812_4565	NA	NA	NA	NA
Ta.10037.1.S1_a_at	TA87487_4565	Putative 50S ribosomal protein L33 [Arabidopsis thaliana (Mouse-ear cress)]	Os05g37884.1	50S ribosomal protein L33, putative, expressed	(IPR001705 GO:structural constituent of ribosome|GO:0003735|Ribosomal protein L33/ GO:translation|GO:0006412|Ribosomal protein L33/ GO:intracellular|GO:0005622|Ribosomal protein L33/ GO:ribosome|GO:0005840|Ribosomal protein L33/)/
Ta.10037.1.S1_at	TA87487_4565	Putative 50S ribosomal protein L33 [Arabidopsis thaliana (Mouse-ear cress)]	Os05g37884.1	50S ribosomal protein L33, putative, expressed	(IPR001705 GO:structural constituent of ribosome|GO:0003735|Ribosomal protein L33/ GO:translation|GO:0006412|Ribosomal protein L33/ GO:intracellular|GO:0005622|Ribosomal protein L33/ GO:ribosome|GO:0005840|Ribosomal protein L33/)/
Ta.10037.2.S1_at	CA594411	Putative 50S ribosomal protein L33 [Arabidopsis thaliana (Mouse-ear cress)]	Os05g37884.1	50S ribosomal protein L33, putative, expressed	(IPR001705 GO:structural constituent of ribosome|GO:0003735|Ribosomal protein L33/ GO:translation|GO:0006412|Ribosomal protein L33/ GO:intracellular|GO:0005622|Ribosomal protein L33/ GO:ribosome|GO:0005840|Ribosomal protein L33/)/
Ta.10037.3.S1_at	CA670341	Putative 50S ribosomal protein L33 [Arabidopsis thaliana (Mouse-ear cress)]	Os05g37884.1	50S ribosomal protein L33, putative, expressed	(IPR001705 GO:structural constituent of ribosome|GO:0003735|Ribosomal protein L33/ GO:translation|GO:0006412|Ribosomal protein L33/ GO:intracellular|GO:0005622|Ribosomal protein L33/ GO:ribosome|GO:0005840|Ribosomal protein L33/)/
Ta.10037.3.S1_x_at	CA670341	Putative 50S ribosomal protein L33 [Arabidopsis thaliana (Mouse-ear cress)]	Os05g37884.1	50S ribosomal protein L33, putative, expressed	(IPR001705 GO:structural constituent of ribosome|GO:0003735|Ribosomal protein L33/ GO:translation|GO:0006412|Ribosomal protein L33/ GO:intracellular|GO:0005622|Ribosomal protein L33/ GO:ribosome|GO:0005840|Ribosomal protein L33/)/
Ta.10038.1.S1_at	TA55752_4565	Retrotransposon protein, putative, unclassified [Oryza sativa (japonica cultivar-group)]	Os11g29200.1	protein transport protein Sec24-like CEF, putative, expressed	(IPR006900 GO:protein binding|GO:0005515|Sec23/Sec24 helical region/ GO:intracellular protein transport|GO:0006886|Sec23/Sec24 helical region/ GO:ER to Golgi vesicle-mediated transport|GO:0006888|Sec23/Sec24 helical region/ GO:COPII vesicle coat|GO:0030127|Sec23/Sec24 helical region/)/
Ta.10038.3.S1_a_at	BJ242954	Retrotransposon protein, putative, unclassified [Oryza sativa (japonica cultivar-group)]	Os12g24250.1	sec23/Sec24 trunk domain containing protein, expressed	(IPR006900 GO:protein binding|GO:0005515|Sec23/Sec24 helical region/ GO:intracellular protein transport|GO:0006886|Sec23/Sec24 helical region/ GO:ER to Golgi vesicle-mediated transport|GO:0006888|Sec23/Sec24 helical region/ GO:COPII vesicle coat|GO:0030127|Sec23/Sec24 helical region/)/
Ta.10039.1.S1_at	TA79587_4565	NA	Os06g12260.1	expressed protein	NA
Ta.1004.1.A1_at	BG908274	NA	NA	NA	NA
Ta.10040.1.S1_at	CA633366	NA	Os02g56219.1	N-acetyltransferase, putative, expressed	NA
Ta.10040.2.S1_s_at	TA78954_4565	NA	NA	NA	NA
Ta.10041.1.S1_at	TA109333_4565	NA	NA	NA	NA
Ta.10042.1.S1_at	TA74346_4565	Early nodulin gene related protein, putative [Oryza sativa (japonica cultivar-group)]	Os10g32580.1	anther-specific proline-rich protein APG precursor, putative, expressed	NA
Ta.10042.2.S1_at	CA711010	Early nodulin gene related protein, putative [Oryza sativa (japonica cultivar-group)]	Os10g32580.1	anther-specific proline-rich protein APG precursor, putative, expressed	NA
Ta.10045.1.S1_a_at	CA611898	Endomembrane protein EMP70 precusor isolog; 68664-64364 [Arabidopsis thaliana (Mouse-ear cress)]	Os11g07910.1	transmembrane 9 superfamily protein member 3 precursor, putative, expressed	NA
Ta.10046.1.S1_at	TA75941_4565	NA	NA	NA	NA
Ta.10047.1.S1_s_at	AY568303	CCAAT-box transcription factor complex WHAP6 /// CCAAT-box transcription factor complex WHAP7 /// CCAAT-box transcription factor complex WHAP9	Os03g07880.1	nuclear transcription factor Y subunit A-3, putative, expressed	(IPR001289 GO:transcription factor activity|GO:0003700|CCAAT-binding transcription factor, subunit B/ GO:regulation of transcription, DNA-dependent|GO:0006355|CCAAT-binding transcription factor, subunit B/ GO:nucleus|GO:0005634|CCAAT-binding transcription factor, subunit B/)/ (IPR007449 GO:protein binding|GO:0005515|ZipA, C-terminal FtsZ-binding region/ GO:barrier septum formation|GO:0000917|ZipA…
Ta.10047.2.S1_at	AY568303	CCAAT-box transcription factor complex WHAP9	Os03g07880.1	nuclear transcription factor Y subunit A-3, putative, expressed	(IPR001289 GO:transcription factor activity|GO:0003700|CCAAT-binding transcription factor, subunit B/ GO:regulation of transcription, DNA-dependent|GO:0006355|CCAAT-binding transcription factor, subunit B/ GO:nucleus|GO:0005634|CCAAT-binding transcription factor, subunit B/)/ (IPR007449 GO:protein binding|GO:0005515|ZipA, C-terminal FtsZ-binding region/ GO:barrier septum formation|GO:0000917|ZipA…
Ta.10048.1.S1_at	TA77573_4565	Putative vacuolar targeting receptor [Oryza sativa (japonica cultivar-group)]	Os07g48229.1	vacuolar sorting receptor 1 precursor, putative, expressed	(IPR001881 GO:calcium ion binding|GO:0005509|EGF-like calcium-binding/)/
Ta.10048.2.S1_a_at	TA77572_4565	Putative vacuolar targeting receptor [Oryza sativa (japonica cultivar-group)]	Os11g02464.1	vacuolar sorting receptor 1 precursor, putative, expressed	(IPR001881 GO:calcium ion binding|GO:0005509|EGF-like calcium-binding/)/
Ta.10048.2.S1_at	TA77572_4565	Putative vacuolar targeting receptor [Oryza sativa (japonica cultivar-group)]	Os11g02464.1	vacuolar sorting receptor 1 precursor, putative, expressed	(IPR001881 GO:calcium ion binding|GO:0005509|EGF-like calcium-binding/)/
Ta.10048.3.S1_at	BJ232348	Putative vacuolar targeting receptor [Oryza sativa (japonica cultivar-group)]	Os07g48229.1	vacuolar sorting receptor 1 precursor, putative, expressed	(IPR001881 GO:calcium ion binding|GO:0005509|EGF-like calcium-binding/)/
Ta.1005.1.S1_at	TA107477_4565	Hypothetical protein [Gibberella zeae (Fusarium graminearum)]	NA	NA	NA
Ta.10053.1.A1_at	TA96466_4565	NA	NA	NA	NA
Ta.10054.1.S1_at	AF519804	ABA response element binding factor [Triticum aestivum (Wheat)]	Os01g64000.1	ABA response element binding factor, putative, expressed	(IPR000484 GO:electron transporter, transferring electrons within the cyclic electron transport pathway of photosynthesis activity|GO:0045156|Photosynthetic reaction centre, L and M subunits/ GO:electron transport|GO:0006118|Photosynthetic reaction centre, L and M subunits/ GO:photosynthesis, light reaction|GO:0019684|Photosynthetic reaction centre, L and M subunits/ GO:plasma membrane light-harv…
Ta.10056.1.S1_at	CK201397	NA	NA	NA	NA
Ta.10057.1.S1_a_at	TA76651_4565	NA	Os07g47030.2	expressed protein	(IPR009003 GO:catalytic activity|GO:0003824|Peptidase, trypsin-like serine and cysteine/)/
Ta.10057.3.A1_a_at	CJ528388	Putative polyprotein from transposon TNT [Oryza sativa (japonica cultivar-group)]	Os07g47030.2	expressed protein	(IPR009003 GO:catalytic activity|GO:0003824|Peptidase, trypsin-like serine and cysteine/)/
Ta.10057.3.A1_at	BJ239722	NA	Os07g47030.2	expressed protein	(IPR009003 GO:catalytic activity|GO:0003824|Peptidase, trypsin-like serine and cysteine/)/
Ta.10058.1.A1_at	CK205233	Proline transporter [Hordeum vulgare (Barley)]	Os07g01090.1	proline transporter, putative, expressed	NA
Ta.10059.1.S1_at	TA82098_4565	NA	Os07g07000.1	syntaxin 132, putative, expressed	(IPR006011 GO:membrane|GO:0016020|Syntaxin, N-terminal/)/ (IPR006012 GO:SNAP receptor activity|GO:0005484|Syntaxin/epimorphin, conserved site/ GO:intracellular protein transport|GO:0006886|Syntaxin/epimorphin, conserved site/ GO:membrane|GO:0016020|Syntaxin/epimorphin, conserved site/)/ (IPR010989 GO:protein binding|GO:0005515|t-SNARE/ GO:vesicle-mediated transport|GO:0016192|t-SNARE/ GO:membrane…
Ta.10059.2.S1_a_at	BJ268909	NA	Os07g34510.1	retrotransposon protein, putative, unclassified	(IPR001584 GO:DNA binding|GO:0003677|Integrase, catalytic core/ GO:DNA integration|GO:0015074|Integrase, catalytic core/)/ (IPR001969 GO:aspartic-type endopeptidase activity|GO:0004190|Peptidase aspartic, active site/ GO:proteolysis|GO:0006508|Peptidase aspartic, active site/)/ (IPR006011 GO:membrane|GO:0016020|Syntaxin, N-terminal/)/ (IPR006012 GO:SNAP receptor activity|GO:0005484|Syntaxin/epimo…
Ta.10059.2.S1_at	BJ268909	NA	Os07g34510.1	retrotransposon protein, putative, unclassified	(IPR001584 GO:DNA binding|GO:0003677|Integrase, catalytic core/ GO:DNA integration|GO:0015074|Integrase, catalytic core/)/ (IPR001969 GO:aspartic-type endopeptidase activity|GO:0004190|Peptidase aspartic, active site/ GO:proteolysis|GO:0006508|Peptidase aspartic, active site/)/ (IPR006011 GO:membrane|GO:0016020|Syntaxin, N-terminal/)/ (IPR006012 GO:SNAP receptor activity|GO:0005484|Syntaxin/epimo…
Ta.1006.1.S1_at	BE405277	Putative phosphate transporter [Oryza sativa (japonica cultivar-group)]	Os02g56510.1	phosphate transporter 1, putative, expressed	NA
Ta.10060.1.A1_at	BJ238356	Hypothetical protein [Medicago truncatula (Barrel medic)]	Os10g10380.1	retrotransposon protein, putative, unclassified	(IPR001878 GO:nucleic acid binding|GO:0003676|Zinc finger, CCHC-type/ GO:zinc ion binding|GO:0008270|Zinc finger, CCHC-type/)/ (IPR012337 GO:nucleic acid binding|GO:0003676|Polynucleotidyl transferase, Ribonuclease H fold/)/
Ta.10061.1.S1_at	TA83797_4565	Hypothetical protein [Triticum aestivum (Wheat)]	Os06g37020.1	expressed protein	NA
Ta.10063.1.S1_at	TA78765_4565	Pitrilysin [Arabidopsis thaliana (Mouse-ear cress)]	Os06g41990.2	metalloendopeptidase, putative, expressed	(IPR011249 GO:catalytic activity|GO:0003824|Metalloenzyme, LuxS/M16 peptidase-like, metal-binding/ GO:metal ion binding|GO:0046872|Metalloenzyme, LuxS/M16 peptidase-like, metal-binding/)/
Ta.10063.1.S1_s_at	TA78765_4565	Pitrilysin [Arabidopsis thaliana (Mouse-ear cress)]	Os06g41990.2	metalloendopeptidase, putative, expressed	(IPR011249 GO:catalytic activity|GO:0003824|Metalloenzyme, LuxS/M16 peptidase-like, metal-binding/ GO:metal ion binding|GO:0046872|Metalloenzyme, LuxS/M16 peptidase-like, metal-binding/)/
Ta.10063.2.S1_at	CA671032	NA	NA	NA	NA
Ta.10064.1.S1_at	TA64783_4565	5a2 protein [Triticum aestivum (Wheat)]	Os03g25350.1	5a2 protein, putative, expressed	NA
Ta.10065.1.S1_at	TA86991_4565	Cellulose synthase-like A1 [Oryza sativa (japonica cultivar-group)]	Os02g09930.1	CSLA1 - cellulose synthase-like family A; mannan synthase, expressed	NA
Ta.10066.1.S1_at	BE515990	Membrane-associated salt-inducible protein-like [Oryza sativa (japonica cultivar-group)]	Os01g42990.1	conserved hypothetical protein	(IPR006093 GO:oxidoreductase activity|GO:0016491|Oxygen oxidoreductase covalent FAD-binding site/ GO:electron transport|GO:0006118|Oxygen oxidoreductase covalent FAD-binding site/)/ (IPR016035 GO:metabolic process|GO:0008152|Acyl transferase/acyl hydrolase/lysophospholipase/)/ (IPR016166 GO:catalytic activity|GO:0003824|FAD-binding, type 2/ GO:FAD binding|GO:0050660|FAD-binding, type 2/)/
Ta.10067.1.A1_at	TA89748_4565	NA	Os12g38440.2	transcription factor X1-like protein, putative, expressed	NA
Ta.10067.2.S1_at	TA89748_4565	NA	Os12g38440.2	transcription factor X1-like protein, putative, expressed	NA
Ta.10068.1.S1_at	TA59118_4565	NA	Os10g05720.1	lipid binding protein, putative, expressed	NA
Ta.10069.1.S1_at	TA52521_4565	Putative (1-4)-beta-mannan endohydrolase [Oryza sativa (japonica cultivar-group)]	Os01g47400.1	hydrolase, hydrolyzing O-glycosyl compounds, putative, expressed	(IPR001547 GO:hydrolase activity, hydrolyzing O-glycosyl compounds|GO:0004553|Glycoside hydrolase, family 5/ GO:carbohydrate metabolic process|GO:0005975|Glycoside hydrolase, family 5/)/
Ta.10072.1.A1_at	TA99909_4565	Putative leucine-rich repeat receptor-like kinase [Oryza sativa (indica cultivar-group)]	Os02g05920.1	phytosulfokine receptor precursor, putative, expressed	(IPR000719 GO:protein kinase activity|GO:0004672|Protein kinase, core/ GO:ATP binding|GO:0005524|Protein kinase, core/ GO:protein amino acid phosphorylation|GO:0006468|Protein kinase, core/)/ (IPR001245 GO:protein-tyrosine kinase activity|GO:0004713|Tyrosine protein kinase/ GO:ATP binding|GO:0005524|Tyrosine protein kinase/ GO:protein amino acid phosphorylation|GO:0006468|Tyrosine protein kinase/…
Ta.10073.1.S1_a_at	CA627499	Putative coatomer zeta1 subunit [Oryza sativa (japonica cultivar-group)]	Os01g62150.1	coatomer subunit zeta-2, putative, expressed	(IPR011012 GO:transport|GO:0006810|Longin-like/)/
Ta.10074.1.S1_at	TA75771_4565	Putative SP2G [Oryza sativa (japonica cultivar-group)]	Os01g02120.1	OsMFT2 - Rice MFT-Like2 homogous to Arabidopsis Mother of FT and TFL1 gene, expressed	NA
Ta.10076.2.S1_a_at	CA651810	Hypothetical protein OSJNBa0015G09.19 [Oryza sativa (japonica cultivar-group)]	Os02g21650.1	B-cell receptor-associated protein 31-like containing protein, expressed	NA
Ta.10076.3.S1_at	CA693675	NA	Os02g21650.1	B-cell receptor-associated protein 31-like containing protein, expressed	NA
Ta.10076.3.S1_x_at	CA693675	NA	Os02g21650.1	B-cell receptor-associated protein 31-like containing protein, expressed	NA
Ta.10078.1.S1_at	CK217802	NA	Os06g21400.1	hypothetical protein	NA
Ta.10081.1.S1_at	TA65458_4565	OSJNBa0094P09.18 protein [Oryza sativa (japonica cultivar-group)]	Os04g21320.1	salicylic acid-induced fragment 1 protein, putative, expressed	NA
Ta.10081.2.S1_at	TA65463_4565	Aldo/keto reductase family-like protein [Oryza sativa (japonica cultivar-group)]	Os07g04990.1	aldo-keto reductase/ oxidoreductase, putative, expressed	(IPR001395 GO:oxidoreductase activity|GO:0016491|Aldo/keto reductase/)/
Ta.10082.1.S1_a_at	TA74101_4565	Ribosomal protein L4/L1 family, putative [Oryza sativa (japonica cultivar-group)]	Os12g30490.1	50S ribosomal protein L4, putative, expressed	(IPR002136 GO:structural constituent of ribosome|GO:0003735|Ribosomal protein L4/L1e/ GO:translation|GO:0006412|Ribosomal protein L4/L1e/ GO:intracellular|GO:0005622|Ribosomal protein L4/L1e/ GO:ribosome|GO:0005840|Ribosomal protein L4/L1e/)/
Ta.10082.2.S1_at	TA74101_4565	Ribosomal protein L4/L1 family, putative [Oryza sativa (japonica cultivar-group)]	Os12g30490.1	50S ribosomal protein L4, putative, expressed	(IPR002136 GO:structural constituent of ribosome|GO:0003735|Ribosomal protein L4/L1e/ GO:translation|GO:0006412|Ribosomal protein L4/L1e/ GO:intracellular|GO:0005622|Ribosomal protein L4/L1e/ GO:ribosome|GO:0005840|Ribosomal protein L4/L1e/)/
Ta.10082.3.A1_s_at	TA74098_4565	Ribosomal protein L4/L1 family, putative [Oryza sativa (japonica cultivar-group)]	Os11g37510.1	50S ribosomal protein L4, putative, expressed	(IPR002136 GO:structural constituent of ribosome|GO:0003735|Ribosomal protein L4/L1e/ GO:translation|GO:0006412|Ribosomal protein L4/L1e/ GO:intracellular|GO:0005622|Ribosomal protein L4/L1e/ GO:ribosome|GO:0005840|Ribosomal protein L4/L1e/)/
Ta.10083.1.S1_at	TA78717_4565	Hypothetical protein OJ1191_A10.131 [Oryza sativa (japonica cultivar-group)]	Os01g69040.1	ubiquitin-protein ligase/ zinc ion binding protein, putative, expressed	(IPR001841 GO:protein binding|GO:0005515|Zinc finger, RING-type/ GO:zinc ion binding|GO:0008270|Zinc finger, RING-type/)/
Ta.10084.1.S1_at	CA696548	high-affinity phosphate transporter PT1	NA	NA	IPR0000000 NO IPR DEF AVAIL|GO:"0055085 | transmembrane transport /
Ta.10085.1.S1_x_at	TA77005_4565	Phosphoglycerate mutase family, putative [Oryza sativa (japonica cultivar-group)]	Os11g05260.1	phosphoglycerate mutase, putative, expressed	(IPR001345 GO:catalytic activity|GO:0003824|Phosphoglycerate/bisphosphoglycerate mutase/ GO:metabolic process|GO:0008152|Phosphoglycerate/bisphosphoglycerate mutase/)/
Ta.10085.2.S1_at	CA622128	Phosphoglycerate mutase family, putative [Oryza sativa (japonica cultivar-group)]	Os11g05260.1	phosphoglycerate mutase, putative, expressed	(IPR001345 GO:catalytic activity|GO:0003824|Phosphoglycerate/bisphosphoglycerate mutase/ GO:metabolic process|GO:0008152|Phosphoglycerate/bisphosphoglycerate mutase/)/
Ta.10086.1.S1_at	TA72567_4565	NA	NA	NA	NA
Ta.10087.1.A1_at	TA84463_4565	OSJNBa0072D21.11 protein [Oryza sativa (japonica cultivar-group)]	Os04g31350.1	expressed protein	NA
Ta.10088.1.S1_at	TA51750_4565	Proline-rich protein APG-like; GDSL-motif lipase/hydrolase-like protein [Arabidopsis thaliana (Mouse-ear cress)]	Os06g05550.1	anther-specific proline-rich protein APG precursor, putative, expressed	NA
Ta.10088.2.S1_x_at	CA713017	Proline-rich protein APG-like; GDSL-motif lipase/hydrolase-like protein [Arabidopsis thaliana (Mouse-ear cress)]	Os06g05550.1	anther-specific proline-rich protein APG precursor, putative, expressed	NA
Ta.10089.1.S1_x_at	TA71561_4565	OSJNBa0068L06.10 protein [Oryza sativa (japonica cultivar-group)]	Os04g01250.1	glutamyl-tRNA, putative, expressed	(IPR000120 GO:carbon-nitrogen ligase activity, with glutamine as amido-N-donor|GO:0016884|Amidase signature enzyme/)/
Ta.10089.2.S1_a_at	CA655290	OSJNBa0068L06.10 protein [Oryza sativa (japonica cultivar-group)]	Os04g01250.1	glutamyl-tRNA, putative, expressed	(IPR000120 GO:carbon-nitrogen ligase activity, with glutamine as amido-N-donor|GO:0016884|Amidase signature enzyme/)/
Ta.10089.3.S1_a_at	TA71562_4565	OSJNBa0068L06.10 protein [Oryza sativa (japonica cultivar-group)]	Os04g01250.1	glutamyl-tRNA, putative, expressed	(IPR000120 GO:carbon-nitrogen ligase activity, with glutamine as amido-N-donor|GO:0016884|Amidase signature enzyme/)/
Ta.10089.3.S1_x_at	CA663398	OSJNBa0068L06.10 protein [Oryza sativa (japonica cultivar-group)]	Os04g01250.1	glutamyl-tRNA, putative, expressed	(IPR000120 GO:carbon-nitrogen ligase activity, with glutamine as amido-N-donor|GO:0016884|Amidase signature enzyme/)/
Ta.1009.1.S1_s_at	TA75554_4565	NA	Os07g46710.2	expressed protein	NA
Ta.1009.2.S1_at	CA609425	NA	Os07g46710.2	expressed protein	NA
Ta.1009.3.S1_at	CA611448	Hypothetical protein P0453E03.109 [Oryza sativa (japonica cultivar-group)]	Os07g46710.2	expressed protein	NA
Ta.10090.2.S1_a_at	TA89300_4565	NA	Os07g39390.1	vegetative cell wall protein gp1 precursor, putative, expressed	NA
Ta.10091.1.A1_at	BJ239733	NA	NA	NA	NA
Ta.10091.2.S1_at	BJ233863	NA	NA	NA	NA
Ta.10092.1.S1_at	CA614315	Calcium-binding EF-hand family protein-like [Oryza sativa (japonica cultivar-group)]	Os09g31040.1	EF hand family protein, expressed	(IPR002048 GO:calcium ion binding|GO:0005509|Calcium-binding EF-hand/)/
Ta.10092.1.S1_x_at	TA83371_4565	Calcium-binding EF-hand family protein-like [Oryza sativa (japonica cultivar-group)]	Os09g31040.1	EF hand family protein, expressed	(IPR002048 GO:calcium ion binding|GO:0005509|Calcium-binding EF-hand/)/
Ta.10092.2.S1_at	CA649342	Calcium-binding EF-hand family protein-like [Oryza sativa (japonica cultivar-group)]	Os09g31040.1	EF hand family protein, expressed	(IPR002048 GO:calcium ion binding|GO:0005509|Calcium-binding EF-hand/)/
Ta.10092.2.S1_x_at	CA649342	Calcium-binding EF-hand family protein-like [Oryza sativa (japonica cultivar-group)]	Os09g31040.1	EF hand family protein, expressed	(IPR002048 GO:calcium ion binding|GO:0005509|Calcium-binding EF-hand/)/
Ta.10092.3.A1_at	CA651225	Calcium-binding EF-hand family protein-like [Oryza sativa (japonica cultivar-group)]	Os09g31040.1	EF hand family protein, expressed	(IPR002048 GO:calcium ion binding|GO:0005509|Calcium-binding EF-hand/)/
Ta.10093.1.A1_at	TA86068_4565	Hypothetical protein P0589E08.13 [Oryza sativa (japonica cultivar-group)]	Os07g09800.1	expressed protein	NA
Ta.10094.1.S1_at	BJ233948	NA	NA	NA	NA
Ta.10095.1.S1_at	TA93868_4565	Proline-rich protein-like [Oryza sativa (japonica cultivar-group)]	Os08g06070.1	ELF7, putative, expressed	NA
Ta.10095.2.S1_a_at	TA93868_4565	Proline-rich protein-like [Oryza sativa (japonica cultivar-group)]	Os08g06070.1	ELF7, putative, expressed	NA
Ta.10095.2.S1_at	TA87381_4565	Proline-rich protein-like [Oryza sativa (japonica cultivar-group)]	Os08g06070.1	ELF7, putative, expressed	NA
Ta.10095.2.S1_x_at	TA87381_4565	Proline-rich protein-like [Oryza sativa (japonica cultivar-group)]	Os08g06070.1	ELF7, putative, expressed	NA
Ta.10096.1.S1_at	CD490419	NA	Os06g33340.2	expressed protein	NA
Ta.10096.1.S1_x_at	CD490419	NA	Os06g33340.2	expressed protein	NA
Ta.10097.1.S1_at	TA73167_4565	Putative wpk4 protein kinase [Oryza sativa (japonica cultivar-group)]	Os06g35160.1	CBL-interacting serine/threonine-protein kinase 11, putative, expressed	(IPR000719 GO:protein kinase activity|GO:0004672|Protein kinase, core/ GO:ATP binding|GO:0005524|Protein kinase, core/ GO:protein amino acid phosphorylation|GO:0006468|Protein kinase, core/)/ (IPR001245 GO:protein-tyrosine kinase activity|GO:0004713|Tyrosine protein kinase/ GO:ATP binding|GO:0005524|Tyrosine protein kinase/ GO:protein amino acid phosphorylation|GO:0006468|Tyrosine protein kinase/…
Ta.10097.1.S1_x_at	TA73167_4565	Putative wpk4 protein kinase [Oryza sativa (japonica cultivar-group)]	Os06g35160.1	CBL-interacting serine/threonine-protein kinase 11, putative, expressed	(IPR000719 GO:protein kinase activity|GO:0004672|Protein kinase, core/ GO:ATP binding|GO:0005524|Protein kinase, core/ GO:protein amino acid phosphorylation|GO:0006468|Protein kinase, core/)/ (IPR001245 GO:protein-tyrosine kinase activity|GO:0004713|Tyrosine protein kinase/ GO:ATP binding|GO:0005524|Tyrosine protein kinase/ GO:protein amino acid phosphorylation|GO:0006468|Tyrosine protein kinase/…
Ta.10098.1.S1_at	TA72026_4565	putative DNA-binding protein phosphatase 2C [Oryza sativa (japonica cultivar-group)]	Os02g55560.1	DNA-binding protein phosphatase 2C, putative, expressed	(IPR000222 GO:protein serine/threonine phosphatase activity|GO:0004722|Protein phosphatase 2C, manganese/magnesium aspartate binding site/ GO:protein amino acid dephosphorylation|GO:0006470|Protein phosphatase 2C, manganese/magnesium aspartate binding site/ GO:protein serine/threonine phosphatase complex|GO:0008287|Protein phosphatase 2C, manganese/magnesium aspartate binding site/)/ (IPR001932 G…
Ta.10098.1.S1_x_at	TA72026_4565	putative DNA-binding protein phosphatase 2C [Oryza sativa (japonica cultivar-group)]	Os02g55560.1	DNA-binding protein phosphatase 2C, putative, expressed	(IPR000222 GO:protein serine/threonine phosphatase activity|GO:0004722|Protein phosphatase 2C, manganese/magnesium aspartate binding site/ GO:protein amino acid dephosphorylation|GO:0006470|Protein phosphatase 2C, manganese/magnesium aspartate binding site/ GO:protein serine/threonine phosphatase complex|GO:0008287|Protein phosphatase 2C, manganese/magnesium aspartate binding site/)/ (IPR001932 G…
Ta.10098.2.S1_a_at	TA72027_4565	putative DNA-binding protein phosphatase 2C [Oryza sativa (japonica cultivar-group)]	Os02g55560.1	DNA-binding protein phosphatase 2C, putative, expressed	(IPR000222 GO:protein serine/threonine phosphatase activity|GO:0004722|Protein phosphatase 2C, manganese/magnesium aspartate binding site/ GO:protein amino acid dephosphorylation|GO:0006470|Protein phosphatase 2C, manganese/magnesium aspartate binding site/ GO:protein serine/threonine phosphatase complex|GO:0008287|Protein phosphatase 2C, manganese/magnesium aspartate binding site/)/ (IPR001932 G…
Ta.10098.3.S1_a_at	TA72028_4565	putative DNA-binding protein phosphatase 2C [Oryza sativa (japonica cultivar-group)]	Os02g55560.1	DNA-binding protein phosphatase 2C, putative, expressed	(IPR000222 GO:protein serine/threonine phosphatase activity|GO:0004722|Protein phosphatase 2C, manganese/magnesium aspartate binding site/ GO:protein amino acid dephosphorylation|GO:0006470|Protein phosphatase 2C, manganese/magnesium aspartate binding site/ GO:protein serine/threonine phosphatase complex|GO:0008287|Protein phosphatase 2C, manganese/magnesium aspartate binding site/)/ (IPR001932 G…
Ta.10098.3.S1_x_at	TA72028_4565	putative DNA-binding protein phosphatase 2C [Oryza sativa (japonica cultivar-group)]	Os02g55560.1	DNA-binding protein phosphatase 2C, putative, expressed	(IPR000222 GO:protein serine/threonine phosphatase activity|GO:0004722|Protein phosphatase 2C, manganese/magnesium aspartate binding site/ GO:protein amino acid dephosphorylation|GO:0006470|Protein phosphatase 2C, manganese/magnesium aspartate binding site/ GO:protein serine/threonine phosphatase complex|GO:0008287|Protein phosphatase 2C, manganese/magnesium aspartate binding site/)/ (IPR001932 G…
Ta.10099.1.S1_at	TA75588_4565	NA	Os06g11400.1	threonine endopeptidase, putative, expressed	NA
Ta.10099.1.S1_x_at	TA75588_4565	NA	Os06g11400.1	threonine endopeptidase, putative, expressed	NA
Ta.10099.2.S1_x_at	TA75587_4565	Hypothetical protein OJ1124_B05.8 [Oryza sativa (japonica cultivar-group)]	Os06g11400.1	threonine endopeptidase, putative, expressed	NA
Ta.1010.1.S1_at	TA52242_4565	Putative ribonucleotide reductase R2 [Oryza sativa (japonica cultivar-group)]	Os06g14620.1	ribonucleoside-diphosphate reductase small chain, putative, expressed	(IPR000358 GO:ribonucleoside-diphosphate reductase activity|GO:0004748|Ribonucleotide reductase/ GO:deoxyribonucleoside diphosphate metabolic process|GO:0009186|Ribonucleotide reductase/)/ (IPR009078 GO:oxidoreductase activity|GO:0016491|Ferritin/ribonucleotide reductase-like/ GO:transition metal ion binding|GO:0046914|Ferritin/ribonucleotide reductase-like/)/
Ta.10100.2.S1_a_at	TA82629_4565	Inorganic pyrophosphatase, putative [Oryza sativa (japonica cultivar-group)]	Os10g26600.1	soluble inorganic pyrophosphatase, putative, expressed	(IPR008162 GO:magnesium ion binding|GO:0000287|Inorganic pyrophosphatase/ GO:inorganic diphosphatase activity|GO:0004427|Inorganic pyrophosphatase/ GO:phosphate metabolic process|GO:0006796|Inorganic pyrophosphatase/ GO:cytoplasm|GO:0005737|Inorganic pyrophosphatase/)/
Ta.10100.2.S1_s_at	TA82631_4565	Inorganic pyrophosphatase, putative [Oryza sativa (japonica cultivar-group)]	Os10g26600.1	soluble inorganic pyrophosphatase, putative, expressed	(IPR008162 GO:magnesium ion binding|GO:0000287|Inorganic pyrophosphatase/ GO:inorganic diphosphatase activity|GO:0004427|Inorganic pyrophosphatase/ GO:phosphate metabolic process|GO:0006796|Inorganic pyrophosphatase/ GO:cytoplasm|GO:0005737|Inorganic pyrophosphatase/)/
Ta.10100.2.S1_x_at	TA82629_4565	Inorganic pyrophosphatase, putative [Oryza sativa (japonica cultivar-group)]	Os10g26600.1	soluble inorganic pyrophosphatase, putative, expressed	(IPR008162 GO:magnesium ion binding|GO:0000287|Inorganic pyrophosphatase/ GO:inorganic diphosphatase activity|GO:0004427|Inorganic pyrophosphatase/ GO:phosphate metabolic process|GO:0006796|Inorganic pyrophosphatase/ GO:cytoplasm|GO:0005737|Inorganic pyrophosphatase/)/
Ta.10101.1.S1_at	CA696645	NA	NA	NA	NA
Ta.10101.1.S1_s_at	TA83627_4565	NA	Os03g53280.1	beige/BEACH domain containing protein, expressed	(IPR016024 GO:binding|GO:0005488|Armadillo-type fold/)/
Ta.10102.1.A1_at	TA109385_4565	Expressed protein [Oryza sativa (japonica cultivar-group)]	Os12g31480.1	phosphatidylinositol glycan class V, putative, expressed	NA
Ta.10102.2.S1_at	BJ234195	Expressed protein [Oryza sativa (japonica cultivar-group)]	Os12g31480.1	phosphatidylinositol glycan class V, putative, expressed	NA
Ta.10103.1.A1_at	TA102078_4565	NA	NA	NA	NA
Ta.10104.1.S1_at	BJ234317	Putative cytochrome P450, 5'-partial [Oryza sativa (japonica cultivar-group)]	Os03g25500.1	cytochrome P450 72A1, putative, expressed	(IPR000634 GO:pyridoxal phosphate binding|GO:0030170|Serine/threonine dehydratase, pyridoxal-phosphate-binding site/ GO:amino acid metabolic process|GO:0006520|Serine/threonine dehydratase, pyridoxal-phosphate-binding site/)/ (IPR001128 GO:monooxygenase activity|GO:0004497|Cytochrome P450/ GO:iron ion binding|GO:0005506|Cytochrome P450/ GO:heme binding|GO:0020037|Cytochrome P450/ GO:electron tran…
Ta.10105.1.S1_at	TA76993_4565	OSJNBb0103I08.18 protein [Oryza sativa (japonica cultivar-group)]	Os04g45930.2	water-stress protein, putative, expressed	(IPR000504 GO:nucleic acid binding|GO:0003676|RNA recognition motif, RNP-1/)/
Ta.10106.1.S1_at	TA52901_4565	NA	Os04g42860.1	anther-specific proline-rich protein APG, putative, expressed	NA
Ta.10107.1.S1_at	TA69065_4565	Fructokinase-1 [Oryza sativa (Rice)]	Os01g66940.1	fructokinase-1, putative, expressed	(IPR002139 GO:ribokinase activity|GO:0004747|Ribokinase/ GO:D-ribose metabolic process|GO:0006014|Ribokinase/)/
Ta.10107.2.S1_a_at	TA69065_4565	Fructokinase-1 [Oryza sativa (Rice)]	Os01g66940.1	fructokinase-1, putative, expressed	(IPR002139 GO:ribokinase activity|GO:0004747|Ribokinase/ GO:D-ribose metabolic process|GO:0006014|Ribokinase/)/
Ta.10107.2.S1_x_at	CA638683	Fructokinase-1 [Oryza sativa (Rice)]	Os01g66940.1	fructokinase-1, putative, expressed	(IPR002139 GO:ribokinase activity|GO:0004747|Ribokinase/ GO:D-ribose metabolic process|GO:0006014|Ribokinase/)/
Ta.10107.3.S1_at	TA69063_4565	NA	Os01g66940.1	fructokinase-1, putative, expressed	(IPR002139 GO:ribokinase activity|GO:0004747|Ribokinase/ GO:D-ribose metabolic process|GO:0006014|Ribokinase/)/
Ta.10107.3.S1_x_at	TA69063_4565	NA	Os01g66940.1	fructokinase-1, putative, expressed	(IPR002139 GO:ribokinase activity|GO:0004747|Ribokinase/ GO:D-ribose metabolic process|GO:0006014|Ribokinase/)/
Ta.10108.1.S1_at	TA77138_4565	Hypothetical protein P0453D01.16-1 [Oryza sativa (japonica cultivar-group)]	Os08g31470.1	expressed protein	(IPR009003 GO:catalytic activity|GO:0003824|Peptidase, trypsin-like serine and cysteine/)/
Ta.10108.1.S1_x_at	TA77138_4565	Hypothetical protein P0453D01.16-1 [Oryza sativa (japonica cultivar-group)]	Os08g31470.1	expressed protein	(IPR009003 GO:catalytic activity|GO:0003824|Peptidase, trypsin-like serine and cysteine/)/
Ta.10108.2.A1_a_at	TA77138_4565	Hypothetical protein P0453D01.16-1 [Oryza sativa (japonica cultivar-group)]	Os08g31470.1	expressed protein	(IPR009003 GO:catalytic activity|GO:0003824|Peptidase, trypsin-like serine and cysteine/)/
Ta.10108.2.A1_x_at	TA77137_4565	Hypothetical protein P0453D01.16-1 [Oryza sativa (japonica cultivar-group)]	Os08g31470.2	expressed protein	(IPR009003 GO:catalytic activity|GO:0003824|Peptidase, trypsin-like serine and cysteine/)/
Ta.10108.3.S1_a_at	BJ307443	Hypothetical protein P0453D01.16-1 [Oryza sativa (japonica cultivar-group)]	Os08g31470.1	expressed protein	(IPR009003 GO:catalytic activity|GO:0003824|Peptidase, trypsin-like serine and cysteine/)/
Ta.10109.1.S1_x_at	CD892037	NA	Os04g37550.1	aspartic proteinase nepenthesin-2 precursor, putative, expressed	(IPR001461 GO:pepsin A activity|GO:0004194|Peptidase A1/ GO:proteolysis|GO:0006508|Peptidase A1/)/ (IPR001969 GO:aspartic-type endopeptidase activity|GO:0004190|Peptidase aspartic, active site/ GO:proteolysis|GO:0006508|Peptidase aspartic, active site/)/ (IPR009007 GO:aspartic-type endopeptidase activity|GO:0004190|Peptidase aspartic, catalytic/ GO:proteolysis|GO:0006508|Peptidase aspartic, catal…
Ta.10109.2.S1_at	CA712979	NA	NA	NA	NA
Ta.10109.2.S1_x_at	CA712979	NA	NA	NA	NA
Ta.10110.1.S1_at	CD929690	Putative glycine-rich protein [Oryza sativa (japonica cultivar-group)]	Os08g02460.1	expressed protein	NA
Ta.10110.2.S1_a_at	CA607121	Putative glycine-rich protein [Oryza sativa (japonica cultivar-group)]	Os08g02460.1	expressed protein	NA
Ta.10110.2.S1_x_at	CA607121	Putative glycine-rich protein [Oryza sativa (japonica cultivar-group)]	Os08g02460.1	expressed protein	NA
Ta.10111.1.A1_at	TA94705_4565	NA	NA	NA	NA
Ta.10112.1.S1_at	CD875759	Putative mRNA cap methyltransferase [Oryza sativa (japonica cultivar-group)]	Os08g08200.1	mRNA, putative, expressed	NA
Ta.10114.1.S1_at	TA79183_4565	Putative leukotriene A-4 hydrolase [Oryza sativa (japonica cultivar-group)]	Os03g60460.1	leukotriene A-4 hydrolase, putative, expressed	(IPR006025 GO:metallopeptidase activity|GO:0008237|Peptidase M, neutral zinc metallopeptidases, zinc-binding site/ GO:zinc ion binding|GO:0008270|Peptidase M, neutral zinc metallopeptidases, zinc-binding site/ GO:proteolysis|GO:0006508|Peptidase M, neutral zinc metallopeptidases, zinc-binding site/)/ (IPR014782 GO:metallopeptidase activity|GO:0008237|Peptidase M1, membrane alanine aminopeptidase,…
Ta.10114.2.S1_a_at	TA79182_4565	Putative leukotriene A-4 hydrolase [Oryza sativa (japonica cultivar-group)]	Os03g60460.1	leukotriene A-4 hydrolase, putative, expressed	(IPR006025 GO:metallopeptidase activity|GO:0008237|Peptidase M, neutral zinc metallopeptidases, zinc-binding site/ GO:zinc ion binding|GO:0008270|Peptidase M, neutral zinc metallopeptidases, zinc-binding site/ GO:proteolysis|GO:0006508|Peptidase M, neutral zinc metallopeptidases, zinc-binding site/)/ (IPR014782 GO:metallopeptidase activity|GO:0008237|Peptidase M1, membrane alanine aminopeptidase,…
Ta.10114.2.S1_at	CA661875	Putative leukotriene A-4 hydrolase [Oryza sativa (japonica cultivar-group)]	Os03g60460.1	leukotriene A-4 hydrolase, putative, expressed	(IPR006025 GO:metallopeptidase activity|GO:0008237|Peptidase M, neutral zinc metallopeptidases, zinc-binding site/ GO:zinc ion binding|GO:0008270|Peptidase M, neutral zinc metallopeptidases, zinc-binding site/ GO:proteolysis|GO:0006508|Peptidase M, neutral zinc metallopeptidases, zinc-binding site/)/ (IPR014782 GO:metallopeptidase activity|GO:0008237|Peptidase M1, membrane alanine aminopeptidase,…
Ta.10116.1.S1_a_at	TA52505_4565	Putative GTP-binding protein; 56356-53974 [Arabidopsis thaliana (Mouse-ear cress)]	Os05g28940.1	developmentally-regulated GTP-binding protein 2, putative, expressed	(IPR005225 GO:GTP binding|GO:0005525|Small GTP-binding protein/)/ (IPR006073 GO:GTP binding|GO:0005525|GTP1/OBG/)/ (IPR006074 GO:GTP binding|GO:0005525|GTP1/OBG, conserved site/)/
Ta.10116.3.S1_a_at	TA52505_4565	Putative GTP-binding protein; 56356-53974 [Arabidopsis thaliana (Mouse-ear cress)]	Os05g28940.1	developmentally-regulated GTP-binding protein 2, putative, expressed	(IPR005225 GO:GTP binding|GO:0005525|Small GTP-binding protein/)/ (IPR006073 GO:GTP binding|GO:0005525|GTP1/OBG/)/ (IPR006074 GO:GTP binding|GO:0005525|GTP1/OBG, conserved site/)/
Ta.10116.3.S1_at	CA620941	Putative GTP binding protein [Oryza sativa (japonica cultivar-group)]	Os05g28940.1	developmentally-regulated GTP-binding protein 2, putative, expressed	(IPR005225 GO:GTP binding|GO:0005525|Small GTP-binding protein/)/ (IPR006073 GO:GTP binding|GO:0005525|GTP1/OBG/)/ (IPR006074 GO:GTP binding|GO:0005525|GTP1/OBG, conserved site/)/
Ta.10117.1.S1_a_at	CA646681	Lysosomal Cystine Transporter [Oryza sativa (japonica cultivar-group)]	Os12g18110.1	cystinosin, putative, expressed	NA
Ta.10117.3.S1_at	CA646681	Lysosomal Cystine Transporter [Oryza sativa (japonica cultivar-group)]	Os12g18110.1	cystinosin, putative, expressed	NA
Ta.10118.2.S1_a_at	TA86065_4565	AT3g45100/T14D3_40 [Arabidopsis thaliana (Mouse-ear cress)]	Os07g16960.1	phosphatidylinositol N-acetylglucosaminyltransferase subunit A, putative, expressed	NA
Ta.10118.3.S1_at	BJ235487	NA	NA	NA	NA
Ta.10119.1.S1_a_at	TA75860_4565	Hypothetical protein OJ1145_F01.1 [Oryza sativa (japonica cultivar-group)]	Os02g09460.1	expressed protein	NA
Ta.10119.3.S1_x_at	CA721050	Hypothetical protein OJ1145_F01.1 [Oryza sativa (japonica cultivar-group)]	Os02g09460.1	expressed protein	NA
Ta.1012.1.S1_at	TA70195_4565	Ribosomal rna assembly protein mis3 [Oryza sativa (japonica cultivar-group)]	Os10g31520.1	ribosomal RNA assembly protein mis3, putative, expressed	NA
Ta.1012.2.S1_a_at	TA70197_4565	Rev protein (42.9 kD)-like [Oryza sativa (japonica cultivar-group)]	Os10g31520.1	ribosomal RNA assembly protein mis3, putative, expressed	NA
Ta.1012.2.S1_at	CA606715	Rev interacting protein mis3-like [Arabidopsis thaliana (Mouse-ear cress)]	Os10g31520.1	ribosomal RNA assembly protein mis3, putative, expressed	NA
Ta.10120.1.S1_at	TA70322_4565	GcpE [Lycopersicon esculentum (Tomato)]	Os02g39160.1	hydroxymethylbutenyl 4-diphosphate synthase, putative, expressed	(IPR004588 GO:terpenoid biosynthetic process|GO:0016114|4-hydroxy-3-methylbut-2-en-1-yl diphosphate synthase, bacterial-type/)/ (IPR009072 GO:DNA binding|GO:0003677|Histone-fold/)/
Ta.10120.1.S1_x_at	TA70322_4565	GcpE [Lycopersicon esculentum (Tomato)]	Os02g39160.1	hydroxymethylbutenyl 4-diphosphate synthase, putative, expressed	(IPR004588 GO:terpenoid biosynthetic process|GO:0016114|4-hydroxy-3-methylbut-2-en-1-yl diphosphate synthase, bacterial-type/)/ (IPR009072 GO:DNA binding|GO:0003677|Histone-fold/)/
Ta.10124.1.S1_at	TA84122_4565	Protein kinase CK2 regulatory subunit CK2B3 [Zea mays (Maize)]	Os07g31280.2	casein kinase II subunit beta-4, putative, expressed	(IPR000704 GO:protein kinase CK2 regulator activity|GO:0008605|Casein kinase II, regulatory subunit/ GO:protein kinase CK2 complex|GO:0005956|Casein kinase II, regulatory subunit/)/
Ta.10125.1.S1_at	TA74375_4565	Hypothetical protein P0482C06.34 [Oryza sativa (japonica cultivar-group)]	Os01g01970.1	expressed protein	(IPR003822 GO:regulation of transcription, DNA-dependent|GO:0006355|Paired amphipathic helix/ GO:nucleus|GO:0005634|Paired amphipathic helix/)/
Ta.10125.2.S1_a_at	TA74376_4565	Hypothetical protein P0482C06.34 [Oryza sativa (japonica cultivar-group)]	Os01g01970.1	expressed protein	(IPR003822 GO:regulation of transcription, DNA-dependent|GO:0006355|Paired amphipathic helix/ GO:nucleus|GO:0005634|Paired amphipathic helix/)/
Ta.10125.2.S1_at	TA74376_4565	Hypothetical protein P0482C06.34 [Oryza sativa (japonica cultivar-group)]	Os01g01970.1	expressed protein	(IPR003822 GO:regulation of transcription, DNA-dependent|GO:0006355|Paired amphipathic helix/ GO:nucleus|GO:0005634|Paired amphipathic helix/)/
Ta.10125.3.S1_x_at	CA651364	Hypothetical protein P0482C06.34 [Oryza sativa (japonica cultivar-group)]	Os01g01970.1	expressed protein	(IPR003822 GO:regulation of transcription, DNA-dependent|GO:0006355|Paired amphipathic helix/ GO:nucleus|GO:0005634|Paired amphipathic helix/)/
Ta.10126.2.S1_a_at	CA641278	Zinc finger CCCH type domain-containing protein ZFN-like 2 [Oryza sativa (Rice)]	Os01g68860.1	zinc finger CCCH type domain-containing protein ZFN-like 2, putative, expressed	(IPR000571 GO:nucleic acid binding|GO:0003676|Zinc finger, CCCH-type/ GO:zinc ion binding|GO:0008270|Zinc finger, CCCH-type/)/
Ta.10126.3.S1_a_at	CA636210	Zinc finger CCCH type domain-containing protein ZFN-like 2 [Oryza sativa (Rice)]	Os01g68860.2	zinc finger CCCH type domain-containing protein ZFN-like 2, putative, expressed	(IPR000571 GO:nucleic acid binding|GO:0003676|Zinc finger, CCCH-type/ GO:zinc ion binding|GO:0008270|Zinc finger, CCCH-type/)/ (IPR009145 GO:RNA binding|GO:0003723|U2 auxiliary factor small subunit/ GO:nucleus|GO:0005634|U2 auxiliary factor small subunit/)/
Ta.10127.1.S1_at	TA74227_4565	NA	Os02g15700.1	expressed protein	NA
Ta.10127.2.A1_a_at	TA74231_4565	NA	Os02g15700.1	expressed protein	NA
Ta.10127.2.A1_at	TA74231_4565	NA	Os02g15700.1	expressed protein	NA
Ta.10127.2.A1_x_at	TA74231_4565	NA	Os02g15700.1	expressed protein	NA
Ta.10128.1.A1_at	TA95158_4565	Putative deoxyuridine triphosphatase [Oryza sativa (japonica cultivar-group)]	Os03g46640.1	deoxyuridine 5-triphosphate nucleotidohydrolase, putative, expressed	(IPR003232 GO:hydrolase activity|GO:0016787|dCTP Deaminase/ GO:nucleotide metabolic process|GO:0009117|dCTP Deaminase/)/ (IPR008181 GO:hydrolase activity|GO:0016787|DeoxyUTP pyrophosphatase subfamily 1/ GO:dUTP metabolic process|GO:0046080|DeoxyUTP pyrophosphatase subfamily 1/)/
Ta.10129.1.S1_at	TA74124_4565	Vesicle transport v-SNARE (Vesicle soluble NSF attachment protein receptor) protein-like [Oryza sativa (japonica cultivar-group)]	Os01g51120.1	vesicle transport v-SNARE 13, putative, expressed	NA
Ta.10129.2.S1_x_at	CA648907	Vesicle transport v-SNARE (Vesicle soluble NSF attachment protein receptor) protein-like [Oryza sativa (japonica cultivar-group)]	Os01g51120.1	vesicle transport v-SNARE 13, putative, expressed	NA
Ta.1013.1.S1_at	TA63087_4565	Plasma membrane intrinsic protein 2-1 [Pyrus communis (Pear)]	Os07g26690.1	aquaporin PIP2.1, putative, expressed	(IPR000425 GO:transporter activity|GO:0005215|Major intrinsic protein/ GO:transport|GO:0006810|Major intrinsic protein/ GO:membrane|GO:0016020|Major intrinsic protein/)/ (IPR012269 GO:transporter activity|GO:0005215|Aquaporin/ GO:transport|GO:0006810|Aquaporin/ GO:integral to membrane|GO:0016021|Aquaporin/)/
Ta.10130.1.S1_at	TA54449_4565	NA	Os03g08500.1	ethylene-responsive element binding protein 2, putative, expressed	(IPR001471 GO:transcription factor activity|GO:0003700|Pathogenesis-related transcriptional factor and ERF, DNA-binding/ GO:regulation of transcription, DNA-dependent|GO:0006355|Pathogenesis-related transcriptional factor and ERF, DNA-binding/ GO:nucleus|GO:0005634|Pathogenesis-related transcriptional factor and ERF, DNA-binding/)/ (IPR016177 GO:DNA binding|GO:0003677|DNA-binding, integrase-type/…
Ta.10131.1.A1_at	TA86105_4565	Hypothetical protein [Oryza sativa (japonica cultivar-group)]	Os11g13990.1	nucleoside-triphosphatase/ nucleotide binding protein, putative, expressed	(IPR000762 GO:growth factor activity|GO:0008083|PTN/MK heparin-binding protein/)/ (IPR008921 GO:DNA binding|GO:0003677|DNA polymerase III clamp loader subunit, C-terminal/ GO:DNA replication|GO:0006260|DNA polymerase III clamp loader subunit, C-terminal/ GO:nucleus|GO:0005634|DNA polymerase III clamp loader subunit, C-terminal/)/ (IPR012763 GO:DNA-directed DNA polymerase activity|GO:0003887|DNA p…
Ta.10132.1.A1_at	BJ241128	NA	NA	NA	NA
Ta.10133.1.S1_x_at	TA64788_4565	5a2 protein [Triticum aestivum (Wheat)]	Os03g25350.1	5a2 protein, putative, expressed	NA
Ta.10133.2.S1_x_at	CA733838	5a2 protein [Triticum aestivum (Wheat)]	Os03g25350.1	5a2 protein, putative, expressed	NA
Ta.10133.3.S1_x_at	TA64775_4565	5a2 protein [Triticum aestivum (Wheat)]	Os03g25350.1	5a2 protein, putative, expressed	NA
Ta.10134.1.A1_at	TA85866_4565	NA	NA	NA	NA
Ta.10134.1.A1_x_at	TA85866_4565	NA	NA	NA	NA
Ta.10135.1.A1_at	TA97404_4565	NA	NA	NA	NA
Ta.10139.1.S1_at	TA81665_4565	Putative ethylene receptor [Oryza sativa (japonica cultivar-group)]	Os03g49500.1	ethylene receptor, putative, expressed	(IPR003594 GO:ATP binding|GO:0005524|ATP-binding region, ATPase-like/)/ (IPR003661 GO:two-component sensor activity|GO:0000155|Histidine kinase A, N-terminal/ GO:signal transduction|GO:0007165|Histidine kinase A, N-terminal/ GO:membrane|GO:0016020|Histidine kinase A, N-terminal/)/ (IPR004358 GO:transferase activity, transferring phosphorus-containing groups|GO:0016772|Histidine kinase related pro…
Ta.10139.1.S1_s_at	TA81665_4565	Putative ethylene receptor [Oryza sativa (japonica cultivar-group)]	Os03g49500.1	ethylene receptor, putative, expressed	(IPR003594 GO:ATP binding|GO:0005524|ATP-binding region, ATPase-like/)/ (IPR003661 GO:two-component sensor activity|GO:0000155|Histidine kinase A, N-terminal/ GO:signal transduction|GO:0007165|Histidine kinase A, N-terminal/ GO:membrane|GO:0016020|Histidine kinase A, N-terminal/)/ (IPR004358 GO:transferase activity, transferring phosphorus-containing groups|GO:0016772|Histidine kinase related pro…
Ta.1014.1.S1_at	TA84686_4565	C2 domain-containing protein-like [Oryza sativa (japonica cultivar-group)]	Os09g34130.1	GRAM domain containing protein, expressed	NA
Ta.10140.1.S1_at	TA71372_4565	Peroxidase 1 [Triticum aestivum (Wheat)]	Os01g73220.1	peroxidase 12 precursor, putative, expressed	(IPR000823 GO:peroxidase activity|GO:0004601|Plant peroxidase/ GO:heme binding|GO:0020037|Plant peroxidase/ GO:electron transport|GO:0006118|Plant peroxidase/ GO:response to oxidative stress|GO:0006979|Plant peroxidase/)/ (IPR002016 GO:peroxidase activity|GO:0004601|Haem peroxidase, plant/fungal/bacterial/ GO:heme binding|GO:0020037|Haem peroxidase, plant/fungal/bacterial/ GO:electron transport|G…
Ta.10141.1.S1_at	TA83812_4565	Putative ATP-dependent proteinase LON2 [Oryza sativa (japonica cultivar-group)]	Os07g48960.1	lon protease homolog 2, mitochondrial precursor, putative, expressed	(IPR001984 GO:ATP-dependent peptidase activity|GO:0004176|Peptidase S16, Lon protease/ GO:serine-type endopeptidase activity|GO:0004252|Peptidase S16, Lon protease/ GO:proteolysis|GO:0006508|Peptidase S16, Lon protease/)/ (IPR003111 GO:ATP-dependent peptidase activity|GO:0004176|Peptidase S16, lon N-terminal/ GO:ATP-dependent proteolysis|GO:0006510|Peptidase S16, lon N-terminal/)/ (IPR003593 GO:n…
Ta.10142.1.S1_s_at	TA88216_4565	NA	NA	NA	NA
Ta.10143.1.S1_a_at	TA80374_4565	Expressed protein [Oryza sativa (japonica cultivar-group)]	Os12g03540.1	cytochrome cd1-nitrite reductase-like, C-terminal haem d1, putative, expressed	NA
Ta.10143.1.S1_x_at	TA80373_4565	Expressed protein [Oryza sativa (japonica cultivar-group)]	Os12g03540.1	cytochrome cd1-nitrite reductase-like, C-terminal haem d1, putative, expressed	NA
Ta.10143.2.S1_a_at	TA80373_4565	Expressed protein [Oryza sativa (japonica cultivar-group)]	Os12g03540.1	cytochrome cd1-nitrite reductase-like, C-terminal haem d1, putative, expressed	NA
Ta.10143.2.S1_at	CA653934	Hypothetical protein [Oryza sativa (japonica cultivar-group)]	Os12g03540.1	cytochrome cd1-nitrite reductase-like, C-terminal haem d1, putative, expressed	NA
Ta.10143.3.S1_x_at	CA745853	Expressed protein [Oryza sativa (japonica cultivar-group)]	Os11g03794.1	aladin, putative, expressed	NA
Ta.10144.1.S1_at	TA85475_4565	NA	Os09g39400.1	histidine-containing phosphotransfer protein 1, putative, expressed	NA
Ta.10145.1.S1_at	TA64931_4565	Protein mago nashi homolog [Oryza sativa (Rice)]	Os12g18880.1	protein mago nashi, putative, expressed	(IPR004023 GO:nucleus|GO:0005634|Mago nashi protein/)/
Ta.10145.1.S1_x_at	TA64931_4565	Protein mago nashi homolog [Oryza sativa (Rice)]	Os12g18880.1	protein mago nashi, putative, expressed	(IPR004023 GO:nucleus|GO:0005634|Mago nashi protein/)/
Ta.10145.2.S1_a_at	TA64931_4565	Protein mago nashi homolog [Oryza sativa (Rice)]	Os12g18880.1	protein mago nashi, putative, expressed	(IPR004023 GO:nucleus|GO:0005634|Mago nashi protein/)/
Ta.10145.2.S1_x_at	CA604684	Protein mago nashi homolog [Oryza sativa (Rice)]	Os12g18880.1	protein mago nashi, putative, expressed	(IPR004023 GO:nucleus|GO:0005634|Mago nashi protein/)/
Ta.10145.3.S1_at	CA620538	Protein mago nashi homolog [Oryza sativa (Rice)]	Os12g18880.1	protein mago nashi, putative, expressed	(IPR004023 GO:nucleus|GO:0005634|Mago nashi protein/)/
Ta.10147.1.S1_x_at	TA73612_4565	NA	NA	NA	NA
Ta.10147.2.S1_x_at	TA73611_4565	NA	NA	NA	NA
Ta.10147.3.S1_at	CJ677649	NA	NA	NA	NA
Ta.10147.3.S1_x_at	CJ677649	NA	NA	NA	NA
Ta.10148.1.S1_at	TA96374_4565	Putative U3 small nucleolar ribonucleoprotein complex-associated protein [Oryza sativa (japonica cultivar-group)]	Os03g42770.1	expressed protein	NA
Ta.10151.1.S1_at	CK171188	NA	Os05g28510.3	importin beta-1 subunit, putative, expressed	(IPR001494 GO:protein transporter activity|GO:0008565|Importin-beta, N-terminal/ GO:protein import into nucleus, docking|GO:0000059|Importin-beta, N-terminal/ GO:intracellular protein transport|GO:0006886|Importin-beta, N-terminal/ GO:nucleus|GO:0005634|Importin-beta, N-terminal/ GO:nuclear pore|GO:0005643|Importin-beta, N-terminal/ GO:cytoplasm|GO:0005737|Importin-beta, N-terminal/)/ (IPR016024 …
Ta.10153.1.A1_at	TA74431_4565	Hypothetical protein F11F8_28 [Arabidopsis thaliana (Mouse-ear cress)]	Os03g17900.1	catalytic/ hydrolase, putative, expressed	NA
Ta.10155.1.A1_at	TA96516_4565	Putative Endoribonuclease Dicer homolog [Oryza sativa (japonica cultivar-group)]	Os01g68120.1	DCL3, putative, expressed	(IPR000999 GO:RNA binding|GO:0003723|Ribonuclease III/ GO:ribonuclease III activity|GO:0004525|Ribonuclease III/ GO:RNA processing|GO:0006396|Ribonuclease III/)/ (IPR001650 GO:nucleic acid binding|GO:0003676|DNA/RNA helicase, C-terminal/ GO:helicase activity|GO:0004386|DNA/RNA helicase, C-terminal/ GO:ATP binding|GO:0005524|DNA/RNA helicase, C-terminal/)/
Ta.10155.2.S1_at	TA95497_4565	Putative Endoribonuclease Dicer homolog [Oryza sativa (japonica cultivar-group)]	Os01g68120.1	DCL3, putative, expressed	(IPR000999 GO:RNA binding|GO:0003723|Ribonuclease III/ GO:ribonuclease III activity|GO:0004525|Ribonuclease III/ GO:RNA processing|GO:0006396|Ribonuclease III/)/ (IPR001650 GO:nucleic acid binding|GO:0003676|DNA/RNA helicase, C-terminal/ GO:helicase activity|GO:0004386|DNA/RNA helicase, C-terminal/ GO:ATP binding|GO:0005524|DNA/RNA helicase, C-terminal/)/
Ta.10156.1.A1_s_at	TA90797_4565	Putative pumilio-family RNA-binding domain-containing protein [Oryza sativa (japonica cultivar-group)]	Os08g40830.3	pumilio domain-containing protein PPD1, putative, expressed	(IPR001313 GO:RNA binding|GO:0003723|Pumilio RNA-binding region/)/ (IPR016024 GO:binding|GO:0005488|Armadillo-type fold/)/
Ta.10158.1.A1_at	CA728568	NA	NA	NA	NA
Ta.10158.2.S1_at	BJ234723	NA	NA	NA	NA
Ta.1016.1.S1_at	TA81453_4565	Putative flavonol 4'-sulfotransferase [Oryza sativa (japonica cultivar-group)]	Os09g08190.1	flavonol 4-sulfotransferase, putative, expressed	NA
Ta.10162.1.S1_at	TA66349_4565	Putative ribosomal protein [Oryza sativa (japonica cultivar-group)]	Os03g34040.1	30S ribosomal protein S5, putative, expressed	(IPR005712 GO:structural constituent of ribosome|GO:0003735|Ribosomal protein S5, bacterial-type/ GO:translation|GO:0006412|Ribosomal protein S5, bacterial-type/ GO:small ribosomal subunit|GO:0015935|Ribosomal protein S5, bacterial-type/)/ (IPR013810 GO:RNA binding|GO:0003723|Ribosomal protein S5, N-terminal/ GO:structural constituent of ribosome|GO:0003735|Ribosomal protein S5, N-terminal/ GO:tr…
Ta.10164.1.S1_x_at	TA80650_4565	Putative homocysteine S-methyltransferase-1 [Oryza sativa (japonica cultivar-group)]	Os03g12110.1	homocysteine S-methyltransferase 1, putative, expressed	(IPR003726 GO:homocysteine S-methyltransferase activity|GO:0008898|Homocysteine S-methyltransferase/)/
Ta.10164.2.S1_a_at	TA80650_4565	Putative homocysteine S-methyltransferase-1 [Oryza sativa (japonica cultivar-group)]	Os03g12110.1	homocysteine S-methyltransferase 1, putative, expressed	(IPR003726 GO:homocysteine S-methyltransferase activity|GO:0008898|Homocysteine S-methyltransferase/)/
Ta.10164.2.S1_x_at	CA601625	Putative homocysteine S-methyltransferase-1 [Oryza sativa (japonica cultivar-group)]	Os03g12110.1	homocysteine S-methyltransferase 1, putative, expressed	(IPR003726 GO:homocysteine S-methyltransferase activity|GO:0008898|Homocysteine S-methyltransferase/)/
Ta.10165.1.S1_at	TA67910_4565	Putative early nodulin [Oryza sativa (japonica cultivar-group)]	Os06g05020.1	early nodulin 93, putative, expressed	NA
Ta.10166.1.A1_at	TA55150_4565	Chlorophyll synthase, putative [Oryza sativa (japonica cultivar-group)]	Os10g41780.2	chlorophyllide a oxygenase, chloroplast precursor, putative, expressed	(IPR001917 GO:transferase activity|GO:0016740|Aminotransferase, class-II, pyridoxal-phosphate binding site/ GO:metabolic process|GO:0008152|Aminotransferase, class-II, pyridoxal-phosphate binding site/)/ (IPR005806 GO:oxidoreductase activity|GO:0016491|Rieske [2Fe-2S] region/ GO:electron transport|GO:0006118|Rieske [2Fe-2S] region/)/
Ta.10168.1.S1_at	TA78858_4565	Putative calmodulin-binding heat-shock protein [Arabidopsis thaliana (Mouse-ear cress)]	Os06g14490.1	calmodulin-binding heat-shock protein, putative, expressed	NA
Ta.1017.1.S1_s_at	TA52204_4565	Hypothetical protein OJ1741_B01.6 [Oryza sativa (japonica cultivar-group)]	Os05g45910.1	conserved hypothetical protein	NA
Ta.1017.1.S1_x_at	TA51887_4565	Hypothetical protein OJ1741_B01.6 [Oryza sativa (japonica cultivar-group)]	Os05g45910.1	conserved hypothetical protein	NA
Ta.10170.1.S1_at	TA67627_4565	Trypsin inhibitor, BTICMc [Hordeum vulgare (Barley)]	Os07g12080.1	trypsin/factor XIIA inhibitor precursor, putative, expressed	(IPR006105 GO:serine-type endopeptidase inhibitor activity|GO:0004867|Cereal seed allergen/trypsin and alpha-amylase inhibitor, conserved site/)/ (IPR006106 GO:serine-type endopeptidase inhibitor activity|GO:0004867|Cereal seed allergen/grain softness/trypsin and alpha-amylase inhibitor/)/
Ta.10172.1.S1_at	TA71261_4565	Proteinase inhibitor [Oryza sativa (Rice)]	Os03g03810.1	flower-specific gamma-thionin precursor, putative, expressed	(IPR003614 GO:defense response|GO:0006952|Knottin/)/ (IPR008176 GO:defense response|GO:0006952|Gamma thionin/)/ (IPR008177 GO:defense response|GO:0006952|Gamma Purothionin/)/
Ta.10172.1.S1_x_at	TA71261_4565	Proteinase inhibitor [Oryza sativa (Rice)]	Os03g03810.1	flower-specific gamma-thionin precursor, putative, expressed	(IPR003614 GO:defense response|GO:0006952|Knottin/)/ (IPR008176 GO:defense response|GO:0006952|Gamma thionin/)/ (IPR008177 GO:defense response|GO:0006952|Gamma Purothionin/)/
Ta.10172.2.S1_x_at	CA721358	Proteinase inhibitor [Oryza sativa (Rice)]	Os03g03810.1	flower-specific gamma-thionin precursor, putative, expressed	(IPR003614 GO:defense response|GO:0006952|Knottin/)/ (IPR008176 GO:defense response|GO:0006952|Gamma thionin/)/ (IPR008177 GO:defense response|GO:0006952|Gamma Purothionin/)/
Ta.10172.3.A1_x_at	TA71261_4565	Proteinase inhibitor [Oryza sativa (Rice)]	Os03g03810.1	flower-specific gamma-thionin precursor, putative, expressed	(IPR003614 GO:defense response|GO:0006952|Knottin/)/ (IPR008176 GO:defense response|GO:0006952|Gamma thionin/)/ (IPR008177 GO:defense response|GO:0006952|Gamma Purothionin/)/
Ta.10173.1.S1_at	TA89568_4565	NA	Os07g40510.1	formin-2, putative, expressed	(IPR003104 GO:actin binding|GO:0003779|Actin-binding FH2 and DRF autoregulatory/ GO:cellular component organization and biogenesis|GO:0016043|Actin-binding FH2 and DRF autoregulatory/ GO:actin cytoskeleton organization and biogenesis|GO:0030036|Actin-binding FH2 and DRF autoregulatory/)/
Ta.10173.2.S1_at	CA664726	NA	Os08g17820.1	actin binding protein, putative, expressed	(IPR001265 GO:actin binding|GO:0003779|Formin/ GO:actin cytoskeleton organization and biogenesis|GO:0030036|Formin/ GO:actin cytoskeleton|GO:0015629|Formin/)/ (IPR003104 GO:actin binding|GO:0003779|Actin-binding FH2 and DRF autoregulatory/ GO:cellular component organization and biogenesis|GO:0016043|Actin-binding FH2 and DRF autoregulatory/ GO:actin cytoskeleton organization and biogenesis|GO:003…
Ta.10173.2.S1_x_at	CA664726	NA	Os08g17820.1	actin binding protein, putative, expressed	(IPR001265 GO:actin binding|GO:0003779|Formin/ GO:actin cytoskeleton organization and biogenesis|GO:0030036|Formin/ GO:actin cytoskeleton|GO:0015629|Formin/)/ (IPR003104 GO:actin binding|GO:0003779|Actin-binding FH2 and DRF autoregulatory/ GO:cellular component organization and biogenesis|GO:0016043|Actin-binding FH2 and DRF autoregulatory/ GO:actin cytoskeleton organization and biogenesis|GO:003…
Ta.10173.3.S1_at	CA661824	NA	NA	NA	NA
Ta.10173.3.S1_x_at	CA661824	NA	NA	NA	NA
Ta.10174.1.A1_at	TA83794_4565	NA	NA	NA	NA
Ta.10175.2.A1_at	CA737193	NA	Os12g15590.1	dnaJ homolog dnj-2 precursor, putative, expressed	(IPR001623 GO:heat shock protein binding|GO:0031072|Heat shock protein DnaJ, N-terminal/)/ (IPR003095 GO:heat shock protein binding|GO:0031072|Heat shock protein DnaJ/ GO:unfolded protein binding|GO:0051082|Heat shock protein DnaJ/ GO:protein folding|GO:0006457|Heat shock protein DnaJ/)/
Ta.10176.1.S1_at	TA79678_4565	Hypothetical protein dl4125c [Arabidopsis thaliana (Mouse-ear cress)]	Os03g19690.1	expressed protein	(IPR001837 GO:actin binding|GO:0003779|Adenylate cyclase-associated CAP/ GO:cytoskeleton organization and biogenesis|GO:0007010|Adenylate cyclase-associated CAP/)/ (IPR002016 GO:peroxidase activity|GO:0004601|Haem peroxidase, plant/fungal/bacterial/ GO:heme binding|GO:0020037|Haem peroxidase, plant/fungal/bacterial/ GO:electron transport|GO:0006118|Haem peroxidase, plant/fungal/bacterial/ GO:resp…
Ta.10177.1.A1_at	TA90546_4565	Uncharacterised protein family, putative [Oryza sativa (japonica cultivar-group)]	Os12g06610.1	expressed protein	NA
Ta.10177.2.S1_at	TA92621_4565	Uncharacterised protein family, putative [Oryza sativa (japonica cultivar-group)]	Os12g06610.1	expressed protein	NA
Ta.1018.1.S1_x_at	TA63765_4565	Calmodulin [Zea mays (Maize)]	Os05g41210.1	calmodulin, putative, expressed	(IPR002048 GO:calcium ion binding|GO:0005509|Calcium-binding EF-hand/)/
Ta.1018.2.S1_x_at	BJ236494	Calmodulin [Zea mays (Maize)]	Os03g20370.1	calmodulin, putative, expressed	(IPR002048 GO:calcium ion binding|GO:0005509|Calcium-binding EF-hand/)/
Ta.10180.1.A1_at	TA87354_4565	B1088C09.3 [Oryza sativa (japonica cultivar-group)]	Os05g39680.1	PX domain containing protein, expressed	(IPR001683 GO:protein binding|GO:0005515|Phox-like/ GO:phosphoinositide binding|GO:0035091|Phox-like/ GO:cell communication|GO:0007154|Phox-like/)/
Ta.10181.2.S1_a_at	CK198226	C2 domain-containing protein-like [Oryza sativa (japonica cultivar-group)]	Os06g11990.1	armadillo/beta-catenin-like repeat family protein, expressed	(IPR016024 GO:binding|GO:0005488|Armadillo-type fold/)/
Ta.10181.3.S1_a_at	CA648012	C2 domain-containing protein-like [Oryza sativa (japonica cultivar-group)]	Os06g11990.1	armadillo/beta-catenin-like repeat family protein, expressed	(IPR016024 GO:binding|GO:0005488|Armadillo-type fold/)/
Ta.10182.1.S1_at	TA94223_4565	B1147A04.19 [Oryza sativa (japonica cultivar-group)]	Os01g72200.1	expressed protein	NA
Ta.10183.1.S1_at	TA66117_4565	NA	Os05g09580.1	expressed protein	NA
Ta.10183.2.S1_at	TA66119_4565	NA	Os05g09580.1	expressed protein	NA
Ta.10183.3.S1_at	TA66118_4565	NA	Os05g09580.1	expressed protein	NA
Ta.10184.1.S1_a_at	TA79463_4565	Putative ATP/GTP-binding protein [Oryza sativa (japonica cultivar-group)]	Os02g12570.1	pre-mRNA cleavage complex II protein Clp1, putative, expressed	(IPR008153 GO:protein binding|GO:0005515|Clathrin adaptor, gamma-adaptin, appendage/ GO:protein transporter activity|GO:0008565|Clathrin adaptor, gamma-adaptin, appendage/ GO:protein complex assembly|GO:0006461|Clathrin adaptor, gamma-adaptin, appendage/ GO:intracellular protein transport|GO:0006886|Clathrin adaptor, gamma-adaptin, appendage/ GO:vesicle-mediated transport|GO:0016192|Clathrin adap…
Ta.10184.2.S1_at	TA79465_4565	Putative ATP/GTP-binding protein [Oryza sativa (japonica cultivar-group)]	Os02g12570.1	pre-mRNA cleavage complex II protein Clp1, putative, expressed	(IPR008153 GO:protein binding|GO:0005515|Clathrin adaptor, gamma-adaptin, appendage/ GO:protein transporter activity|GO:0008565|Clathrin adaptor, gamma-adaptin, appendage/ GO:protein complex assembly|GO:0006461|Clathrin adaptor, gamma-adaptin, appendage/ GO:intracellular protein transport|GO:0006886|Clathrin adaptor, gamma-adaptin, appendage/ GO:vesicle-mediated transport|GO:0016192|Clathrin adap…
Ta.10185.1.S1_at	TA68807_4565	Putative F-box protein Fbl2 [Oryza sativa (japonica cultivar-group)]	Os01g65920.1	F-box/LRR-repeat protein 2, putative, expressed	NA
Ta.10185.2.S1_a_at	AL820294	Putative F-box protein Fbl2 [Oryza sativa (japonica cultivar-group)]	Os01g65920.1	F-box/LRR-repeat protein 2, putative, expressed	NA
Ta.10185.2.S1_x_at	TA68813_4565	Putative F-box protein Fbl2 [Oryza sativa (japonica cultivar-group)]	Os01g65920.1	F-box/LRR-repeat protein 2, putative, expressed	NA
Ta.10185.3.A1_at	CA706460	Putative F-box protein Fbl2 [Oryza sativa (japonica cultivar-group)]	Os01g65920.1	F-box/LRR-repeat protein 2, putative, expressed	NA
Ta.10186.1.S1_at	TA77830_4565	Expansin EXPB11 protein precursor [Triticum aestivum (Wheat)]	Os03g01270.1	beta-expansin 1a precursor, putative, expressed	(IPR005795 GO:sexual reproduction|GO:0019953|Major pollen allergen Lol pI/ GO:extracellular region|GO:0005576|Major pollen allergen Lol pI/)/ (IPR007118 GO:extracellular region|GO:0005576|Expansin/Lol pI/)/
Ta.10187.1.A1_at	TA91984_4565	NA	Os04g39420.1	6-phosphofructokinase 2, putative, expressed	(IPR000023 GO:6-phosphofructokinase activity|GO:0003872|Phosphofructokinase/ GO:glycolysis|GO:0006096|Phosphofructokinase/ GO:6-phosphofructokinase complex|GO:0005945|Phosphofructokinase/)/ (IPR015913 GO:6-phosphofructokinase activity|GO:0003872|Phosphofructokinase-core/ GO:glycolysis|GO:0006096|Phosphofructokinase-core/ GO:6-phosphofructokinase complex|GO:0005945|Phosphofructokinase-core/)/
Ta.10187.2.S1_a_at	TA91984_4565	NA	Os04g39420.1	6-phosphofructokinase 2, putative, expressed	(IPR000023 GO:6-phosphofructokinase activity|GO:0003872|Phosphofructokinase/ GO:glycolysis|GO:0006096|Phosphofructokinase/ GO:6-phosphofructokinase complex|GO:0005945|Phosphofructokinase/)/ (IPR015913 GO:6-phosphofructokinase activity|GO:0003872|Phosphofructokinase-core/ GO:glycolysis|GO:0006096|Phosphofructokinase-core/ GO:6-phosphofructokinase complex|GO:0005945|Phosphofructokinase-core/)/
Ta.10188.1.A1_at	TA94516_4565	NA	NA	NA	NA
Ta.10189.2.S1_at	TA63154_4565	Putative N-ethylmaleimide sensitive fusion protein [Oryza sativa (japonica cultivar-group)]	Os05g44310.1	vesicle-fusing ATPase, putative, expressed	(IPR003593 GO:nucleotide binding|GO:0000166|AAA+ ATPase, core/ GO:nucleoside-triphosphatase activity|GO:0017111|AAA+ ATPase, core/)/ (IPR003960 GO:ATP binding|GO:0005524|AAA ATPase, conserved site/)/ (IPR009010 GO:binding|GO:0005488|Aspartate decarboxylase-like fold/)/
Ta.10189.3.S1_a_at	CA641535	N-ethylmaleimide sensitive fusion protein [Nicotiana tabacum (Common tobacco)]	Os05g44310.1	vesicle-fusing ATPase, putative, expressed	(IPR003593 GO:nucleotide binding|GO:0000166|AAA+ ATPase, core/ GO:nucleoside-triphosphatase activity|GO:0017111|AAA+ ATPase, core/)/ (IPR003960 GO:ATP binding|GO:0005524|AAA ATPase, conserved site/)/ (IPR009010 GO:binding|GO:0005488|Aspartate decarboxylase-like fold/)/
Ta.1019.2.A1_a_at	CK205292	NA	NA	NA	NA
Ta.10190.1.S1_at	TA78317_4565	Expressed protein [Oryza sativa (japonica cultivar-group)]	Os12g37550.1	expressed protein	NA
Ta.10191.1.S1_at	TA109815_4565	Transfactor-like protein [Arabidopsis thaliana (Mouse-ear cress)]	Os02g04640.1	transfactor-like protein, putative, expressed	NA
Ta.10192.1.A1_at	TA96768_4565	NA	NA	NA	NA
Ta.10193.1.S1_at	TA65210_4565	Putative Aconitate hydratase [Oryza sativa (japonica cultivar-group)]	Os03g04410.1	aconitate hydratase, cytoplasmic, putative, expressed	(IPR001030 GO:metabolic process|GO:0008152|Aconitase/3-isopropylmalate dehydratase large subunit, alpha/beta/alpha/)/ (IPR006249 GO:4 iron, 4 sulfur cluster binding|GO:0051539|Aconitase/iron regulatory protein 2/ GO:metabolic process|GO:0008152|Aconitase/iron regulatory protein 2/)/ (IPR012084 GO:metabolic process|GO:0008152|Aconitase/homoaconitase/iron regultory protein 2/2-methylisocitrate dehy…
Ta.10193.2.S1_a_at	CA640484	Cytoplasmic aconitate hydratase [Arabidopsis thaliana (Mouse-ear cress)]	Os03g04410.1	aconitate hydratase, cytoplasmic, putative, expressed	(IPR001030 GO:metabolic process|GO:0008152|Aconitase/3-isopropylmalate dehydratase large subunit, alpha/beta/alpha/)/ (IPR006249 GO:4 iron, 4 sulfur cluster binding|GO:0051539|Aconitase/iron regulatory protein 2/ GO:metabolic process|GO:0008152|Aconitase/iron regulatory protein 2/)/ (IPR012084 GO:metabolic process|GO:0008152|Aconitase/homoaconitase/iron regultory protein 2/2-methylisocitrate dehy…
Ta.10193.3.S1_a_at	TA65213_4565	Putative Aconitate hydratase [Oryza sativa (japonica cultivar-group)]	Os03g04410.1	aconitate hydratase, cytoplasmic, putative, expressed	(IPR001030 GO:metabolic process|GO:0008152|Aconitase/3-isopropylmalate dehydratase large subunit, alpha/beta/alpha/)/ (IPR006249 GO:4 iron, 4 sulfur cluster binding|GO:0051539|Aconitase/iron regulatory protein 2/ GO:metabolic process|GO:0008152|Aconitase/iron regulatory protein 2/)/ (IPR012084 GO:metabolic process|GO:0008152|Aconitase/homoaconitase/iron regultory protein 2/2-methylisocitrate dehy…
Ta.10194.1.S1_at	TA79439_4565	T24D18.18 protein [Arabidopsis thaliana (Mouse-ear cress)]	Os08g16570.1	expressed protein	NA
Ta.10196.1.S1_at	TA85001_4565	Hypothetical protein At2g39450 [Arabidopsis thaliana (Mouse-ear cress)]	Os01g62070.1	metal tolerance protein C3, putative, expressed	(IPR002524 GO:cation transmembrane transporter activity|GO:0008324|Cation efflux protein/ GO:cation transport|GO:0006812|Cation efflux protein/ GO:membrane|GO:0016020|Cation efflux protein/)/
Ta.10197.1.S1_at	TA105646_4565	NA	Os03g02610.1	xyloglucan endotransglucosylase/hydrolase protein 5 precursor, putative, expressed	(IPR008264 GO:hydrolase activity, hydrolyzing O-glycosyl compounds|GO:0004553|Beta-glucanase/ GO:carbohydrate metabolic process|GO:0005975|Beta-glucanase/)/
Ta.10198.1.S1_at	TA90108_4565	UDP-glucose pyrophosphorylase [Oryza sativa (japonica cultivar-group)]	Os02g02560.1	UTP--glucose-1-phosphate uridylyltransferase, putative, expressed	(IPR000834 GO:carboxypeptidase A activity|GO:0004182|Peptidase M14, carboxypeptidase A/ GO:zinc ion binding|GO:0008270|Peptidase M14, carboxypeptidase A/ GO:proteolysis|GO:0006508|Peptidase M14, carboxypeptidase A/)/
Ta.10198.2.A1_at	TA98298_4565	UDP-glucose pyrophosphorylase [Oryza sativa (japonica cultivar-group)]	Os02g02560.1	UTP--glucose-1-phosphate uridylyltransferase, putative, expressed	(IPR000834 GO:carboxypeptidase A activity|GO:0004182|Peptidase M14, carboxypeptidase A/ GO:zinc ion binding|GO:0008270|Peptidase M14, carboxypeptidase A/ GO:proteolysis|GO:0006508|Peptidase M14, carboxypeptidase A/)/
Ta.10199.1.A1_at	TA103231_4565	Putative dioxygenase [Oryza sativa (japonica cultivar-group)]	Os08g30100.1	1-aminocyclopropane-1-carboxylate oxidase, putative, expressed	NA
Ta.10199.2.S1_at	TA103231_4565	Putative dioxygenase [Oryza sativa (japonica cultivar-group)]	Os08g30100.1	1-aminocyclopropane-1-carboxylate oxidase, putative, expressed	NA
Ta.1020.1.S1_a_at	TA69206_4565	Isoflavone reductase homolog IRL [Zea mays (Maize)]	Os06g27770.1	isoflavone reductase, putative, expressed	(IPR016040 GO:catalytic activity|GO:0003824|NAD(P)-binding/ GO:binding|GO:0005488|NAD(P)-binding/ GO:metabolic process|GO:0008152|NAD(P)-binding/)/
Ta.1020.2.A1_x_at	TA69204_4565	Isoflavone reductase homolog IRL [Zea mays (Maize)]	Os06g27770.1	isoflavone reductase, putative, expressed	(IPR016040 GO:catalytic activity|GO:0003824|NAD(P)-binding/ GO:binding|GO:0005488|NAD(P)-binding/ GO:metabolic process|GO:0008152|NAD(P)-binding/)/
Ta.10200.1.A1_a_at	TA85743_4565	Serine protease, putative [Oryza sativa (japonica cultivar-group)]	Os10g38080.1	subtilisin-like protease precursor, putative, expressed	(IPR000209 GO:subtilase activity|GO:0004289|Peptidase S8 and S53, subtilisin, kexin, sedolisin/ GO:proteolysis|GO:0006508|Peptidase S8 and S53, subtilisin, kexin, sedolisin/)/
Ta.10200.1.A1_x_at	TA85743_4565	Serine protease, putative [Oryza sativa (japonica cultivar-group)]	Os10g38080.1	subtilisin-like protease precursor, putative, expressed	(IPR000209 GO:subtilase activity|GO:0004289|Peptidase S8 and S53, subtilisin, kexin, sedolisin/ GO:proteolysis|GO:0006508|Peptidase S8 and S53, subtilisin, kexin, sedolisin/)/
Ta.10200.2.S1_at	TA85741_4565	Serine protease, putative [Oryza sativa (japonica cultivar-group)]	Os10g38080.1	subtilisin-like protease precursor, putative, expressed	(IPR000209 GO:subtilase activity|GO:0004289|Peptidase S8 and S53, subtilisin, kexin, sedolisin/ GO:proteolysis|GO:0006508|Peptidase S8 and S53, subtilisin, kexin, sedolisin/)/
Ta.10200.2.S1_x_at	TA85741_4565	Serine protease, putative [Oryza sativa (japonica cultivar-group)]	Os10g38080.1	subtilisin-like protease precursor, putative, expressed	(IPR000209 GO:subtilase activity|GO:0004289|Peptidase S8 and S53, subtilisin, kexin, sedolisin/ GO:proteolysis|GO:0006508|Peptidase S8 and S53, subtilisin, kexin, sedolisin/)/
Ta.10201.1.S1_x_at	TA51011_4565	Expressed protein [Arabidopsis thaliana (Mouse-ear cress)]	Os04g46830.1	cortical cell-delineating protein precursor, putative, expressed	NA
Ta.10201.2.S1_x_at	TA51011_4565	Expressed protein [Arabidopsis thaliana (Mouse-ear cress)]	Os04g46830.1	cortical cell-delineating protein precursor, putative, expressed	NA
Ta.10201.3.S1_at	TA50582_4565	NA	Os04g46830.1	cortical cell-delineating protein precursor, putative, expressed	NA
Ta.10202.1.S1_at	TA72600_4565	OSJNBa0035M09.14 protein [Oryza sativa (japonica cultivar-group)]	Os08g13320.1	expressed protein	NA
Ta.10202.2.S1_at	CA661881	NA	Os08g13320.1	expressed protein	NA
Ta.10203.1.S1_at	TA80168_4565	Putative DNAJ domain-containing; methylation-controlled J protein [Oryza sativa (japonica cultivar-group)]	Os07g09450.1	mitochondrial import inner membrane translocase subunit TIM14, putative, expressed	(IPR001623 GO:heat shock protein binding|GO:0031072|Heat shock protein DnaJ, N-terminal/)/
Ta.10203.2.A1_at	CA664081	Hypothetical protein OSJNBa0070N04.26 [Oryza sativa (japonica cultivar-group)]	Os01g06454.1	mitochondrial import inner membrane translocase subunit TIM14, putative, expressed	(IPR001623 GO:heat shock protein binding|GO:0031072|Heat shock protein DnaJ, N-terminal/)/
Ta.10203.3.S1_a_at	TA80168_4565	Putative DNAJ domain-containing; methylation-controlled J protein [Oryza sativa (japonica cultivar-group)]	Os07g09450.1	mitochondrial import inner membrane translocase subunit TIM14, putative, expressed	(IPR001623 GO:heat shock protein binding|GO:0031072|Heat shock protein DnaJ, N-terminal/)/
Ta.10203.3.S1_x_at	CA659053	NA	Os01g06454.1	mitochondrial import inner membrane translocase subunit TIM14, putative, expressed	(IPR001623 GO:heat shock protein binding|GO:0031072|Heat shock protein DnaJ, N-terminal/)/
Ta.10204.1.S1_at	TA68413_4565	Cytochrome b5 reductase [Zea mays (Maize)]	Os01g59930.1	NADH-cytochrome b5 reductase, putative, expressed	(IPR001709 GO:oxidoreductase activity|GO:0016491|Flavoprotein pyridine nucleotide cytochrome reductase/ GO:electron transport|GO:0006118|Flavoprotein pyridine nucleotide cytochrome reductase/)/ (IPR001834 GO:oxidoreductase activity|GO:0016491|NADH:cytochrome b5 reductase (CBR)/ GO:electron transport|GO:0006118|NADH:cytochrome b5 reductase (CBR)/)/ (IPR012260 GO:cytochrome-b5 reductase activity|GO…
Ta.10204.2.A1_a_at	TA68412_4565	Cytochrome b5 reductase isoform II [Zea mays (Maize)]	Os01g59930.1	NADH-cytochrome b5 reductase, putative, expressed	(IPR001709 GO:oxidoreductase activity|GO:0016491|Flavoprotein pyridine nucleotide cytochrome reductase/ GO:electron transport|GO:0006118|Flavoprotein pyridine nucleotide cytochrome reductase/)/ (IPR001834 GO:oxidoreductase activity|GO:0016491|NADH:cytochrome b5 reductase (CBR)/ GO:electron transport|GO:0006118|NADH:cytochrome b5 reductase (CBR)/)/ (IPR012260 GO:cytochrome-b5 reductase activity|GO…
Ta.10204.2.A1_at	TA68411_4565	Cytochrome b5 reductase isoform II [Zea mays (Maize)]	Os01g59930.1	NADH-cytochrome b5 reductase, putative, expressed	(IPR001709 GO:oxidoreductase activity|GO:0016491|Flavoprotein pyridine nucleotide cytochrome reductase/ GO:electron transport|GO:0006118|Flavoprotein pyridine nucleotide cytochrome reductase/)/ (IPR001834 GO:oxidoreductase activity|GO:0016491|NADH:cytochrome b5 reductase (CBR)/ GO:electron transport|GO:0006118|NADH:cytochrome b5 reductase (CBR)/)/ (IPR012260 GO:cytochrome-b5 reductase activity|GO…
Ta.10204.3.S1_a_at	CJ630738	Cytochrome b5 reductase [Zea mays (Maize)]	Os01g59930.1	NADH-cytochrome b5 reductase, putative, expressed	(IPR001709 GO:oxidoreductase activity|GO:0016491|Flavoprotein pyridine nucleotide cytochrome reductase/ GO:electron transport|GO:0006118|Flavoprotein pyridine nucleotide cytochrome reductase/)/ (IPR001834 GO:oxidoreductase activity|GO:0016491|NADH:cytochrome b5 reductase (CBR)/ GO:electron transport|GO:0006118|NADH:cytochrome b5 reductase (CBR)/)/ (IPR012260 GO:cytochrome-b5 reductase activity|GO…
Ta.10205.1.S1_at	TA104261_4565	NA	NA	NA	NA
Ta.10206.1.S1_at	TA99911_4565	Hypothetical protein OSJNBb0022E02.3 [Oryza sativa (Rice)]	Os03g49940.1	integral membrane protein DUF6 containing protein, expressed	NA
Ta.10207.1.S1_at	TA94922_4565	Protein phosphatase 2C [Prunus avium (Cherry)]	Os09g15670.1	protein phosphatase 2C, putative, expressed	(IPR000222 GO:protein serine/threonine phosphatase activity|GO:0004722|Protein phosphatase 2C, manganese/magnesium aspartate binding site/ GO:protein amino acid dephosphorylation|GO:0006470|Protein phosphatase 2C, manganese/magnesium aspartate binding site/ GO:protein serine/threonine phosphatase complex|GO:0008287|Protein phosphatase 2C, manganese/magnesium aspartate binding site/)/ (IPR001932 G…
Ta.10208.2.S1_a_at	TA91674_4565	Putative low temperature and salt responsive protein [Oryza sativa (Rice)]	Os03g25460.1	hydrophobic protein LTI6A, putative, expressed	(IPR000612 GO:integral to membrane|GO:0016021|Protein of unknown function UPF0057/)/
Ta.10209.1.A1_at	TA104211_4565	NA	Os01g71256.1	expressed protein	(IPR001357 GO:intracellular|GO:0005622|BRCT/)/
Ta.10209.2.S1_at	TA104211_4565	NA	Os01g71256.1	expressed protein	(IPR001357 GO:intracellular|GO:0005622|BRCT/)/
Ta.1021.1.S1_at	CJ519172	OSJNBa0060P14.15 protein [Oryza sativa (japonica cultivar-group)]	Os04g39090.1	SAM domain family protein, expressed	NA
Ta.10211.2.S1_at	BJ243761	NA	Os01g48180.1	DDT domain containing protein, expressed	(IPR010980 GO:iron ion binding|GO:0005506|Cytochrome c and b562/ GO:electron carrier activity|GO:0009055|Cytochrome c and b562/ GO:heme binding|GO:0020037|Cytochrome c and b562/ GO:electron transport|GO:0006118|Cytochrome c and b562/)/
Ta.10212.2.S1_a_at	TA88981_4565	Putative SEC14 cytosolic factor [Oryza sativa (japonica cultivar-group)]	Os10g03400.1	CRAL/TRIO, N-terminus family protein, expressed	NA
Ta.10212.3.S1_at	BJ243736	Putative SEC14 cytosolic factor [Oryza sativa (japonica cultivar-group)]	Os10g03400.1	CRAL/TRIO, N-terminus family protein, expressed	NA
Ta.10213.1.S1_at	TA71346_4565	Putative glyceraldehyde-3-phosphate dehydrogenase [Oryza sativa (japonica cultivar-group)]	Os02g07490.1	glyceraldehyde-3-phosphate dehydrogenase, cytosolic, putative, expressed	(IPR000173 GO:glyceraldehyde-3-phosphate dehydrogenase (phosphorylating) activity|GO:0004365|Glyceraldehyde 3-phosphate dehydrogenase/ GO:NAD binding|GO:0051287|Glyceraldehyde 3-phosphate dehydrogenase/ GO:glycolysis|GO:0006096|Glyceraldehyde 3-phosphate dehydrogenase/)/ (IPR006424 GO:glyceraldehyde-3-phosphate dehydrogenase activity|GO:0008943|Glyceraldehyde-3-phosphate dehydrogenase, type I/ GO…
Ta.10213.2.S1_a_at	CA610492	Putative glyceraldehyde-3-phosphate dehydrogenase [Oryza sativa (japonica cultivar-group)]	Os02g07490.1	glyceraldehyde-3-phosphate dehydrogenase, cytosolic, putative, expressed	(IPR000173 GO:glyceraldehyde-3-phosphate dehydrogenase (phosphorylating) activity|GO:0004365|Glyceraldehyde 3-phosphate dehydrogenase/ GO:NAD binding|GO:0051287|Glyceraldehyde 3-phosphate dehydrogenase/ GO:glycolysis|GO:0006096|Glyceraldehyde 3-phosphate dehydrogenase/)/ (IPR006424 GO:glyceraldehyde-3-phosphate dehydrogenase activity|GO:0008943|Glyceraldehyde-3-phosphate dehydrogenase, type I/ GO…
Ta.10214.1.S1_at	TA64763_4565	Cellulose synthase catalytic subunit 12 [Zea mays (Maize)]	Os09g25490.1	CESA9 - cellulose synthase, expressed	(IPR001841 GO:protein binding|GO:0005515|Zinc finger, RING-type/ GO:zinc ion binding|GO:0008270|Zinc finger, RING-type/)/ (IPR011011 GO:zinc ion binding|GO:0008270|Zinc finger, FYVE/PHD-type/)/
Ta.10214.2.S1_at	TA94837_4565	Cellulose synthase catalytic subunit 12 [Zea mays (Maize)]	Os09g25490.1	CESA9 - cellulose synthase, expressed	(IPR001841 GO:protein binding|GO:0005515|Zinc finger, RING-type/ GO:zinc ion binding|GO:0008270|Zinc finger, RING-type/)/ (IPR011011 GO:zinc ion binding|GO:0008270|Zinc finger, FYVE/PHD-type/)/
Ta.10214.3.S1_at	TA107844_4565	Putative cellulose synthase [Oryza sativa (japonica cultivar-group)]	Os09g25490.1	CESA9 - cellulose synthase, expressed	(IPR001841 GO:protein binding|GO:0005515|Zinc finger, RING-type/ GO:zinc ion binding|GO:0008270|Zinc finger, RING-type/)/ (IPR011011 GO:zinc ion binding|GO:0008270|Zinc finger, FYVE/PHD-type/)/
Ta.10215.1.S1_at	TA71018_4565	Gigantea [Triticum aestivum (Wheat)]	Os01g08700.5	GIGANTEA protein, putative, expressed	NA
Ta.10216.1.A1_at	TA107761_4565	Putative 41 kD chloroplast nucleoid DNA binding protein [Oryza sativa (japonica cultivar-group)]	Os02g48870.1	aspartic proteinase nepenthesin-2 precursor, putative, expressed	(IPR001461 GO:pepsin A activity|GO:0004194|Peptidase A1/ GO:proteolysis|GO:0006508|Peptidase A1/)/ (IPR001969 GO:aspartic-type endopeptidase activity|GO:0004190|Peptidase aspartic, active site/ GO:proteolysis|GO:0006508|Peptidase aspartic, active site/)/ (IPR009007 GO:aspartic-type endopeptidase activity|GO:0004190|Peptidase aspartic, catalytic/ GO:proteolysis|GO:0006508|Peptidase aspartic, catal…
Ta.10216.2.S1_at	TA111057_4565	Putative 41 kD chloroplast nucleoid DNA binding protein [Oryza sativa (japonica cultivar-group)]	Os02g48870.1	aspartic proteinase nepenthesin-2 precursor, putative, expressed	(IPR001461 GO:pepsin A activity|GO:0004194|Peptidase A1/ GO:proteolysis|GO:0006508|Peptidase A1/)/ (IPR001969 GO:aspartic-type endopeptidase activity|GO:0004190|Peptidase aspartic, active site/ GO:proteolysis|GO:0006508|Peptidase aspartic, active site/)/ (IPR009007 GO:aspartic-type endopeptidase activity|GO:0004190|Peptidase aspartic, catalytic/ GO:proteolysis|GO:0006508|Peptidase aspartic, catal…
Ta.10217.1.A1_at	TA87160_4565	NA	Os10g34602.1	csAtPR5, putative, expressed	NA
Ta.10217.2.S1_at	TA89208_4565	NA	NA	NA	NA
Ta.10217.3.S1_at	TA87160_4565	NA	Os10g34602.1	csAtPR5, putative, expressed	NA
Ta.10218.1.S1_at	TA81506_4565	Putative arsA homolog hASNA-I [Arabidopsis thaliana (Mouse-ear cress)]	Os09g34970.1	arsenical pump-driving ATPase, putative, expressed	(IPR003348 GO:ATP binding|GO:0005524|Anion-transporting ATPase/ GO:anion transport|GO:0006820|Anion-transporting ATPase/ GO:membrane|GO:0016020|Anion-transporting ATPase/)/
Ta.10218.2.S1_at	BJ282966	NA	NA	NA	NA
Ta.10218.2.S1_x_at	BJ282966	NA	NA	NA	NA
Ta.10218.3.S1_at	BJ244566	NA	NA	NA	NA
Ta.10219.1.A1_at	BJ250506	NA	Os12g09220.1	expressed protein	NA
Ta.10219.2.S1_at	BJ244646	NA	Os12g09220.1	expressed protein	NA
Ta.1022.1.S1_at	TA81036_4565	Putative senescence-associated protein [Oryza sativa (japonica cultivar-group)]	Os02g01220.1	senescence-associated protein DIN1, putative, expressed	NA
Ta.1022.2.S1_a_at	TA81037_4565	Putative senescence-associated protein [Oryza sativa (japonica cultivar-group)]	Os02g01220.1	senescence-associated protein DIN1, putative, expressed	NA
Ta.1022.2.S1_x_at	TA81037_4565	Putative senescence-associated protein [Oryza sativa (japonica cultivar-group)]	Os02g01220.1	senescence-associated protein DIN1, putative, expressed	NA
Ta.1022.3.S1_at	BQ162419	Putative senescence-associated protein [Oryza sativa (japonica cultivar-group)]	Os02g01220.1	senescence-associated protein DIN1, putative, expressed	NA
Ta.10220.1.S1_at	BJ244658	NA	NA	NA	NA
Ta.10221.2.S1_a_at	TA71294_4565	Splicing factor 4-like protein [Arabidopsis thaliana (Mouse-ear cress)]	Os09g10930.2	gamma response I protein, putative, expressed	(IPR000061 GO:RNA binding|GO:0003723|SWAP/Surp/ GO:RNA processing|GO:0006396|SWAP/Surp/)/ (IPR000467 GO:nucleic acid binding|GO:0003676|D111/G-patch/ GO:intracellular|GO:0005622|D111/G-patch/)/
Ta.10221.3.S1_at	TA71293_4565	Splicing factor 4-like protein [Arabidopsis thaliana (Mouse-ear cress)]	Os09g10930.2	gamma response I protein, putative, expressed	(IPR000061 GO:RNA binding|GO:0003723|SWAP/Surp/ GO:RNA processing|GO:0006396|SWAP/Surp/)/ (IPR000467 GO:nucleic acid binding|GO:0003676|D111/G-patch/ GO:intracellular|GO:0005622|D111/G-patch/)/
Ta.10223.1.A1_at	TA90429_4565	NA	Os02g33840.1	F-box domain containing protein, expressed	NA
Ta.10223.2.S1_at	TA90428_4565	NA	Os04g11660.1	F-box protein interaction domain containing protein, expressed	NA
Ta.10224.1.A1_at	BJ251057	NA	NA	NA	NA
Ta.10224.2.S1_at	TA94251_4565	NA	Os03g12010.1	expressed protein	(IPR006025 GO:metallopeptidase activity|GO:0008237|Peptidase M, neutral zinc metallopeptidases, zinc-binding site/ GO:zinc ion binding|GO:0008270|Peptidase M, neutral zinc metallopeptidases, zinc-binding site/ GO:proteolysis|GO:0006508|Peptidase M, neutral zinc metallopeptidases, zinc-binding site/)/
Ta.10225.1.S1_x_at	TA58974_4565	NA	Os02g39180.1	expressed protein	NA
Ta.10225.2.S1_at	CA701248	NA	NA	NA	NA
Ta.10226.1.S1_at	TA81644_4565	Hypothetical protein [Oryza sativa (japonica cultivar-group)]	Os11g38670.1	ATP-dependent RNA helicase ded-1, putative, expressed	(IPR001650 GO:nucleic acid binding|GO:0003676|DNA/RNA helicase, C-terminal/ GO:helicase activity|GO:0004386|DNA/RNA helicase, C-terminal/ GO:ATP binding|GO:0005524|DNA/RNA helicase, C-terminal/)/
Ta.10227.1.S1_at	TA74498_4565	OSJNBa0053B21.9 protein [Oryza sativa (japonica cultivar-group)]	Os04g31940.1	heat shock protein binding protein, putative, expressed	(IPR001623 GO:heat shock protein binding|GO:0031072|Heat shock protein DnaJ, N-terminal/)/ (IPR003095 GO:heat shock protein binding|GO:0031072|Heat shock protein DnaJ/ GO:unfolded protein binding|GO:0051082|Heat shock protein DnaJ/ GO:protein folding|GO:0006457|Heat shock protein DnaJ/)/
Ta.10229.1.A1_at	TA111290_4565	H0306F03.12 protein [Oryza sativa (Rice)]	Os04g55110.1	expressed protein	NA
Ta.10229.2.S1_at	TA110309_4565	Hypothetical protein At2g12400 [Arabidopsis thaliana (Mouse-ear cress)]	Os04g55110.1	expressed protein	NA
Ta.1023.1.S1_at	TA53417_4565	Putative ethylene-responsive transcriptional coactivator [Oryza sativa (japonica cultivar-group)]	Os08g27850.1	endothelial differentiation-related factor 1, putative, expressed	(IPR001387 GO:sequence-specific DNA binding|GO:0043565|Helix-turn-helix type 3/)/ (IPR010982 GO:DNA binding|GO:0003677|Lambda repressor-like, DNA-binding/)/
Ta.10230.1.S1_at	TA77809_4565	Putative brassinosteroid LRR receptor kinase protein [Oryza sativa (japonica cultivar-group)]	Os07g07230.1	ATP binding protein, putative, expressed	(IPR000719 GO:protein kinase activity|GO:0004672|Protein kinase, core/ GO:ATP binding|GO:0005524|Protein kinase, core/ GO:protein amino acid phosphorylation|GO:0006468|Protein kinase, core/)/ (IPR001245 GO:protein-tyrosine kinase activity|GO:0004713|Tyrosine protein kinase/ GO:ATP binding|GO:0005524|Tyrosine protein kinase/ GO:protein amino acid phosphorylation|GO:0006468|Tyrosine protein kinase/…
Ta.10230.2.S1_a_at	TA77807_4565	Putative brassinosteroid LRR receptor kinase protein [Oryza sativa (japonica cultivar-group)]	Os07g07230.1	ATP binding protein, putative, expressed	(IPR000719 GO:protein kinase activity|GO:0004672|Protein kinase, core/ GO:ATP binding|GO:0005524|Protein kinase, core/ GO:protein amino acid phosphorylation|GO:0006468|Protein kinase, core/)/ (IPR001245 GO:protein-tyrosine kinase activity|GO:0004713|Tyrosine protein kinase/ GO:ATP binding|GO:0005524|Tyrosine protein kinase/ GO:protein amino acid phosphorylation|GO:0006468|Tyrosine protein kinase/…
Ta.10231.1.A1_at	TA85691_4565	NA	Os12g39090.1	expressed protein	NA
Ta.10231.2.S1_at	TA85691_4565	NA	Os12g39090.1	expressed protein	NA
Ta.10232.1.S1_a_at	TA73123_4565	Putative receptor Mediated Endocytosis RME-1 [Oryza sativa (japonica cultivar-group)]	Os06g47330.1	EH-domain-containing protein 1, putative, expressed	(IPR001606 GO:DNA binding|GO:0003677|AT-rich interaction region/ GO:intracellular|GO:0005622|AT-rich interaction region/)/ (IPR002048 GO:calcium ion binding|GO:0005509|Calcium-binding EF-hand/)/
Ta.10232.3.S1_a_at	TA73125_4565	Putative receptor Mediated Endocytosis RME-1 [Oryza sativa (japonica cultivar-group)]	Os06g47330.1	EH-domain-containing protein 1, putative, expressed	(IPR001606 GO:DNA binding|GO:0003677|AT-rich interaction region/ GO:intracellular|GO:0005622|AT-rich interaction region/)/ (IPR002048 GO:calcium ion binding|GO:0005509|Calcium-binding EF-hand/)/
Ta.10232.3.S1_at	TA73121_4565	Putative receptor-mediated endocytosis 1 isoform I [Oryza sativa (japonica cultivar-group)]	Os06g47330.1	EH-domain-containing protein 1, putative, expressed	(IPR001606 GO:DNA binding|GO:0003677|AT-rich interaction region/ GO:intracellular|GO:0005622|AT-rich interaction region/)/ (IPR002048 GO:calcium ion binding|GO:0005509|Calcium-binding EF-hand/)/
Ta.10233.1.S1_at	TA85895_4565	Hypothetical protein OSJNBb0006B22.5 [Oryza sativa (japonica cultivar-group)]	Os05g25540.1	phytosulfokine receptor precursor, putative, expressed	(IPR000719 GO:protein kinase activity|GO:0004672|Protein kinase, core/ GO:ATP binding|GO:0005524|Protein kinase, core/ GO:protein amino acid phosphorylation|GO:0006468|Protein kinase, core/)/ (IPR001245 GO:protein-tyrosine kinase activity|GO:0004713|Tyrosine protein kinase/ GO:ATP binding|GO:0005524|Tyrosine protein kinase/ GO:protein amino acid phosphorylation|GO:0006468|Tyrosine protein kinase/…
Ta.10233.2.S1_at	BJ270528	NA	NA	NA	NA
Ta.10234.1.A1_at	TA56142_4565	NA	Os11g41380.1	transposon protein, putative, unclassified	NA
Ta.10234.2.S1_at	TA94798_4565	NA	NA	NA	NA
Ta.10234.2.S1_x_at	TA94798_4565	NA	NA	NA	NA
Ta.10234.3.S1_x_at	TA109142_4565	NA	NA	NA	NA
Ta.10235.1.S1_at	TA78221_4565	Putative GTPase-activating protein GYP7 [Oryza sativa (japonica cultivar-group)]	Os09g35960.1	GTPase activator protein of Rab-like small GTPases-like protein, putative, expressed	(IPR000195 GO:Rab GTPase activator activity|GO:0005097|RabGAP/TBC/ GO:regulation of Rab GTPase activity|GO:0032313|RabGAP/TBC/ GO:intracellular|GO:0005622|RabGAP/TBC/)/
Ta.10236.1.A1_at	TA78368_4565	Protein kinase domain, putative [Oryza sativa (japonica cultivar-group)]	Os11g17380.1	protein kinase domain containing protein	(IPR000535 GO:structural molecule activity|GO:0005198|Major sperm protein/)/ (IPR000719 GO:protein kinase activity|GO:0004672|Protein kinase, core/ GO:ATP binding|GO:0005524|Protein kinase, core/ GO:protein amino acid phosphorylation|GO:0006468|Protein kinase, core/)/ (IPR001245 GO:protein-tyrosine kinase activity|GO:0004713|Tyrosine protein kinase/ GO:ATP binding|GO:0005524|Tyrosine protein kina…
Ta.10236.2.S1_a_at	TA78368_4565	Protein kinase domain, putative [Oryza sativa (japonica cultivar-group)]	Os11g17380.1	protein kinase domain containing protein	(IPR000535 GO:structural molecule activity|GO:0005198|Major sperm protein/)/ (IPR000719 GO:protein kinase activity|GO:0004672|Protein kinase, core/ GO:ATP binding|GO:0005524|Protein kinase, core/ GO:protein amino acid phosphorylation|GO:0006468|Protein kinase, core/)/ (IPR001245 GO:protein-tyrosine kinase activity|GO:0004713|Tyrosine protein kinase/ GO:ATP binding|GO:0005524|Tyrosine protein kina…
Ta.10236.2.S1_at	TA78368_4565	Protein kinase domain, putative [Oryza sativa (japonica cultivar-group)]	Os11g17380.1	protein kinase domain containing protein	(IPR000535 GO:structural molecule activity|GO:0005198|Major sperm protein/)/ (IPR000719 GO:protein kinase activity|GO:0004672|Protein kinase, core/ GO:ATP binding|GO:0005524|Protein kinase, core/ GO:protein amino acid phosphorylation|GO:0006468|Protein kinase, core/)/ (IPR001245 GO:protein-tyrosine kinase activity|GO:0004713|Tyrosine protein kinase/ GO:ATP binding|GO:0005524|Tyrosine protein kina…
Ta.10236.2.S1_x_at	TA78368_4565	Protein kinase domain, putative [Oryza sativa (japonica cultivar-group)]	Os11g17380.1	protein kinase domain containing protein	(IPR000535 GO:structural molecule activity|GO:0005198|Major sperm protein/)/ (IPR000719 GO:protein kinase activity|GO:0004672|Protein kinase, core/ GO:ATP binding|GO:0005524|Protein kinase, core/ GO:protein amino acid phosphorylation|GO:0006468|Protein kinase, core/)/ (IPR001245 GO:protein-tyrosine kinase activity|GO:0004713|Tyrosine protein kinase/ GO:ATP binding|GO:0005524|Tyrosine protein kina…
Ta.10237.1.S1_at	TA78785_4565	Trehalose-6-phosphate phosphatase, putative [Oryza sativa (japonica cultivar-group)]	Os10g40550.1	trehalose-phosphate phosphatase, putative, expressed	(IPR003337 GO:catalytic activity|GO:0003824|Trehalose-phosphatase/ GO:trehalose biosynthetic process|GO:0005992|Trehalose-phosphatase/)/ (IPR006379 GO:catalytic activity|GO:0003824|HAD-superfamily hydrolase, subfamily IIB/ GO:metabolic process|GO:0008152|HAD-superfamily hydrolase, subfamily IIB/)/
Ta.10237.2.S1_at	BQ743743	Trehalose-6-phosphate phosphatase, putative [Oryza sativa (japonica cultivar-group)]	Os10g40550.1	trehalose-phosphate phosphatase, putative, expressed	(IPR003337 GO:catalytic activity|GO:0003824|Trehalose-phosphatase/ GO:trehalose biosynthetic process|GO:0005992|Trehalose-phosphatase/)/ (IPR006379 GO:catalytic activity|GO:0003824|HAD-superfamily hydrolase, subfamily IIB/ GO:metabolic process|GO:0008152|HAD-superfamily hydrolase, subfamily IIB/)/
Ta.10238.1.A1_at	TA89379_4565	Expressed protein [Oryza sativa (japonica cultivar-group)]	Os01g56230.1	expressed protein	(IPR006634 GO:integral to membrane|GO:0016021|TRAM, LAG1 and CLN8 homology/)/
Ta.10238.2.S1_at	TA89379_4565	Expressed protein [Oryza sativa (japonica cultivar-group)]	Os01g56230.1	expressed protein	(IPR006634 GO:integral to membrane|GO:0016021|TRAM, LAG1 and CLN8 homology/)/
Ta.10239.1.S1_at	TA80155_4565	Putative makorin RING finger protein [Oryza sativa (japonica cultivar-group)]	Os06g21390.1	makorin-1, putative, expressed	(IPR000571 GO:nucleic acid binding|GO:0003676|Zinc finger, CCCH-type/ GO:zinc ion binding|GO:0008270|Zinc finger, CCCH-type/)/ (IPR001841 GO:protein binding|GO:0005515|Zinc finger, RING-type/ GO:zinc ion binding|GO:0008270|Zinc finger, RING-type/)/
Ta.10239.2.S1_at	CA746204	NA	NA	NA	NA
Ta.10239.2.S1_x_at	CA746204	NA	NA	NA	NA
Ta.1024.1.S1_at	CA691417	HR-like lesion-inducing [Oryza sativa (japonica cultivar-group)]	Os03g05520.1	nicotiana lesion-inducing like, putative, expressed	NA
Ta.10240.1.S1_at	TA78296_4565	Putative RACD protein [Hordeum vulgare (Barley)]	Os02g58730.1	rac-like GTP-binding protein 5, putative, expressed	(IPR001806 GO:GTP binding|GO:0005525|Ras GTPase/ GO:small GTPase mediated signal transduction|GO:0007264|Ras GTPase/)/ (IPR003577 GO:GTP binding|GO:0005525|Ras small GTPase, Ras type/ GO:small GTPase mediated signal transduction|GO:0007264|Ras small GTPase, Ras type/ GO:intracellular|GO:0005622|Ras small GTPase, Ras type/)/ (IPR003578 GO:GTP binding|GO:0005525|Ras small GTPase, Rho type/ GO:small…
Ta.10240.1.S1_x_at	TA78295_4565	Putative RACD protein [Hordeum vulgare (Barley)]	Os02g58730.1	rac-like GTP-binding protein 5, putative, expressed	(IPR001806 GO:GTP binding|GO:0005525|Ras GTPase/ GO:small GTPase mediated signal transduction|GO:0007264|Ras GTPase/)/ (IPR003577 GO:GTP binding|GO:0005525|Ras small GTPase, Ras type/ GO:small GTPase mediated signal transduction|GO:0007264|Ras small GTPase, Ras type/ GO:intracellular|GO:0005622|Ras small GTPase, Ras type/)/ (IPR003578 GO:GTP binding|GO:0005525|Ras small GTPase, Rho type/ GO:small…
Ta.10240.2.S1_at	CA657539	Putative RACD protein [Hordeum vulgare (Barley)]	Os06g12790.1	rac-like GTP-binding protein 4, putative, expressed	(IPR001806 GO:GTP binding|GO:0005525|Ras GTPase/ GO:small GTPase mediated signal transduction|GO:0007264|Ras GTPase/)/ (IPR003577 GO:GTP binding|GO:0005525|Ras small GTPase, Ras type/ GO:small GTPase mediated signal transduction|GO:0007264|Ras small GTPase, Ras type/ GO:intracellular|GO:0005622|Ras small GTPase, Ras type/)/ (IPR003578 GO:GTP binding|GO:0005525|Ras small GTPase, Rho type/ GO:small…
Ta.10240.2.S1_x_at	CA657539	Putative RACD protein [Hordeum vulgare (Barley)]	Os06g12790.1	rac-like GTP-binding protein 4, putative, expressed	(IPR001806 GO:GTP binding|GO:0005525|Ras GTPase/ GO:small GTPase mediated signal transduction|GO:0007264|Ras GTPase/)/ (IPR003577 GO:GTP binding|GO:0005525|Ras small GTPase, Ras type/ GO:small GTPase mediated signal transduction|GO:0007264|Ras small GTPase, Ras type/ GO:intracellular|GO:0005622|Ras small GTPase, Ras type/)/ (IPR003578 GO:GTP binding|GO:0005525|Ras small GTPase, Rho type/ GO:small…
Ta.10241.1.S1_at	TA76236_4565	NA	NA	NA	NA
Ta.10241.2.S1_at	BJ246760	NA	NA	NA	NA
Ta.10243.1.S1_a_at	TA68599_4565	NA	Os07g10420.1	expressed protein	NA
Ta.10243.1.S1_x_at	TA68599_4565	NA	Os07g10420.1	expressed protein	NA
Ta.10243.2.S1_at	TA68598_4565	NA	Os07g10420.1	expressed protein	NA
Ta.10243.3.S1_at	TA68593_4565	Hypothetical protein P0431A02.22 [Oryza sativa (japonica cultivar-group)]	Os07g10420.1	expressed protein	NA
Ta.10245.1.A1_at	TA98729_4565	H0510A06.9 protein [Oryza sativa (Rice)]	Os04g40560.1	nucleotide binding protein, putative, expressed	NA
Ta.10246.1.S1_at	TA79101_4565	Cysteine desulfurase, mitochondrial precursor [Arabidopsis thaliana (Mouse-ear cress)]	Os09g16910.2	cysteine desulfurase, mitochondrial precursor, putative, expressed	(IPR000192 GO:metabolic process|GO:0008152|Aminotransferase, class V/Cysteine desulphurase/)/
Ta.10247.1.A1_at	TA87429_4565	Putative sphingolipid delta 4 desaturase DES-1 [Lycopersicon esculentum (Tomato)]	Os02g42660.1	dihydroceramide delta, putative, expressed	(IPR006025 GO:metallopeptidase activity|GO:0008237|Peptidase M, neutral zinc metallopeptidases, zinc-binding site/ GO:zinc ion binding|GO:0008270|Peptidase M, neutral zinc metallopeptidases, zinc-binding site/ GO:proteolysis|GO:0006508|Peptidase M, neutral zinc metallopeptidases, zinc-binding site/)/ (IPR010257 GO:oxidoreductase activity, acting on paired donors, with oxidation of a pair of donor…
Ta.10247.2.S1_at	TA87429_4565	Putative sphingolipid delta 4 desaturase DES-1 [Lycopersicon esculentum (Tomato)]	Os02g42660.1	dihydroceramide delta, putative, expressed	(IPR006025 GO:metallopeptidase activity|GO:0008237|Peptidase M, neutral zinc metallopeptidases, zinc-binding site/ GO:zinc ion binding|GO:0008270|Peptidase M, neutral zinc metallopeptidases, zinc-binding site/ GO:proteolysis|GO:0006508|Peptidase M, neutral zinc metallopeptidases, zinc-binding site/)/ (IPR010257 GO:oxidoreductase activity, acting on paired donors, with oxidation of a pair of donor…
Ta.10247.3.A1_at	TA87429_4565	Putative sphingolipid delta 4 desaturase DES-1 [Lycopersicon esculentum (Tomato)]	Os02g42660.1	dihydroceramide delta, putative, expressed	(IPR006025 GO:metallopeptidase activity|GO:0008237|Peptidase M, neutral zinc metallopeptidases, zinc-binding site/ GO:zinc ion binding|GO:0008270|Peptidase M, neutral zinc metallopeptidases, zinc-binding site/ GO:proteolysis|GO:0006508|Peptidase M, neutral zinc metallopeptidases, zinc-binding site/)/ (IPR010257 GO:oxidoreductase activity, acting on paired donors, with oxidation of a pair of donor…
Ta.10247.3.A1_x_at	TA87429_4565	Putative sphingolipid delta 4 desaturase DES-1 [Lycopersicon esculentum (Tomato)]	Os02g42660.1	dihydroceramide delta, putative, expressed	(IPR006025 GO:metallopeptidase activity|GO:0008237|Peptidase M, neutral zinc metallopeptidases, zinc-binding site/ GO:zinc ion binding|GO:0008270|Peptidase M, neutral zinc metallopeptidases, zinc-binding site/ GO:proteolysis|GO:0006508|Peptidase M, neutral zinc metallopeptidases, zinc-binding site/)/ (IPR010257 GO:oxidoreductase activity, acting on paired donors, with oxidation of a pair of donor…
Ta.10249.1.S1_a_at	TA71832_4565	Hypothetical protein [Oryza sativa (japonica cultivar-group)]	Os11g01869.1	RBP2 protein, putative, expressed	(IPR001159 GO:double-stranded RNA binding|GO:0003725|Double-stranded RNA binding/ GO:intracellular|GO:0005622|Double-stranded RNA binding/)/ (IPR004838 GO:catalytic activity|GO:0003824|Aminotransferases, class-I, pyridoxal-phosphate-binding site/ GO:pyridoxal phosphate binding|GO:0030170|Aminotransferases, class-I, pyridoxal-phosphate-binding site/ GO:biosynthetic process|GO:0009058|Aminotransfer…
Ta.10249.1.S1_at	TA71831_4565	NA	Os11g01869.1	RBP2 protein, putative, expressed	(IPR001159 GO:double-stranded RNA binding|GO:0003725|Double-stranded RNA binding/ GO:intracellular|GO:0005622|Double-stranded RNA binding/)/ (IPR004838 GO:catalytic activity|GO:0003824|Aminotransferases, class-I, pyridoxal-phosphate-binding site/ GO:pyridoxal phosphate binding|GO:0030170|Aminotransferases, class-I, pyridoxal-phosphate-binding site/ GO:biosynthetic process|GO:0009058|Aminotransfer…
Ta.10249.1.S1_x_at	TA71831_4565	NA	Os11g01869.1	RBP2 protein, putative, expressed	(IPR001159 GO:double-stranded RNA binding|GO:0003725|Double-stranded RNA binding/ GO:intracellular|GO:0005622|Double-stranded RNA binding/)/ (IPR004838 GO:catalytic activity|GO:0003824|Aminotransferases, class-I, pyridoxal-phosphate-binding site/ GO:pyridoxal phosphate binding|GO:0030170|Aminotransferases, class-I, pyridoxal-phosphate-binding site/ GO:biosynthetic process|GO:0009058|Aminotransfer…
Ta.10249.2.S1_at	TA71831_4565	NA	Os11g01869.1	RBP2 protein, putative, expressed	(IPR001159 GO:double-stranded RNA binding|GO:0003725|Double-stranded RNA binding/ GO:intracellular|GO:0005622|Double-stranded RNA binding/)/ (IPR004838 GO:catalytic activity|GO:0003824|Aminotransferases, class-I, pyridoxal-phosphate-binding site/ GO:pyridoxal phosphate binding|GO:0030170|Aminotransferases, class-I, pyridoxal-phosphate-binding site/ GO:biosynthetic process|GO:0009058|Aminotransfer…
Ta.10250.1.A1_a_at	TA74645_4565	DHHC zinc finger domain, putative [Oryza sativa (japonica cultivar-group)]	Os12g29560.1	metal ion binding protein, putative, expressed	(IPR001138 GO:transcription factor activity|GO:0003700|Fungal transcriptional regulatory protein, N-terminal/ GO:zinc ion binding|GO:0008270|Fungal transcriptional regulatory protein, N-terminal/ GO:regulation of transcription, DNA-dependent|GO:0006355|Fungal transcriptional regulatory protein, N-terminal/ GO:nucleus|GO:0005634|Fungal transcriptional regulatory protein, N-terminal/)/ (IPR001594 G…
Ta.10250.3.S1_at	CA695383	DHHC zinc finger domain, putative [Oryza sativa (japonica cultivar-group)]	Os12g29560.1	metal ion binding protein, putative, expressed	(IPR001138 GO:transcription factor activity|GO:0003700|Fungal transcriptional regulatory protein, N-terminal/ GO:zinc ion binding|GO:0008270|Fungal transcriptional regulatory protein, N-terminal/ GO:regulation of transcription, DNA-dependent|GO:0006355|Fungal transcriptional regulatory protein, N-terminal/ GO:nucleus|GO:0005634|Fungal transcriptional regulatory protein, N-terminal/)/ (IPR001594 G…
Ta.10251.1.A1_at	BJ254355	Putative Serine/threonine Kinase [Oryza sativa (japonica cultivar-group)]	Os01g55440.1	CIPK-like protein 1, putative, expressed	(IPR000719 GO:protein kinase activity|GO:0004672|Protein kinase, core/ GO:ATP binding|GO:0005524|Protein kinase, core/ GO:protein amino acid phosphorylation|GO:0006468|Protein kinase, core/)/ (IPR001245 GO:protein-tyrosine kinase activity|GO:0004713|Tyrosine protein kinase/ GO:ATP binding|GO:0005524|Tyrosine protein kinase/ GO:protein amino acid phosphorylation|GO:0006468|Tyrosine protein kinase/…
Ta.10251.2.S1_at	TA99887_4565	Putative CBL-interacting protein kinase 2 [Oryza sativa (japonica cultivar-group)]	Os01g55440.1	CIPK-like protein 1, putative, expressed	(IPR000719 GO:protein kinase activity|GO:0004672|Protein kinase, core/ GO:ATP binding|GO:0005524|Protein kinase, core/ GO:protein amino acid phosphorylation|GO:0006468|Protein kinase, core/)/ (IPR001245 GO:protein-tyrosine kinase activity|GO:0004713|Tyrosine protein kinase/ GO:ATP binding|GO:0005524|Tyrosine protein kinase/ GO:protein amino acid phosphorylation|GO:0006468|Tyrosine protein kinase/…
Ta.10252.1.S1_at	TA99367_4565	NA	Os10g24954.1	ulp1 protease family, C-terminal catalytic domain containing protein	(IPR003653 GO:cysteine-type peptidase activity|GO:0008234|Peptidase C48, SUMO/Sentrin/Ubl1/ GO:proteolysis|GO:0006508|Peptidase C48, SUMO/Sentrin/Ubl1/)/
Ta.10252.2.S1_a_at	TA99230_4565	NA	Os02g10794.1	expressed protein	NA
Ta.10252.3.S1_a_at	TA99230_4565	NA	Os02g10794.1	expressed protein	NA
Ta.10255.1.A1_s_at	TA84725_4565	OSJNBa0064H22.8 protein [Oryza sativa (japonica cultivar-group)]	Os04g37530.1	expressed protein	NA
Ta.10255.2.S1_at	TA84725_4565	OSJNBa0064H22.8 protein [Oryza sativa (japonica cultivar-group)]	Os04g37530.1	expressed protein	NA
Ta.10255.3.S1_at	TA84723_4565	NA	NA	NA	NA
Ta.10255.3.S1_x_at	TA84723_4565	NA	NA	NA	NA
Ta.10256.1.A1_at	TA92195_4565	Putative major allergen Phl p 5 [Triticum aestivum (Wheat)]	Os04g34170.1	extensin precursor, putative, expressed	(IPR003882 GO:structural constituent of cell wall|GO:0005199|Pistil-specific extensin-like protein/)/
Ta.10256.2.S1_at	BJ258188	Putative major allergen Phl p 5 [Triticum aestivum (Wheat)]	Os04g42100.1	peroxidase 18 precursor, putative, expressed	(IPR000209 GO:subtilase activity|GO:0004289|Peptidase S8 and S53, subtilisin, kexin, sedolisin/ GO:proteolysis|GO:0006508|Peptidase S8 and S53, subtilisin, kexin, sedolisin/)/ (IPR000823 GO:peroxidase activity|GO:0004601|Plant peroxidase/ GO:heme binding|GO:0020037|Plant peroxidase/ GO:electron transport|GO:0006118|Plant peroxidase/ GO:response to oxidative stress|GO:0006979|Plant peroxidase/)/ (…
Ta.10256.3.S1_at	TA92195_4565	Putative major allergen Phl p 5 [Triticum aestivum (Wheat)]	Os04g34170.1	extensin precursor, putative, expressed	(IPR003882 GO:structural constituent of cell wall|GO:0005199|Pistil-specific extensin-like protein/)/
Ta.10257.1.A1_at	BJ255295	NA	NA	NA	NA
Ta.10257.1.A1_x_at	TA90929_4565	NA	NA	NA	NA
Ta.10257.2.A1_at	TA111680_4565	NA	NA	NA	NA
Ta.10258.1.A1_at	CJ521846	Putative galactosyltransferase family [Sorghum bicolor (Sorghum) (Sorghum vulgare)]	Os12g41956.1	galactosyltransferase family, putative, expressed	NA
Ta.10259.1.S1_at	TA62929_4565	70 kDa heat shock protein [Sandersonia aurantiaca (Christmas-bells) (Chinese-lantern lily)]	Os03g16860.1	heat shock cognate 70 kDa protein 2, putative, expressed	(IPR001023 GO:ATP binding|GO:0005524|Heat shock protein Hsp70/)/
Ta.1026.1.S1_a_at	TA64083_4565	Putative ubiquitin-conjugating enzyme E2 [Oryza sativa (japonica cultivar-group)]	Os02g42314.2	ubiquitin-conjugating enzyme E2 16, putative, expressed	(IPR000608 GO:small conjugating protein ligase activity|GO:0019787|Ubiquitin-conjugating enzyme, E2/ GO:post-translational protein modification|GO:0043687|Ubiquitin-conjugating enzyme, E2/ GO:regulation of protein metabolic process|GO:0051246|Ubiquitin-conjugating enzyme, E2/)/
Ta.1026.2.S1_x_at	TA64081_4565	Putative ubiquitin-conjugating enzyme E2 [Oryza sativa (japonica cultivar-group)]	Os02g42314.2	ubiquitin-conjugating enzyme E2 16, putative, expressed	(IPR000608 GO:small conjugating protein ligase activity|GO:0019787|Ubiquitin-conjugating enzyme, E2/ GO:post-translational protein modification|GO:0043687|Ubiquitin-conjugating enzyme, E2/ GO:regulation of protein metabolic process|GO:0051246|Ubiquitin-conjugating enzyme, E2/)/
Ta.1026.3.S1_x_at	TA64083_4565	Putative ubiquitin-conjugating enzyme E2 [Oryza sativa (japonica cultivar-group)]	Os02g42314.2	ubiquitin-conjugating enzyme E2 16, putative, expressed	(IPR000608 GO:small conjugating protein ligase activity|GO:0019787|Ubiquitin-conjugating enzyme, E2/ GO:post-translational protein modification|GO:0043687|Ubiquitin-conjugating enzyme, E2/ GO:regulation of protein metabolic process|GO:0051246|Ubiquitin-conjugating enzyme, E2/)/
Ta.10260.1.S1_at	TA83704_4565	Acyl-CoA oxidase homolog [Oryza sativa (japonica cultivar-group)]	Os11g39220.1	acyl-coenzyme A oxidase 1, putative, expressed	(IPR009075 GO:oxidoreductase activity, acting on the CH-CH group of donors|GO:0016627|Acyl-CoA dehydrogenase/oxidase C-terminal/ GO:electron transport|GO:0006118|Acyl-CoA dehydrogenase/oxidase C-terminal/)/ (IPR009100 GO:oxidoreductase activity, acting on the CH-CH group of donors|GO:0016627|Acyl-CoA dehydrogenase/oxidase, middle and N-terminal/ GO:metabolic process|GO:0008152|Acyl-CoA dehydrogen…
Ta.10261.1.S1_at	TA84718_4565	fasciclin-like protein FLA30	Os02g26290.1	fasciclin-like arabinogalactan protein 8 precursor, putative, expressed	NA
Ta.10262.1.A1_a_at	TA78655_4565	Hypothetical protein P0494D11.22 [Oryza sativa (japonica cultivar-group)]	Os06g45110.1	expressed protein	NA
Ta.10262.1.A1_at	TA78655_4565	Hypothetical protein P0494D11.22 [Oryza sativa (japonica cultivar-group)]	Os06g45110.1	expressed protein	NA
Ta.10262.2.A1_at	CA606642	OSJNBa0035M09.18 protein [Oryza sativa (japonica cultivar-group)]	Os06g45110.1	expressed protein	NA
Ta.10263.1.S1_a_at	CA703693	NA	NA	NA	NA
Ta.10263.1.S1_at	CA614442	P-type ATPase [Hordeum vulgare (Barley)]	Os11g04460.1	calcium-transporting ATPase 4, plasma membrane-type, putative, expressed	(IPR000695 GO:ATP binding|GO:0005524|H+ transporting ATPase, proton pump/ GO:ATPase activity, coupled to transmembrane movement of ions, phosphorylative mechanism|GO:0015662|H+ transporting ATPase, proton pump/ GO:proton transport|GO:0015992|H+ transporting ATPase, proton pump/ GO:membrane|GO:0016020|H+ transporting ATPase, proton pump/)/ (IPR001757 GO:ATP binding|GO:0005524|ATPase, P-type, K/Mg/…
Ta.10263.2.S1_at	TA57659_4565	P-type ATPase [Hordeum vulgare (Barley)]	Os11g04460.1	calcium-transporting ATPase 4, plasma membrane-type, putative, expressed	(IPR000695 GO:ATP binding|GO:0005524|H+ transporting ATPase, proton pump/ GO:ATPase activity, coupled to transmembrane movement of ions, phosphorylative mechanism|GO:0015662|H+ transporting ATPase, proton pump/ GO:proton transport|GO:0015992|H+ transporting ATPase, proton pump/ GO:membrane|GO:0016020|H+ transporting ATPase, proton pump/)/ (IPR001757 GO:ATP binding|GO:0005524|ATPase, P-type, K/Mg/…
Ta.10263.3.S1_x_at	TA57698_4565	P-type ATPase [Hordeum vulgare (Barley)]	Os11g04460.1	calcium-transporting ATPase 4, plasma membrane-type, putative, expressed	(IPR000695 GO:ATP binding|GO:0005524|H+ transporting ATPase, proton pump/ GO:ATPase activity, coupled to transmembrane movement of ions, phosphorylative mechanism|GO:0015662|H+ transporting ATPase, proton pump/ GO:proton transport|GO:0015992|H+ transporting ATPase, proton pump/ GO:membrane|GO:0016020|H+ transporting ATPase, proton pump/)/ (IPR001757 GO:ATP binding|GO:0005524|ATPase, P-type, K/Mg/…
Ta.10264.1.S1_at	TA73175_4565	Hypothetical protein OJ1308_D01.1 [Oryza sativa (japonica cultivar-group)]	Os05g24880.1	oxidoreductase/ zinc ion binding protein, putative, expressed	(IPR002364 GO:zinc ion binding|GO:0008270|Quinone oxidoreductase/zeta-crystallin, conserved site/ GO:oxidoreductase activity|GO:0016491|Quinone oxidoreductase/zeta-crystallin, conserved site/)/
Ta.10266.1.S1_at	TA84863_4565	LIM domain protein, putative [Oryza sativa (japonica cultivar-group)]	Os10g35930.1	pollen-specific protein SF3, putative, expressed	(IPR001781 GO:zinc ion binding|GO:0008270|Zinc finger, LIM-type/)/
Ta.10267.1.A1_at	BJ249543	OSJNBb0038F03.12 protein [Oryza sativa (japonica cultivar-group)]	Os04g46050.2	dolichyl-P-Man Man, putative, expressed	NA
Ta.10268.1.S1_at	TA88394_4565	NA	Os05g20570.1	pectinesterase inhibitor domain containing protein, expressed	(IPR006501 GO:enzyme inhibitor activity|GO:0004857|Pectinesterase inhibitor/ GO:pectinesterase activity|GO:0030599|Pectinesterase inhibitor/)/
Ta.10269.1.A1_at	CA636238	NA	NA	NA	NA
Ta.10269.2.S1_at	BJ243560	NA	NA	NA	NA
Ta.10269.3.S1_at	BJ236928	NA	NA	NA	NA
Ta.1027.1.A1_a_at	BG908389	Putative beta-glucosidase [Oryza sativa (japonica cultivar-group)]	Os05g30350.1	non-cyanogenic beta-glucosidase precursor, putative, expressed	(IPR001360 GO:hydrolase activity, hydrolyzing O-glycosyl compounds|GO:0004553|Glycoside hydrolase, family 1/ GO:carbohydrate metabolic process|GO:0005975|Glycoside hydrolase, family 1/)/ (IPR011580 GO:glucosidase activity|GO:0015926|6-phospho-beta-galactosidase, eukaryotic/ GO:carbohydrate metabolic process|GO:0005975|6-phospho-beta-galactosidase, eukaryotic/)/
Ta.1027.3.S1_at	BG908384	putative beta-glucosidase [Oryza sativa (japonica cultivar-group)]	Os01g70520.1	beta-glucosidase homolog precursor, putative, expressed	(IPR001360 GO:hydrolase activity, hydrolyzing O-glycosyl compounds|GO:0004553|Glycoside hydrolase, family 1/ GO:carbohydrate metabolic process|GO:0005975|Glycoside hydrolase, family 1/)/
Ta.1027.3.S1_x_at	BG908384	putative beta-glucosidase [Oryza sativa (japonica cultivar-group)]	Os01g70520.1	beta-glucosidase homolog precursor, putative, expressed	(IPR001360 GO:hydrolase activity, hydrolyzing O-glycosyl compounds|GO:0004553|Glycoside hydrolase, family 1/ GO:carbohydrate metabolic process|GO:0005975|Glycoside hydrolase, family 1/)/
Ta.10270.1.A1_at	TA90452_4565	Hypothetical protein OJ1214_E03.6 [Oryza sativa (japonica cultivar-group)]	Os01g56370.1	expressed protein	NA
Ta.10270.2.A1_a_at	BQ903598	NA	Os01g56370.1	expressed protein	NA
Ta.10271.1.S1_at	TA70805_4565	Putative vacuolar protein sorting-associated protein [Oryza sativa (japonica cultivar-group)]	Os03g58700.1	vacuolar protein sorting 35, putative, expressed	NA
Ta.10271.2.A1_at	BG907180	NA	NA	NA	NA
Ta.10272.1.S1_at	TA88575_4565	Putative major allergen Phl p 5 [Triticum aestivum (Wheat)]	Os04g42100.1	peroxidase 18 precursor, putative, expressed	(IPR000209 GO:subtilase activity|GO:0004289|Peptidase S8 and S53, subtilisin, kexin, sedolisin/ GO:proteolysis|GO:0006508|Peptidase S8 and S53, subtilisin, kexin, sedolisin/)/ (IPR000823 GO:peroxidase activity|GO:0004601|Plant peroxidase/ GO:heme binding|GO:0020037|Plant peroxidase/ GO:electron transport|GO:0006118|Plant peroxidase/ GO:response to oxidative stress|GO:0006979|Plant peroxidase/)/ (…
Ta.10273.1.S1_at	TA58921_4565	Expressed protein [Oryza sativa (japonica cultivar-group)]	Os11g10870.1	dirigent-like protein pDIR3, putative, expressed	NA
Ta.10273.1.S1_x_at	TA58921_4565	Expressed protein [Oryza sativa (japonica cultivar-group)]	Os11g10870.1	dirigent-like protein pDIR3, putative, expressed	NA
Ta.10274.1.S1_at	TA81044_4565	NA	Os09g02810.1	CBF/Mak21 family protein, expressed	(IPR016024 GO:binding|GO:0005488|Armadillo-type fold/)/
Ta.10275.1.S1_at	TA71840_4565	Putative esterase [Oryza sativa (japonica cultivar-group)]	Os01g11650.1	esterase precursor, putative, expressed	NA
Ta.10276.1.A1_at	TA101186_4565	NA	Os01g69020.1	fibroin heavy chain precursor, putative, expressed	(IPR000158 GO:GTP binding|GO:0005525|Cell division protein FtsZ/ GO:cytoplasm|GO:0005737|Cell division protein FtsZ/)/ (IPR011004 GO:transferase activity|GO:0016740|Trimeric LpxA-like/)/
Ta.10277.1.S1_at	TA87382_4565	NA	NA	NA	NA
Ta.10279.1.S1_at	CA605107	NA	Os08g01220.1	VAMP protein SEC22, putative, expressed	NA
Ta.10279.3.A1_at	CA737026	NA	NA	NA	NA
Ta.1028.1.S1_x_at	TA88607_4565	NA	Os07g40890.1	igA FC receptor precursor, putative, expressed	NA
Ta.10280.1.S1_at	TA87290_4565	Hypothetical protein OJ1134F05.21 [Oryza sativa (japonica cultivar-group)]	Os03g06390.1	expressed protein	NA
Ta.10280.1.S1_x_at	TA87290_4565	Hypothetical protein OJ1134F05.21 [Oryza sativa (japonica cultivar-group)]	Os03g06390.1	expressed protein	NA
Ta.10281.1.S1_a_at	TA75822_4565	Barley (H.vulgare) alpha-amylase 2 [Hordeum vulgare (Barley)]	Os06g49970.1	alpha-amylase isozyme C2 precursor, putative, expressed	(IPR006046 GO:catalytic activity|GO:0003824|Glycoside hydrolase family 13/ GO:cation binding|GO:0043169|Glycoside hydrolase family 13/ GO:carbohydrate metabolic process|GO:0005975|Glycoside hydrolase family 13/)/ (IPR006589 GO:catalytic activity|GO:0003824|Glycosyl hydrolase, family 13, subfamily, catalytic region/ GO:cation binding|GO:0043169|Glycosyl hydrolase, family 13, subfamily, catalytic r…
Ta.10281.1.S1_at	TA75822_4565	Barley (H.vulgare) alpha-amylase 2 [Hordeum vulgare (Barley)]	Os06g49970.1	alpha-amylase isozyme C2 precursor, putative, expressed	(IPR006046 GO:catalytic activity|GO:0003824|Glycoside hydrolase family 13/ GO:cation binding|GO:0043169|Glycoside hydrolase family 13/ GO:carbohydrate metabolic process|GO:0005975|Glycoside hydrolase family 13/)/ (IPR006589 GO:catalytic activity|GO:0003824|Glycosyl hydrolase, family 13, subfamily, catalytic region/ GO:cation binding|GO:0043169|Glycosyl hydrolase, family 13, subfamily, catalytic r…
Ta.10281.2.S1_at	CA611490	Barley (H.vulgare) alpha-amylase 2 [Hordeum vulgare (Barley)]	Os06g49970.1	alpha-amylase isozyme C2 precursor, putative, expressed	(IPR006046 GO:catalytic activity|GO:0003824|Glycoside hydrolase family 13/ GO:cation binding|GO:0043169|Glycoside hydrolase family 13/ GO:carbohydrate metabolic process|GO:0005975|Glycoside hydrolase family 13/)/ (IPR006589 GO:catalytic activity|GO:0003824|Glycosyl hydrolase, family 13, subfamily, catalytic region/ GO:cation binding|GO:0043169|Glycosyl hydrolase, family 13, subfamily, catalytic r…
Ta.10281.3.S1_at	CA611455	Barley (H.vulgare) alpha-amylase 2 [Hordeum vulgare (Barley)]	Os06g49970.1	alpha-amylase isozyme C2 precursor, putative, expressed	(IPR006046 GO:catalytic activity|GO:0003824|Glycoside hydrolase family 13/ GO:cation binding|GO:0043169|Glycoside hydrolase family 13/ GO:carbohydrate metabolic process|GO:0005975|Glycoside hydrolase family 13/)/ (IPR006589 GO:catalytic activity|GO:0003824|Glycosyl hydrolase, family 13, subfamily, catalytic region/ GO:cation binding|GO:0043169|Glycosyl hydrolase, family 13, subfamily, catalytic r…
Ta.10282.1.A1_at	TA87176_4565	Putative PAP-specific phosphatase [Oryza sativa (Rice)]	Os02g56170.1	PAP-specific phosphatase, putative, expressed	(IPR000760 GO:inositol or phosphatidylinositol phosphatase activity|GO:0004437|Inositol monophosphatase/)/ (IPR006239 GO:3'(2'),5'-bisphosphate nucleotidase activity|GO:0008441|3(2),5 -bisphosphate nucleotidase HAL2/ GO:sulfur metabolic process|GO:0006790|3(2),5 -bisphosphate nucleotidase HAL2/)/
Ta.10283.1.A1_at	TA99285_4565	NA	NA	NA	NA
Ta.10284.1.S1_a_at	TA72069_4565	Secretory carrier membrane protein [Oryza sativa (Rice)]	Os05g42330.1	SC3 protein, putative, expressed	NA
Ta.10284.2.S1_a_at	TA72073_4565	Secretory carrier membrane protein [Oryza sativa (Rice)]	Os05g42330.1	SC3 protein, putative, expressed	NA
Ta.10285.2.S1_a_at	TA50263_4565	Defense-related F-box protein [Oryza sativa (indica cultivar-group)]	Os04g35190.1	F-box only protein 9, putative, expressed	NA
Ta.10285.3.S1_at	TA51645_4565	Defense-related F-box protein [Oryza sativa (indica cultivar-group)]	Os04g35190.1	F-box only protein 9, putative, expressed	NA
Ta.10286.1.S1_a_at	TA86761_4565	P0505D12.24 [Oryza sativa (japonica cultivar-group)]	Os01g64680.1	bolA-like protein, expressed	NA
Ta.10286.1.S1_at	TA86761_4565	P0505D12.24 [Oryza sativa (japonica cultivar-group)]	Os01g64680.1	bolA-like protein, expressed	NA
Ta.10287.1.A1_at	TA110063_4565	Putative pectin methylesterase [Oryza sativa (japonica cultivar-group)]	Os03g18860.1	pectinesterase U1 precursor, putative, expressed	(IPR000070 GO:pectinesterase activity|GO:0030599|Pectinesterase, catalytic/ GO:cell wall modification|GO:0042545|Pectinesterase, catalytic/ GO:cell wall|GO:0005618|Pectinesterase, catalytic/)/ (IPR006501 GO:enzyme inhibitor activity|GO:0004857|Pectinesterase inhibitor/ GO:pectinesterase activity|GO:0030599|Pectinesterase inhibitor/)/
Ta.10289.1.A1_at	TA71813_4565	Expressed protein [Oryza sativa (japonica cultivar-group)]	Os12g34850.1	fibronectin type III domain containing protein, expressed	NA
Ta.10289.2.S1_at	TA71812_4565	Expressed protein [Oryza sativa (japonica cultivar-group)]	Os12g34850.1	fibronectin type III domain containing protein, expressed	NA
Ta.1029.1.S1_x_at	TA52825_4565	CLC-d chloride channel; anion channel protein [Oryza sativa (japonica cultivar-group)]	Os12g25200.1	chloride channel protein CLC-a, putative, expressed	(IPR001807 GO:voltage-gated chloride channel activity|GO:0005247|Chloride channel, voltage gated/ GO:chloride transport|GO:0006821|Chloride channel, voltage gated/ GO:membrane|GO:0016020|Chloride channel, voltage gated/)/ (IPR002251 GO:voltage-gated chloride channel activity|GO:0005247|Chloride channel plant CLC/ GO:chloride transport|GO:0006821|Chloride channel plant CLC/ GO:membrane|GO:0016020|…
Ta.10291.1.S1_at	TA104099_4565	NA	NA	NA	NA
Ta.10293.1.A1_s_at	TA77746_4565	OSJNBa0008M17.7 protein [Oryza sativa (japonica cultivar-group)]	Os04g52500.1	lecithine cholesterol acyltransferase-like protein, putative, expressed	NA
Ta.10294.1.S1_at	TA100622_4565	NA	NA	NA	NA
Ta.10295.1.S1_at	TA55283_4565	Carbonic anhydrase-like [Oryza sativa (japonica cultivar-group)]	Os01g45274.2	carbonic anhydrase, chloroplast precursor, putative, expressed	(IPR001765 GO:carbonate dehydratase activity|GO:0004089|Carbonic anhydrase/ GO:zinc ion binding|GO:0008270|Carbonic anhydrase/ GO:carbon utilization|GO:0015976|Carbonic anhydrase/)/ (IPR015892 GO:carbonate dehydratase activity|GO:0004089|Carbonic anhydrase, prokaryotic-like, conserved site/ GO:zinc ion binding|GO:0008270|Carbonic anhydrase, prokaryotic-like, conserved site/ GO:carbon utilization|…
Ta.10295.1.S1_x_at	TA55283_4565	Carbonic anhydrase-like [Oryza sativa (japonica cultivar-group)]	Os01g45274.2	carbonic anhydrase, chloroplast precursor, putative, expressed	(IPR001765 GO:carbonate dehydratase activity|GO:0004089|Carbonic anhydrase/ GO:zinc ion binding|GO:0008270|Carbonic anhydrase/ GO:carbon utilization|GO:0015976|Carbonic anhydrase/)/ (IPR015892 GO:carbonate dehydratase activity|GO:0004089|Carbonic anhydrase, prokaryotic-like, conserved site/ GO:zinc ion binding|GO:0008270|Carbonic anhydrase, prokaryotic-like, conserved site/ GO:carbon utilization|…
Ta.10296.1.S1_a_at	TA85716_4565	Hypothetical protein [Arabidopsis thaliana (Mouse-ear cress)]	Os06g45850.3	cysteine-type peptidase, putative, expressed	NA
Ta.10297.1.A1_at	TA106544_4565	Putative pectin methylesterase [Oryza sativa (japonica cultivar-group)]	Os07g49100.1	pectinesterase-1 precursor, putative, expressed	(IPR000070 GO:pectinesterase activity|GO:0030599|Pectinesterase, catalytic/ GO:cell wall modification|GO:0042545|Pectinesterase, catalytic/ GO:cell wall|GO:0005618|Pectinesterase, catalytic/)/ (IPR006501 GO:enzyme inhibitor activity|GO:0004857|Pectinesterase inhibitor/ GO:pectinesterase activity|GO:0030599|Pectinesterase inhibitor/)/
Ta.10297.2.S1_at	BJ244245	Putative pectin methylesterase [Oryza sativa (japonica cultivar-group)]	Os07g49100.1	pectinesterase-1 precursor, putative, expressed	(IPR000070 GO:pectinesterase activity|GO:0030599|Pectinesterase, catalytic/ GO:cell wall modification|GO:0042545|Pectinesterase, catalytic/ GO:cell wall|GO:0005618|Pectinesterase, catalytic/)/ (IPR006501 GO:enzyme inhibitor activity|GO:0004857|Pectinesterase inhibitor/ GO:pectinesterase activity|GO:0030599|Pectinesterase inhibitor/)/
Ta.10297.3.S1_at	BJ246509	Putative pectin methylesterase [Oryza sativa (japonica cultivar-group)]	Os07g49100.1	pectinesterase-1 precursor, putative, expressed	(IPR000070 GO:pectinesterase activity|GO:0030599|Pectinesterase, catalytic/ GO:cell wall modification|GO:0042545|Pectinesterase, catalytic/ GO:cell wall|GO:0005618|Pectinesterase, catalytic/)/ (IPR006501 GO:enzyme inhibitor activity|GO:0004857|Pectinesterase inhibitor/ GO:pectinesterase activity|GO:0030599|Pectinesterase inhibitor/)/
Ta.10298.1.A1_at	TA100093_4565	NA	NA	NA	NA
Ta.10299.1.S1_at	TA81522_4565	Putative MAWD binding protein [Oryza sativa (japonica cultivar-group)]	Os01g16146.1	phenazine biosynthesis protein, putative, expressed	(IPR003719 GO:catalytic activity|GO:0003824|Phenazine biosynthesis PhzC/PhzF protein/ GO:biosynthetic process|GO:0009058|Phenazine biosynthesis PhzC/PhzF protein/)/
Ta.10299.2.S1_a_at	TA81521_4565	Putative MAWD binding protein [Oryza sativa (japonica cultivar-group)]	Os01g16146.1	phenazine biosynthesis protein, putative, expressed	(IPR003719 GO:catalytic activity|GO:0003824|Phenazine biosynthesis PhzC/PhzF protein/ GO:biosynthetic process|GO:0009058|Phenazine biosynthesis PhzC/PhzF protein/)/
Ta.103.1.S1_at	TA77580_4565	Zinc-finger protein 1 [Triticum aestivum (Wheat)]	Os03g55540.1	zinc-finger protein 1, putative, expressed	(IPR007087 GO:nucleic acid binding|GO:0003676|Zinc finger, C2H2-type/ GO:zinc ion binding|GO:0008270|Zinc finger, C2H2-type/ GO:intracellular|GO:0005622|Zinc finger, C2H2-type/)/ (IPR015880 GO:zinc ion binding|GO:0008270|Zinc finger, C2H2-like/ GO:intracellular|GO:0005622|Zinc finger, C2H2-like/)/
Ta.1030.1.S1_a_at	CK195631	NA	NA	NA	NA
Ta.1030.1.S1_at	CK172170	NA	Os02g41990.1	expressed protein	NA
Ta.1030.1.S1_x_at	CK172170	NA	Os02g41990.1	expressed protein	NA
Ta.1030.2.S1_at	CK195631	NA	NA	NA	NA
Ta.10300.1.S1_at	TA98828_4565	NA	NA	NA	NA
Ta.10301.1.A1_at	TA90509_4565	NA	Os05g23800.1	RNA recognition motif family protein	(IPR000504 GO:nucleic acid binding|GO:0003676|RNA recognition motif, RNP-1/)/
Ta.10303.1.S1_at	BQ242516	NA	NA	NA	NA
Ta.10303.2.S1_at	CA692063	NA	NA	NA	NA
Ta.10303.3.S1_a_at	CA712796	Dual-specificity phosphatase protein [Oryza sativa (Rice)]	Os06g10650.1	tyrosine specific protein phosphatase family protein, putative, expressed	(IPR001254 GO:serine-type endopeptidase activity|GO:0004252|Peptidase S1 and S6, chymotrypsin/Hap/ GO:proteolysis|GO:0006508|Peptidase S1 and S6, chymotrypsin/Hap/)/ (IPR016130 GO:protein tyrosine phosphatase activity|GO:0004725|Protein-tyrosine phosphatase, active site/ GO:phosphoric monoester hydrolase activity|GO:0016791|Protein-tyrosine phosphatase, active site/ GO:dephosphorylation|GO:001631…
Ta.10303.3.S1_x_at	CA712796	Dual-specificity phosphatase protein [Oryza sativa (Rice)]	Os06g10650.1	tyrosine specific protein phosphatase family protein, putative, expressed	(IPR001254 GO:serine-type endopeptidase activity|GO:0004252|Peptidase S1 and S6, chymotrypsin/Hap/ GO:proteolysis|GO:0006508|Peptidase S1 and S6, chymotrypsin/Hap/)/ (IPR016130 GO:protein tyrosine phosphatase activity|GO:0004725|Protein-tyrosine phosphatase, active site/ GO:phosphoric monoester hydrolase activity|GO:0016791|Protein-tyrosine phosphatase, active site/ GO:dephosphorylation|GO:001631…
Ta.10304.1.S1_a_at	TA76735_4565	Putative RING zinc finger protein [Oryza sativa (japonica cultivar-group)]	Os03g57500.1	CIC7E11, putative, expressed	(IPR001841 GO:protein binding|GO:0005515|Zinc finger, RING-type/ GO:zinc ion binding|GO:0008270|Zinc finger, RING-type/)/
Ta.10305.1.A1_at	TA94379_4565	NA	NA	NA	NA
Ta.10305.2.S1_at	TA106618_4565	Putative HAC5 [Oryza sativa (japonica cultivar-group)]	Os02g04490.1	HAC1, putative, expressed	(IPR000197 GO:transcription cofactor activity|GO:0003712|Zinc finger, TAZ-type/ GO:zinc ion binding|GO:0008270|Zinc finger, TAZ-type/ GO:regulation of transcription, DNA-dependent|GO:0006355|Zinc finger, TAZ-type/ GO:nucleus|GO:0005634|Zinc finger, TAZ-type/)/ (IPR000433 GO:zinc ion binding|GO:0008270|Zinc finger, ZZ-type/)/ (IPR001965 GO:protein binding|GO:0005515|Zinc finger, PHD-type/ GO:zinc …
Ta.10305.3.S1_at	BG905160	NA	NA	NA	NA
Ta.10307.1.A1_at	TA73061_4565	Arabinoxylan arabinofuranohydrolase isoenzyme AXAH-II, putative [Oryza sativa (japonica cultivar-group)]	Os11g03780.1	alpha-N-arabinofuranosidase 1 precursor, putative, expressed	NA
Ta.10307.2.S1_at	TA73061_4565	Arabinoxylan arabinofuranohydrolase isoenzyme AXAH-II, putative [Oryza sativa (japonica cultivar-group)]	Os11g03780.1	alpha-N-arabinofuranosidase 1 precursor, putative, expressed	NA
Ta.10308.1.S1_at	TA74637_4565	Putative UDP-galactose/UDP-glucose transporter [Oryza sativa (japonica cultivar-group)]	Os06g39260.1	solute carrier family 35 member B1, putative, expressed	NA
Ta.10308.2.S1_at	TA74637_4565	Putative UDP-galactose/UDP-glucose transporter [Oryza sativa (japonica cultivar-group)]	Os06g39260.1	solute carrier family 35 member B1, putative, expressed	NA
Ta.10308.3.S1_a_at	TA74637_4565	Putative UDP-galactose/UDP-glucose transporter [Oryza sativa (japonica cultivar-group)]	Os06g39260.1	solute carrier family 35 member B1, putative, expressed	NA
Ta.10308.3.S1_x_at	CA737264	Putative UDP-galactose/UDP-glucose transporter [Oryza sativa (japonica cultivar-group)]	Os06g39260.1	solute carrier family 35 member B1, putative, expressed	NA
Ta.10309.1.A1_at	TA100476_4565	Putative signal recognition particle receptor [Oryza sativa (japonica cultivar-group)]	Os08g37444.2	signal recognition particle receptor alpha subunit, putative, expressed	(IPR000897 GO:GTP binding|GO:0005525|Signal recognition particle, SRP54 subunit, GTPase/ GO:7S RNA binding|GO:0008312|Signal recognition particle, SRP54 subunit, GTPase/ GO:SRP-dependent cotranslational protein targeting to membrane|GO:0006614|Signal recognition particle, SRP54 subunit, GTPase/ GO:membrane|GO:0016020|Signal recognition particle, SRP54 subunit, GTPase/)/ (IPR003593 GO:nucleotide b…
Ta.1031.1.A1_at	TA59399_4565	NADH-ubiquinone oxidoreductase 20 kDa subunit, mitochondrial precursor [Solanum tuberosum (Potato)]	Os01g52214.1	NADH-ubiquinone oxidoreductase 20 kDa subunit, mitochondrial precursor, putative, expressed	(IPR006138 GO:NADH dehydrogenase (ubiquinone) activity|GO:0008137|NADH dehydrogenase (ubiquinone), 20 kDa subunit/ GO:mitochondrial electron transport, NADH to ubiquinone|GO:0006120|NADH dehydrogenase (ubiquinone), 20 kDa subunit/)/
Ta.1031.1.A1_x_at	TA59399_4565	NADH-ubiquinone oxidoreductase 20 kDa subunit, mitochondrial precursor [Solanum tuberosum (Potato)]	Os01g52214.1	NADH-ubiquinone oxidoreductase 20 kDa subunit, mitochondrial precursor, putative, expressed	(IPR006138 GO:NADH dehydrogenase (ubiquinone) activity|GO:0008137|NADH dehydrogenase (ubiquinone), 20 kDa subunit/ GO:mitochondrial electron transport, NADH to ubiquinone|GO:0006120|NADH dehydrogenase (ubiquinone), 20 kDa subunit/)/
Ta.1031.2.S1_at	TA59365_4565	NADH-ubiquinone oxidoreductase 20 kDa subunit, mitochondrial precursor [Solanum tuberosum (Potato)]	Os01g52214.1	NADH-ubiquinone oxidoreductase 20 kDa subunit, mitochondrial precursor, putative, expressed	(IPR006138 GO:NADH dehydrogenase (ubiquinone) activity|GO:0008137|NADH dehydrogenase (ubiquinone), 20 kDa subunit/ GO:mitochondrial electron transport, NADH to ubiquinone|GO:0006120|NADH dehydrogenase (ubiquinone), 20 kDa subunit/)/
Ta.1031.2.S1_x_at	TA59365_4565	NADH-ubiquinone oxidoreductase 20 kDa subunit, mitochondrial precursor [Solanum tuberosum (Potato)]	Os01g52214.1	NADH-ubiquinone oxidoreductase 20 kDa subunit, mitochondrial precursor, putative, expressed	(IPR006138 GO:NADH dehydrogenase (ubiquinone) activity|GO:0008137|NADH dehydrogenase (ubiquinone), 20 kDa subunit/ GO:mitochondrial electron transport, NADH to ubiquinone|GO:0006120|NADH dehydrogenase (ubiquinone), 20 kDa subunit/)/
Ta.1031.3.S1_at	CA677533	Putative NADH2 dehydrogenase (Ubiquinone) chain PSST [Oryza sativa (japonica cultivar-group)]	Os01g52214.1	NADH-ubiquinone oxidoreductase 20 kDa subunit, mitochondrial precursor, putative, expressed	(IPR006138 GO:NADH dehydrogenase (ubiquinone) activity|GO:0008137|NADH dehydrogenase (ubiquinone), 20 kDa subunit/ GO:mitochondrial electron transport, NADH to ubiquinone|GO:0006120|NADH dehydrogenase (ubiquinone), 20 kDa subunit/)/
Ta.1031.3.S1_x_at	CA705698	NADH-ubiquinone oxidoreductase 20 kDa subunit, mitochondrial precursor [Solanum tuberosum (Potato)]	Os01g52214.1	NADH-ubiquinone oxidoreductase 20 kDa subunit, mitochondrial precursor, putative, expressed	(IPR006138 GO:NADH dehydrogenase (ubiquinone) activity|GO:0008137|NADH dehydrogenase (ubiquinone), 20 kDa subunit/ GO:mitochondrial electron transport, NADH to ubiquinone|GO:0006120|NADH dehydrogenase (ubiquinone), 20 kDa subunit/)/
Ta.10310.1.S1_a_at	BJ296930	Putative Vacuolar ATP synthase subunit d [Oryza sativa (japonica cultivar-group)]	Os01g40470.1	vacuolar ATP synthase subunit d, putative, expressed	IPR0000000 NO IPR DEF AVAIL|GO:"0015986 | ATP synthesis coupled proton transport / |GO:"0033177 | proton-transporting two-sector ATPase complex, proton-transporting domain / |GO: 0033179 | proton-transporting V-type ATPase, V0 domain / |GO:"0015078 | hydrogen ion transmembrane transporter activity /
Ta.10310.3.S1_at	TA61985_4565	NA	Os11g06720.1	abscisic stress ripening protein 2, putative, expressed	NA
Ta.10311.1.S1_at	TA75375_4565	Hypothetical protein T26B15.6 [Arabidopsis thaliana (Mouse-ear cress)]	Os03g02020.1	expressed protein	NA
Ta.10313.1.S1_at	TA102556_4565	NA	NA	NA	NA
Ta.10314.1.S1_at	BJ250259	Hypothetical protein OSJNBa0078D06.30 [Oryza sativa (japonica cultivar-group)]	Os04g49490.1	catalytic/ protein phosphatase type 2C, putative, expressed	(IPR000222 GO:protein serine/threonine phosphatase activity|GO:0004722|Protein phosphatase 2C, manganese/magnesium aspartate binding site/ GO:protein amino acid dephosphorylation|GO:0006470|Protein phosphatase 2C, manganese/magnesium aspartate binding site/ GO:protein serine/threonine phosphatase complex|GO:0008287|Protein phosphatase 2C, manganese/magnesium aspartate binding site/)/ (IPR001932 G…
Ta.10316.1.S1_a_at	TA86535_4565	Hypothetical protein OSJNBb0043C10.2 [Oryza sativa (japonica cultivar-group)]	Os03g01990.1	lysM domain containing protein, expressed	NA
Ta.10316.1.S1_at	TA86535_4565	Hypothetical protein OSJNBb0043C10.2 [Oryza sativa (japonica cultivar-group)]	Os03g01990.1	lysM domain containing protein, expressed	NA
Ta.10316.2.S1_at	CA638435	NA	Os03g01990.1	lysM domain containing protein, expressed	NA
Ta.10316.2.S1_x_at	CA638435	NA	Os03g01990.1	lysM domain containing protein, expressed	NA
Ta.10317.1.S1_at	TA92650_4565	NA	NA	NA	NA
Ta.10317.2.S1_at	CA718618	NA	Os02g55640.1	proteasome maturation factor UMP1 family protein, expressed	NA
Ta.10318.1.S1_at	CK200858	Protein transport protein SEC12p, putative [Oryza sativa (japonica cultivar-group)]	Os11g39650.1	sec12-like protein 2, putative, expressed	NA
Ta.10318.2.S1_at	CA635127	Protein transport protein SEC12p, putative [Oryza sativa (japonica cultivar-group)]	Os11g39650.1	sec12-like protein 2, putative, expressed	NA
Ta.10318.2.S1_x_at	CA635127	Protein transport protein SEC12p, putative [Oryza sativa (japonica cultivar-group)]	Os11g39650.1	sec12-like protein 2, putative, expressed	NA
Ta.10319.1.A1_s_at	TA93658_4565	NA	Os08g05520.1	myb-like DNA-binding domain containing protein, expressed	(IPR001005 GO:DNA binding|GO:0003677|SANT, DNA-binding/)/
Ta.1032.1.A1_at	BE406576	NA	NA	NA	NA
Ta.10320.1.S1_at	TA108688_4565	Putative DNA-binding protein [Oryza sativa (japonica cultivar-group)]	Os03g45194.1	short-chain dehydrogenase/reductase SDR, putative, expressed	(IPR002198 GO:oxidoreductase activity|GO:0016491|Short-chain dehydrogenase/reductase SDR/ GO:metabolic process|GO:0008152|Short-chain dehydrogenase/reductase SDR/)/ (IPR002347 GO:oxidoreductase activity|GO:0016491|Glucose/ribitol dehydrogenase/ GO:metabolic process|GO:0008152|Glucose/ribitol dehydrogenase/)/ (IPR016040 GO:catalytic activity|GO:0003824|NAD(P)-binding/ GO:binding|GO:0005488|NAD(P)-…
Ta.10321.1.S1_at	TA108788_4565	Putative Septum-promoting GTP-binding protein 1 [Oryza sativa (japonica cultivar-group)]	Os07g33850.1	septum-promoting GTP-binding protein 1, putative, expressed	(IPR001806 GO:GTP binding|GO:0005525|Ras GTPase/ GO:small GTPase mediated signal transduction|GO:0007264|Ras GTPase/)/ (IPR003578 GO:GTP binding|GO:0005525|Ras small GTPase, Rho type/ GO:small GTPase mediated signal transduction|GO:0007264|Ras small GTPase, Rho type/ GO:intracellular|GO:0005622|Ras small GTPase, Rho type/)/ (IPR003579 GO:GTP binding|GO:0005525|Ras small GTPase, Rab type/ GO:small…
Ta.10323.1.S1_at	TA82779_4565	SNF2 domain/helicase domain-containing protein-like [Oryza sativa (japonica cultivar-group)]	Os02g02290.1	SNF2 family N-terminal domain containing protein, expressed	(IPR001650 GO:nucleic acid binding|GO:0003676|DNA/RNA helicase, C-terminal/ GO:helicase activity|GO:0004386|DNA/RNA helicase, C-terminal/ GO:ATP binding|GO:0005524|DNA/RNA helicase, C-terminal/)/
Ta.10324.1.A1_at	TA101221_4565	NA	NA	NA	NA
Ta.10325.1.S1_at	TA100802_4565	Putative ABC transporter [Oryza sativa (japonica cultivar-group)]	Os02g11960.1	ATATH5, putative	(IPR003439 GO:ATP binding|GO:0005524|ABC transporter related/ GO:ATPase activity|GO:0016887|ABC transporter related/)/ (IPR003593 GO:nucleotide binding|GO:0000166|AAA+ ATPase, core/ GO:nucleoside-triphosphatase activity|GO:0017111|AAA+ ATPase, core/)/
Ta.10326.1.S1_at	TA77984_4565	NA	Os02g36530.1	expressed protein	NA
Ta.10327.1.S1_at	TA85093_4565	NA	Os12g23550.1	expressed protein	NA
Ta.10327.2.S1_a_at	TA85093_4565	NA	Os12g23550.1	expressed protein	NA
Ta.10328.1.S1_at	TA73977_4565	Remorin-like protein [Arabidopsis thaliana (Mouse-ear cress)]	Os03g02040.1	remorin, putative, expressed	NA
Ta.10329.1.S1_x_at	TA62275_4565	Homolog of Homo sapiens "Histone 1, H2ai [Takifugu rubripes]	Os09g38020.1	histone H4, putative, expressed	(IPR001951 GO:DNA binding|GO:0003677|Histone H4/ GO:nucleosome assembly|GO:0006334|Histone H4/ GO:nucleosome|GO:0000786|Histone H4/ GO:nucleus|GO:0005634|Histone H4/)/ (IPR009072 GO:DNA binding|GO:0003677|Histone-fold/)/
Ta.10329.11.A1_at	TA60866_4565	Homolog of Homo sapiens "Histone 1, H2ai [Takifugu rubripes]	Os09g38020.1	histone H4, putative, expressed	(IPR001951 GO:DNA binding|GO:0003677|Histone H4/ GO:nucleosome assembly|GO:0006334|Histone H4/ GO:nucleosome|GO:0000786|Histone H4/ GO:nucleus|GO:0005634|Histone H4/)/ (IPR009072 GO:DNA binding|GO:0003677|Histone-fold/)/
Ta.10329.12.S1_x_at	TA62282_4565	Homolog of Homo sapiens "Histone 1, H2ai [Takifugu rubripes]	Os09g38020.1	histone H4, putative, expressed	(IPR001951 GO:DNA binding|GO:0003677|Histone H4/ GO:nucleosome assembly|GO:0006334|Histone H4/ GO:nucleosome|GO:0000786|Histone H4/ GO:nucleus|GO:0005634|Histone H4/)/ (IPR009072 GO:DNA binding|GO:0003677|Histone-fold/)/
Ta.10329.13.S1_a_at	TA56309_4565	Homolog of Homo sapiens "Histone 1, H2ai [Takifugu rubripes]	Os09g38020.1	histone H4, putative, expressed	(IPR001951 GO:DNA binding|GO:0003677|Histone H4/ GO:nucleosome assembly|GO:0006334|Histone H4/ GO:nucleosome|GO:0000786|Histone H4/ GO:nucleus|GO:0005634|Histone H4/)/ (IPR009072 GO:DNA binding|GO:0003677|Histone-fold/)/
Ta.10329.15.S1_at	TA56310_4565	Homolog of Homo sapiens "Histone 1, H2ai [Takifugu rubripes]	Os09g38020.1	histone H4, putative, expressed	(IPR001951 GO:DNA binding|GO:0003677|Histone H4/ GO:nucleosome assembly|GO:0006334|Histone H4/ GO:nucleosome|GO:0000786|Histone H4/ GO:nucleus|GO:0005634|Histone H4/)/ (IPR009072 GO:DNA binding|GO:0003677|Histone-fold/)/
Ta.10329.16.S1_at	TA60877_4565	Homolog of Homo sapiens "Histone 1, H2ai [Takifugu rubripes]	Os09g38020.1	histone H4, putative, expressed	(IPR001951 GO:DNA binding|GO:0003677|Histone H4/ GO:nucleosome assembly|GO:0006334|Histone H4/ GO:nucleosome|GO:0000786|Histone H4/ GO:nucleus|GO:0005634|Histone H4/)/ (IPR009072 GO:DNA binding|GO:0003677|Histone-fold/)/
Ta.10329.16.S1_x_at	CJ573024	Homolog of Homo sapiens "Histone 1, H2ai [Takifugu rubripes]	Os09g38020.1	histone H4, putative, expressed	(IPR001951 GO:DNA binding|GO:0003677|Histone H4/ GO:nucleosome assembly|GO:0006334|Histone H4/ GO:nucleosome|GO:0000786|Histone H4/ GO:nucleus|GO:0005634|Histone H4/)/ (IPR009072 GO:DNA binding|GO:0003677|Histone-fold/)/
Ta.10329.17.S1_at	TA56277_4565	Homolog of Homo sapiens "Histone 1, H2ai [Takifugu rubripes]	Os09g38020.1	histone H4, putative, expressed	(IPR001951 GO:DNA binding|GO:0003677|Histone H4/ GO:nucleosome assembly|GO:0006334|Histone H4/ GO:nucleosome|GO:0000786|Histone H4/ GO:nucleus|GO:0005634|Histone H4/)/ (IPR009072 GO:DNA binding|GO:0003677|Histone-fold/)/
Ta.10329.17.S1_x_at	TA56277_4565	Homolog of Homo sapiens "Histone 1, H2ai [Takifugu rubripes]	Os09g38020.1	histone H4, putative, expressed	(IPR001951 GO:DNA binding|GO:0003677|Histone H4/ GO:nucleosome assembly|GO:0006334|Histone H4/ GO:nucleosome|GO:0000786|Histone H4/ GO:nucleus|GO:0005634|Histone H4/)/ (IPR009072 GO:DNA binding|GO:0003677|Histone-fold/)/
Ta.10329.19.S1_x_at	TA62281_4565	Homolog of Homo sapiens "Histone 1, H2ai [Takifugu rubripes]	Os09g38020.1	histone H4, putative, expressed	(IPR001951 GO:DNA binding|GO:0003677|Histone H4/ GO:nucleosome assembly|GO:0006334|Histone H4/ GO:nucleosome|GO:0000786|Histone H4/ GO:nucleus|GO:0005634|Histone H4/)/ (IPR009072 GO:DNA binding|GO:0003677|Histone-fold/)/
Ta.10329.20.S1_x_at	TA60835_4565	Homolog of Homo sapiens "Histone 1, H2ai [Takifugu rubripes]	Os09g38020.1	histone H4, putative, expressed	(IPR001951 GO:DNA binding|GO:0003677|Histone H4/ GO:nucleosome assembly|GO:0006334|Histone H4/ GO:nucleosome|GO:0000786|Histone H4/ GO:nucleus|GO:0005634|Histone H4/)/ (IPR009072 GO:DNA binding|GO:0003677|Histone-fold/)/
Ta.10329.21.S1_x_at	TA62262_4565	Homolog of Homo sapiens "Histone 1, H2ai [Takifugu rubripes]	Os09g38020.1	histone H4, putative, expressed	(IPR001951 GO:DNA binding|GO:0003677|Histone H4/ GO:nucleosome assembly|GO:0006334|Histone H4/ GO:nucleosome|GO:0000786|Histone H4/ GO:nucleus|GO:0005634|Histone H4/)/ (IPR009072 GO:DNA binding|GO:0003677|Histone-fold/)/
Ta.10329.22.S1_at	BJ318992	Homolog of Homo sapiens "Histone 1, H2ai [Takifugu rubripes]	Os09g38020.1	histone H4, putative, expressed	(IPR001951 GO:DNA binding|GO:0003677|Histone H4/ GO:nucleosome assembly|GO:0006334|Histone H4/ GO:nucleosome|GO:0000786|Histone H4/ GO:nucleus|GO:0005634|Histone H4/)/ (IPR009072 GO:DNA binding|GO:0003677|Histone-fold/)/
Ta.10329.22.S1_x_at	BJ318992	Homolog of Homo sapiens "Histone 1, H2ai [Takifugu rubripes]	Os09g38020.1	histone H4, putative, expressed	(IPR001951 GO:DNA binding|GO:0003677|Histone H4/ GO:nucleosome assembly|GO:0006334|Histone H4/ GO:nucleosome|GO:0000786|Histone H4/ GO:nucleus|GO:0005634|Histone H4/)/ (IPR009072 GO:DNA binding|GO:0003677|Histone-fold/)/
Ta.10329.23.S1_at	TA52477_4565	Homolog of Homo sapiens "Histone 1, H2ai [Takifugu rubripes]	Os09g38020.1	histone H4, putative, expressed	(IPR001951 GO:DNA binding|GO:0003677|Histone H4/ GO:nucleosome assembly|GO:0006334|Histone H4/ GO:nucleosome|GO:0000786|Histone H4/ GO:nucleus|GO:0005634|Histone H4/)/ (IPR009072 GO:DNA binding|GO:0003677|Histone-fold/)/
Ta.10329.24.S1_at	TA56311_4565	Homolog of Homo sapiens "Histone 1, H2ai [Takifugu rubripes]	Os09g38020.1	histone H4, putative, expressed	(IPR001951 GO:DNA binding|GO:0003677|Histone H4/ GO:nucleosome assembly|GO:0006334|Histone H4/ GO:nucleosome|GO:0000786|Histone H4/ GO:nucleus|GO:0005634|Histone H4/)/ (IPR009072 GO:DNA binding|GO:0003677|Histone-fold/)/
Ta.10329.25.S1_x_at	TA60861_4565	Homolog of Homo sapiens "Histone 1, H2ai [Takifugu rubripes]	Os09g38020.1	histone H4, putative, expressed	(IPR001951 GO:DNA binding|GO:0003677|Histone H4/ GO:nucleosome assembly|GO:0006334|Histone H4/ GO:nucleosome|GO:0000786|Histone H4/ GO:nucleus|GO:0005634|Histone H4/)/ (IPR009072 GO:DNA binding|GO:0003677|Histone-fold/)/
Ta.10329.27.S1_at	TA56282_4565	WD-40 repeat protein-like [Oryza sativa (japonica cultivar-group)]	Os08g06480.1	lissencephaly type-1-like homology motif, putative, expressed	NA
Ta.10329.28.S1_at	BJ312006	Histone H4 [Petunia hybrida (Petunia)]	NA	NA	NA
Ta.10329.28.S1_x_at	BJ312006	Histone H4 [Petunia hybrida (Petunia)]	NA	NA	NA
Ta.10329.29.S1_x_at	TA56301_4565	Homolog of Homo sapiens "Histone 1, H2ai [Takifugu rubripes]	Os09g38020.1	histone H4, putative, expressed	(IPR001951 GO:DNA binding|GO:0003677|Histone H4/ GO:nucleosome assembly|GO:0006334|Histone H4/ GO:nucleosome|GO:0000786|Histone H4/ GO:nucleus|GO:0005634|Histone H4/)/ (IPR009072 GO:DNA binding|GO:0003677|Histone-fold/)/
Ta.10329.3.S1_at	TA60881_4565	Homolog of Homo sapiens "Histone 1, H2ai [Takifugu rubripes]	Os09g38020.1	histone H4, putative, expressed	(IPR001951 GO:DNA binding|GO:0003677|Histone H4/ GO:nucleosome assembly|GO:0006334|Histone H4/ GO:nucleosome|GO:0000786|Histone H4/ GO:nucleus|GO:0005634|Histone H4/)/ (IPR009072 GO:DNA binding|GO:0003677|Histone-fold/)/
Ta.10329.30.S1_x_at	TA60860_4565	Homolog of Homo sapiens "Histone 1, H2ai [Takifugu rubripes]	Os09g38020.1	histone H4, putative, expressed	(IPR001951 GO:DNA binding|GO:0003677|Histone H4/ GO:nucleosome assembly|GO:0006334|Histone H4/ GO:nucleosome|GO:0000786|Histone H4/ GO:nucleus|GO:0005634|Histone H4/)/ (IPR009072 GO:DNA binding|GO:0003677|Histone-fold/)/
Ta.10329.32.S1_at	TA56262_4565	Homolog of Homo sapiens "Histone 1, H2ai [Takifugu rubripes]	Os09g38020.1	histone H4, putative, expressed	(IPR001951 GO:DNA binding|GO:0003677|Histone H4/ GO:nucleosome assembly|GO:0006334|Histone H4/ GO:nucleosome|GO:0000786|Histone H4/ GO:nucleus|GO:0005634|Histone H4/)/ (IPR009072 GO:DNA binding|GO:0003677|Histone-fold/)/
Ta.10329.33.S1_x_at	TA50770_4565	Homolog of Homo sapiens "Histone 1, H2ai [Takifugu rubripes]	Os09g38020.1	histone H4, putative, expressed	(IPR001951 GO:DNA binding|GO:0003677|Histone H4/ GO:nucleosome assembly|GO:0006334|Histone H4/ GO:nucleosome|GO:0000786|Histone H4/ GO:nucleus|GO:0005634|Histone H4/)/ (IPR009072 GO:DNA binding|GO:0003677|Histone-fold/)/
Ta.10329.34.S1_x_at	TA60840_4565	Homolog of Homo sapiens "Histone 1, H2ai [Takifugu rubripes]	Os09g38020.1	histone H4, putative, expressed	(IPR001951 GO:DNA binding|GO:0003677|Histone H4/ GO:nucleosome assembly|GO:0006334|Histone H4/ GO:nucleosome|GO:0000786|Histone H4/ GO:nucleus|GO:0005634|Histone H4/)/ (IPR009072 GO:DNA binding|GO:0003677|Histone-fold/)/
Ta.10329.36.S1_a_at	TA56306_4565	Homolog of Homo sapiens "Histone 1, H2ai [Takifugu rubripes]	Os09g38020.1	histone H4, putative, expressed	(IPR001951 GO:DNA binding|GO:0003677|Histone H4/ GO:nucleosome assembly|GO:0006334|Histone H4/ GO:nucleosome|GO:0000786|Histone H4/ GO:nucleus|GO:0005634|Histone H4/)/ (IPR009072 GO:DNA binding|GO:0003677|Histone-fold/)/
Ta.10329.37.S1_x_at	TA62272_4565	Homolog of Homo sapiens "Histone 1, H2ai [Takifugu rubripes]	Os09g38020.1	histone H4, putative, expressed	(IPR001951 GO:DNA binding|GO:0003677|Histone H4/ GO:nucleosome assembly|GO:0006334|Histone H4/ GO:nucleosome|GO:0000786|Histone H4/ GO:nucleus|GO:0005634|Histone H4/)/ (IPR009072 GO:DNA binding|GO:0003677|Histone-fold/)/
Ta.10329.38.S1_x_at	TA60854_4565	Homolog of Homo sapiens "Histone 1, H2ai [Takifugu rubripes]	Os09g38020.1	histone H4, putative, expressed	(IPR001951 GO:DNA binding|GO:0003677|Histone H4/ GO:nucleosome assembly|GO:0006334|Histone H4/ GO:nucleosome|GO:0000786|Histone H4/ GO:nucleus|GO:0005634|Histone H4/)/ (IPR009072 GO:DNA binding|GO:0003677|Histone-fold/)/
Ta.10329.39.S1_at	TA62265_4565	Homolog of Homo sapiens "Histone 1, H2ai [Takifugu rubripes]	Os09g38020.1	histone H4, putative, expressed	(IPR001951 GO:DNA binding|GO:0003677|Histone H4/ GO:nucleosome assembly|GO:0006334|Histone H4/ GO:nucleosome|GO:0000786|Histone H4/ GO:nucleus|GO:0005634|Histone H4/)/ (IPR009072 GO:DNA binding|GO:0003677|Histone-fold/)/
Ta.10329.40.S1_x_at	TA60858_4565	Homolog of Homo sapiens "Histone 1, H2ai [Takifugu rubripes]	Os09g38020.1	histone H4, putative, expressed	(IPR001951 GO:DNA binding|GO:0003677|Histone H4/ GO:nucleosome assembly|GO:0006334|Histone H4/ GO:nucleosome|GO:0000786|Histone H4/ GO:nucleus|GO:0005634|Histone H4/)/ (IPR009072 GO:DNA binding|GO:0003677|Histone-fold/)/
Ta.10329.41.S1_x_at	CA635637	NA	NA	NA	NA
Ta.10329.42.S1_at	TA60879_4565	Homolog of Homo sapiens "Histone 1, H2ai [Takifugu rubripes]	Os09g38020.1	histone H4, putative, expressed	(IPR001951 GO:DNA binding|GO:0003677|Histone H4/ GO:nucleosome assembly|GO:0006334|Histone H4/ GO:nucleosome|GO:0000786|Histone H4/ GO:nucleus|GO:0005634|Histone H4/)/ (IPR009072 GO:DNA binding|GO:0003677|Histone-fold/)/
Ta.10329.43.S1_at	TA51594_4565	Homolog of Homo sapiens "Histone 1, H2ai [Takifugu rubripes]	Os09g38020.1	histone H4, putative, expressed	(IPR001951 GO:DNA binding|GO:0003677|Histone H4/ GO:nucleosome assembly|GO:0006334|Histone H4/ GO:nucleosome|GO:0000786|Histone H4/ GO:nucleus|GO:0005634|Histone H4/)/ (IPR009072 GO:DNA binding|GO:0003677|Histone-fold/)/
Ta.10329.43.S1_x_at	TA51594_4565	Homolog of Homo sapiens "Histone 1, H2ai [Takifugu rubripes]	Os09g38020.1	histone H4, putative, expressed	(IPR001951 GO:DNA binding|GO:0003677|Histone H4/ GO:nucleosome assembly|GO:0006334|Histone H4/ GO:nucleosome|GO:0000786|Histone H4/ GO:nucleus|GO:0005634|Histone H4/)/ (IPR009072 GO:DNA binding|GO:0003677|Histone-fold/)/
Ta.10329.44.S1_x_at	TA60828_4565	Homolog of Homo sapiens "Histone 1, H2ai [Takifugu rubripes]	Os09g38020.1	histone H4, putative, expressed	(IPR001951 GO:DNA binding|GO:0003677|Histone H4/ GO:nucleosome assembly|GO:0006334|Histone H4/ GO:nucleosome|GO:0000786|Histone H4/ GO:nucleus|GO:0005634|Histone H4/)/ (IPR009072 GO:DNA binding|GO:0003677|Histone-fold/)/
Ta.10329.6.S1_at	TA56217_4565	Homolog of Homo sapiens "Histone 1, H2ai [Takifugu rubripes]	Os09g38020.1	histone H4, putative, expressed	(IPR001951 GO:DNA binding|GO:0003677|Histone H4/ GO:nucleosome assembly|GO:0006334|Histone H4/ GO:nucleosome|GO:0000786|Histone H4/ GO:nucleus|GO:0005634|Histone H4/)/ (IPR009072 GO:DNA binding|GO:0003677|Histone-fold/)/
Ta.10329.8.S1_x_at	TA52459_4565	Homolog of Homo sapiens "Histone 1, H2ai [Takifugu rubripes]	Os09g38020.1	histone H4, putative, expressed	(IPR001951 GO:DNA binding|GO:0003677|Histone H4/ GO:nucleosome assembly|GO:0006334|Histone H4/ GO:nucleosome|GO:0000786|Histone H4/ GO:nucleus|GO:0005634|Histone H4/)/ (IPR009072 GO:DNA binding|GO:0003677|Histone-fold/)/
Ta.10329.9.S1_a_at	TA56250_4565	Homolog of Homo sapiens "Histone 1, H2ai [Takifugu rubripes]	Os09g38020.1	histone H4, putative, expressed	(IPR001951 GO:DNA binding|GO:0003677|Histone H4/ GO:nucleosome assembly|GO:0006334|Histone H4/ GO:nucleosome|GO:0000786|Histone H4/ GO:nucleus|GO:0005634|Histone H4/)/ (IPR009072 GO:DNA binding|GO:0003677|Histone-fold/)/
Ta.10330.1.S1_a_at	TA70714_4565	Hypothetical protein OSJNBa0025H18.4 [Oryza sativa (japonica cultivar-group)]	Os09g03780.1	expressed protein	NA
Ta.10331.1.S1_at	TA96990_4565	Putative endo-1,4-beta-glucanase [Oryza sativa (japonica cultivar-group)]	Os06g14540.1	endoglucanase 1 precursor, putative, expressed	(IPR001701 GO:hydrolase activity, hydrolyzing O-glycosyl compounds|GO:0004553|Glycoside hydrolase, family 9/ GO:carbohydrate metabolic process|GO:0005975|Glycoside hydrolase, family 9/)/ (IPR008928 GO:catalytic activity|GO:0003824|Six-hairpin glycosidase-like/)/
Ta.10332.1.A1_at	TA102679_4565	NA	NA	NA	NA
Ta.10333.1.S1_at	TA96462_4565	PCB2 (PALE-GREEN AND CHLOROPHYLL B REDUCED 2) [Arabidopsis thaliana]	Os03g22780.1	PCB2, putative, expressed	(IPR016040 GO:catalytic activity|GO:0003824|NAD(P)-binding/ GO:binding|GO:0005488|NAD(P)-binding/ GO:metabolic process|GO:0008152|NAD(P)-binding/)/
Ta.10333.3.S1_x_at	CA698266	PCB2 (PALE-GREEN AND CHLOROPHYLL B REDUCED 2) [Arabidopsis thaliana]	Os03g22780.1	PCB2, putative, expressed	(IPR016040 GO:catalytic activity|GO:0003824|NAD(P)-binding/ GO:binding|GO:0005488|NAD(P)-binding/ GO:metabolic process|GO:0008152|NAD(P)-binding/)/
Ta.10334.1.A1_at	TA104243_4565	Hypothetical protein P0034A04.101-1 [Oryza sativa (japonica cultivar-group)]	Os07g49110.1	D-alanine-D-alanine ligase, putative, expressed	(IPR000291 GO:D-alanine-D-alanine ligase activity|GO:0008716|D-alanine--D-alanine ligase/VANA/B/C, conserved site/ GO:peptidoglycan biosynthetic process|GO:0009252|D-alanine--D-alanine ligase/VANA/B/C, conserved site/)/ (IPR011761 GO:catalytic activity|GO:0003824|ATP-grasp fold/ GO:ATP binding|GO:0005524|ATP-grasp fold/)/ (IPR016185 GO:catalytic activity|GO:0003824|PreATP-grasp-like fold/ GO:ATP …
Ta.10334.2.A1_at	BJ275161	Hypothetical protein P0034A04.101-1 [Oryza sativa (japonica cultivar-group)]	Os07g49110.1	D-alanine-D-alanine ligase, putative, expressed	(IPR000291 GO:D-alanine-D-alanine ligase activity|GO:0008716|D-alanine--D-alanine ligase/VANA/B/C, conserved site/ GO:peptidoglycan biosynthetic process|GO:0009252|D-alanine--D-alanine ligase/VANA/B/C, conserved site/)/ (IPR011761 GO:catalytic activity|GO:0003824|ATP-grasp fold/ GO:ATP binding|GO:0005524|ATP-grasp fold/)/ (IPR016185 GO:catalytic activity|GO:0003824|PreATP-grasp-like fold/ GO:ATP …
Ta.10335.1.S1_at	CA599293	NA	NA	NA	NA
Ta.10337.1.S1_at	TA52866_4565	60S ribosomal protein L17-2 [Hordeum vulgare (Barley)]	Os09g08430.1	60S ribosomal protein L17, putative, expressed	(IPR001063 GO:structural constituent of ribosome|GO:0003735|Ribosomal protein L22/L17/ GO:translation|GO:0006412|Ribosomal protein L22/L17/ GO:intracellular|GO:0005622|Ribosomal protein L22/L17/ GO:ribosome|GO:0005840|Ribosomal protein L22/L17/)/ (IPR005721 GO:structural constituent of ribosome|GO:0003735|Ribosomal protein L22/L17, eukaryotic/archaeal/ GO:translation|GO:0006412|Ribosomal protein …
Ta.10338.1.S1_at	TA103881_4565	NA	NA	NA	NA
Ta.10339.1.S1_at	TA51768_4565	Ozone-responsive stress-related protein-like [Oryza sativa (japonica cultivar-group)]	Os06g02470.1	ATOZI1, putative, expressed	NA
Ta.1034.1.A1_at	TA106301_4565	NA	Os03g12790.1	antiporter/ drug transporter/ transporter, putative, expressed	(IPR002528 GO:drug transporter activity|GO:0015238|Multi antimicrobial extrusion protein MatE/ GO:antiporter activity|GO:0015297|Multi antimicrobial extrusion protein MatE/ GO:multidrug transport|GO:0006855|Multi antimicrobial extrusion protein MatE/ GO:membrane|GO:0016020|Multi antimicrobial extrusion protein MatE/)/
Ta.1034.2.S1_at	BG908411	NA	Os03g12790.1	antiporter/ drug transporter/ transporter, putative, expressed	(IPR002528 GO:drug transporter activity|GO:0015238|Multi antimicrobial extrusion protein MatE/ GO:antiporter activity|GO:0015297|Multi antimicrobial extrusion protein MatE/ GO:multidrug transport|GO:0006855|Multi antimicrobial extrusion protein MatE/ GO:membrane|GO:0016020|Multi antimicrobial extrusion protein MatE/)/
Ta.10340.1.S1_at	TA110361_4565	NA	NA	NA	NA
Ta.10341.1.S1_at	TA90485_4565	pollen-specific protein	Os06g05710.1	pollen-specific protein, putative, expressed	NA
Ta.10343.1.S1_a_at	BJ229325	NA	NA	NA	NA
Ta.10343.3.S1_at	CA598392	NA	NA	NA	NA
Ta.10344.1.A1_x_at	TA88713_4565	NA	Os05g23130.1	expressed protein	NA
Ta.10345.1.S1_at	TA111384_4565	NA	NA	NA	NA
Ta.10346.1.A1_at	TA93917_4565	Unknow protein [Oryza sativa (japonica cultivar-group)]	Os03g58910.1	expressed protein	(IPR003594 GO:ATP binding|GO:0005524|ATP-binding region, ATPase-like/)/
Ta.10346.2.S1_at	TA107972_4565	Unknow protein [Oryza sativa (japonica cultivar-group)]	Os03g58910.1	expressed protein	(IPR003594 GO:ATP binding|GO:0005524|ATP-binding region, ATPase-like/)/
Ta.10347.1.S1_at	TA101047_4565	Putative purine permease [Oryza sativa (japonica cultivar-group)]	Os09g29239.1	ATPUP3, putative, expressed	NA
Ta.10347.1.S1_x_at	TA94334_4565	Putative purine permease [Oryza sativa (japonica cultivar-group)]	Os09g29239.1	ATPUP3, putative, expressed	NA
Ta.10348.1.S1_a_at	TA76269_4565	Defensin precursor [Triticum aestivum (Wheat)]	Os02g41904.1	low-molecular-weight cysteine-rich protein LCR69 precursor, putative, expressed	(IPR003614 GO:defense response|GO:0006952|Knottin/)/ (IPR008176 GO:defense response|GO:0006952|Gamma thionin/)/ (IPR008177 GO:defense response|GO:0006952|Gamma Purothionin/)/
Ta.10349.1.S1_a_at	TA61870_4565	Putative ER6 protein [Oryza sativa (japonica cultivar-group)]	Os01g32780.1	ethylene-responsive protein, putative, expressed	NA
Ta.10349.1.S1_x_at	TA61870_4565	Putative ER6 protein [Oryza sativa (japonica cultivar-group)]	Os01g32780.1	ethylene-responsive protein, putative, expressed	NA
Ta.10349.2.S1_at	TA61868_4565	Putative ER6 protein [Oryza sativa (japonica cultivar-group)]	Os01g32780.1	ethylene-responsive protein, putative, expressed	NA
Ta.10349.3.S1_x_at	TA61873_4565	Putative ER6 protein [Oryza sativa (japonica cultivar-group)]	Os01g32780.1	ethylene-responsive protein, putative, expressed	NA
Ta.10350.1.S1_at	TA80447_4565	Pentatricopeptide (PPR) repeat-containing protein-like protein [Oryza sativa (japonica cultivar-group)]	Os07g36180.1	EMB1417, putative, expressed	NA
Ta.10350.2.S1_a_at	TA108967_4565	Pentatricopeptide (PPR) repeat-containing protein-like protein [Oryza sativa (japonica cultivar-group)]	Os07g36180.1	EMB1417, putative, expressed	NA
Ta.10350.2.S1_at	CA638562	NA	Os07g36180.1	EMB1417, putative, expressed	NA
Ta.10350.3.S1_x_at	TA108967_4565	Pentatricopeptide (PPR) repeat-containing protein-like protein [Oryza sativa (japonica cultivar-group)]	Os07g36180.1	EMB1417, putative, expressed	NA
Ta.10351.1.S1_at	TA106798_4565	Hypothetical protein OSJNBa0059E14.21 [Oryza sativa (japonica cultivar-group)]	Os03g59180.1	expressed protein	NA
Ta.10352.1.S1_at	TA93633_4565	NA	Os09g16870.1	TD and POZ domain-containing protein 3, putative	(IPR000210 GO:protein binding|GO:0005515|BTB/POZ-like/)/ (IPR011333 GO:protein binding|GO:0005515|BTB/POZ fold/)/
Ta.10353.1.A1_a_at	TA107135_4565	Plant protein family, putative [Oryza sativa (japonica cultivar-group)]	Os11g29120.1	growth regulator like protein, putative, expressed	NA
Ta.10353.3.S1_at	BJ244914	NA	NA	NA	NA
Ta.10354.1.S1_at	TA84084_4565	NA	NA	NA	NA
Ta.10354.1.S1_x_at	TA84085_4565	Pyrophosphate--fructose 6-phosphate 1-phosphotransferase alpha subunit [Ricinus communis (Castor bean)]	Os06g22060.4	pyrophosphate--fructose 6-phosphate 1-phosphotransferase alpha subunit, putative, expressed	(IPR000023 GO:6-phosphofructokinase activity|GO:0003872|Phosphofructokinase/ GO:glycolysis|GO:0006096|Phosphofructokinase/ GO:6-phosphofructokinase complex|GO:0005945|Phosphofructokinase/)/ (IPR015913 GO:6-phosphofructokinase activity|GO:0003872|Phosphofructokinase-core/ GO:glycolysis|GO:0006096|Phosphofructokinase-core/ GO:6-phosphofructokinase complex|GO:0005945|Phosphofructokinase-core/)/
Ta.10354.2.S1_x_at	BJ262717	Putative diphosphate-fructose-6-phosphate 1-phosphotransferase alpha chain [Oryza sativa (japonica cultivar-group)]	Os06g22060.4	pyrophosphate--fructose 6-phosphate 1-phosphotransferase alpha subunit, putative, expressed	(IPR000023 GO:6-phosphofructokinase activity|GO:0003872|Phosphofructokinase/ GO:glycolysis|GO:0006096|Phosphofructokinase/ GO:6-phosphofructokinase complex|GO:0005945|Phosphofructokinase/)/ (IPR015913 GO:6-phosphofructokinase activity|GO:0003872|Phosphofructokinase-core/ GO:glycolysis|GO:0006096|Phosphofructokinase-core/ GO:6-phosphofructokinase complex|GO:0005945|Phosphofructokinase-core/)/
Ta.10354.3.S1_x_at	BJ250792	NA	NA	NA	NA
Ta.10355.1.S1_at	CA693222	NA	NA	NA	NA
Ta.10357.1.S1_s_at	TA73596_4565	Putative zinc finger protein [Oryza sativa (Rice)]	Os06g50370.1	RING-H2 finger protein ATL2B, putative, expressed	(IPR001841 GO:protein binding|GO:0005515|Zinc finger, RING-type/ GO:zinc ion binding|GO:0008270|Zinc finger, RING-type/)/
Ta.10357.2.A1_at	TA73596_4565	Putative zinc finger protein [Oryza sativa (Rice)]	Os06g50370.1	RING-H2 finger protein ATL2B, putative, expressed	(IPR001841 GO:protein binding|GO:0005515|Zinc finger, RING-type/ GO:zinc ion binding|GO:0008270|Zinc finger, RING-type/)/
Ta.10357.2.A1_s_at	TA73596_4565	Putative zinc finger protein [Oryza sativa (Rice)]	Os06g50370.1	RING-H2 finger protein ATL2B, putative, expressed	(IPR001841 GO:protein binding|GO:0005515|Zinc finger, RING-type/ GO:zinc ion binding|GO:0008270|Zinc finger, RING-type/)/
Ta.10358.1.A1_at	TA95422_4565	Hypothetical protein OJ1081D05.10 [Oryza sativa (japonica cultivar-group)]	Os03g13460.1	microtubule-associated protein MAP65-1a, putative, expressed	(IPR016177 GO:DNA binding|GO:0003677|DNA-binding, integrase-type/ GO:nucleus|GO:0005634|DNA-binding, integrase-type/)/
Ta.10358.2.S1_at	TA100624_4565	Hypothetical protein OJ1081D05.10 [Oryza sativa (japonica cultivar-group)]	Os03g13460.2	microtubule-associated protein MAP65-1a, putative, expressed	(IPR016177 GO:DNA binding|GO:0003677|DNA-binding, integrase-type/ GO:nucleus|GO:0005634|DNA-binding, integrase-type/)/
Ta.10359.1.S1_at	TA95097_4565	Putative 1,4-beta-xylanase [Oryza sativa (Rice)]	Os10g21110.1	1,4-beta-xylanase, putative, expressed	(IPR001000 GO:hydrolase activity, hydrolyzing O-glycosyl compounds|GO:0004553|Glycoside hydrolase, family 10/ GO:carbohydrate metabolic process|GO:0005975|Glycoside hydrolase, family 10/)/
Ta.10360.1.S1_at	TA93264_4565	H0315F07.11 protein [Oryza sativa (Rice)]	Os04g54240.1	wound induced protein, putative, expressed	NA
Ta.10360.2.S1_at	CA640516	H0315F07.11 protein [Oryza sativa (Rice)]	Os04g54300.1	wound induced protein, putative, expressed	NA
Ta.10361.1.S1_at	TA81365_4565	OSJNBa0042I15.22 protein [Oryza sativa (Rice)]	Os04g33470.1	ACI14, putative, expressed	(IPR006186 GO:hydrolase activity|GO:0016787|Serine/threonine-specific protein phosphatase and bis(5-nucleosyl)-tetraphosphatase/)/
Ta.10361.2.S1_at	CA694027	OSJNBa0042I15.22 protein [Oryza sativa (Rice)]	Os04g33470.1	ACI14, putative, expressed	(IPR006186 GO:hydrolase activity|GO:0016787|Serine/threonine-specific protein phosphatase and bis(5-nucleosyl)-tetraphosphatase/)/
Ta.10361.2.S1_x_at	CA694027	OSJNBa0042I15.22 protein [Oryza sativa (Rice)]	Os04g33470.1	ACI14, putative, expressed	(IPR006186 GO:hydrolase activity|GO:0016787|Serine/threonine-specific protein phosphatase and bis(5-nucleosyl)-tetraphosphatase/)/
Ta.10362.2.A1_a_at	TA78462_4565	Hypothetical protein OSJNBa0029C15.6 [Oryza sativa (Rice)]	Os10g34400.1	expressed protein	NA
Ta.10362.3.A1_at	CA654838	Hypothetical protein OSJNBa0029C15.6 [Oryza sativa (Rice)]	Os10g34400.1	expressed protein	NA
Ta.10363.1.S1_at	TA97137_4565	NA	NA	NA	NA
Ta.10364.1.S1_at	TA88627_4565	Putative nuclear protein [Hordeum vulgare (Barley)]	Os05g45450.1	nuclear protein, putative, expressed	NA
Ta.10364.1.S1_s_at	TA88627_4565	Putative nuclear protein [Hordeum vulgare (Barley)]	Os05g45450.1	nuclear protein, putative, expressed	NA
Ta.10365.1.S1_x_at	TA93834_4565	NA	Os04g48480.1	xyloglucan galactosyltransferase KATAMARI 1, putative, expressed	NA
Ta.10365.2.S1_s_at	TA104418_4565	OSJNBa0019K04.15 protein [Oryza sativa (japonica cultivar-group)]	Os04g48480.1	xyloglucan galactosyltransferase KATAMARI 1, putative, expressed	NA
Ta.10366.1.S1_at	TA96814_4565	NA	Os05g46470.1	expressed protein	NA
Ta.10367.1.S1_at	TA98663_4565	Hypothetical protein OSJNBb0043P23.19 [Oryza sativa (japonica cultivar-group)]	Os03g01940.3	expressed protein	(IPR009003 GO:catalytic activity|GO:0003824|Peptidase, trypsin-like serine and cysteine/)/
Ta.10368.1.S1_at	TA92308_4565	NA	Os09g07480.1	expressed protein	NA
Ta.1037.1.S1_at	TA79246_4565	Putative infection-related protein [Oryza sativa (japonica cultivar-group)]	Os01g53090.1	pathogen-related protein, putative, expressed	NA
Ta.10370.1.S1_at	TA100662_4565	NA	Os07g12900.1	cadmium/zinc-transporting ATPase 2, putative	(IPR000150 GO:hydrolase activity|GO:0016787|Cof protein/ GO:metabolic process|GO:0008152|Cof protein/)/ (IPR001757 GO:ATP binding|GO:0005524|ATPase, P-type, K/Mg/Cd/Cu/Zn/Na/Ca/Na/H-transporter/ GO:ATPase activity, coupled to transmembrane movement of ions, phosphorylative mechanism|GO:0015662|ATPase, P-type, K/Mg/Cd/Cu/Zn/Na/Ca/Na/H-transporter/ GO:transport|GO:0006810|ATPase, P-type, K/Mg/Cd/Cu…
Ta.10371.1.S1_at	TA79471_4565	Putative Rhomboid family protein [Oryza sativa (japonica cultivar-group)]	Os03g44830.2	rhomboid family protein, expressed	NA
Ta.10371.2.A1_at	TA79472_4565	Putative Rhomboid family protein [Oryza sativa (japonica cultivar-group)]	Os03g44830.1	rhomboid family protein, expressed	NA
Ta.10372.1.S1_x_at	TA82422_4565	NA	NA	NA	NA
Ta.10373.1.A1_x_at	TA84776_4565	Putative non-phototropic hypocotyl 3 (NPH3)/phototropic response protein [Oryza sativa (japonica cultivar-group)]	Os08g03650.1	transposon protein, putative, Mutator sub-class, expressed	(IPR000210 GO:protein binding|GO:0005515|BTB/POZ-like/)/ (IPR011333 GO:protein binding|GO:0005515|BTB/POZ fold/)/
Ta.10374.1.S1_at	TA102461_4565	NA	NA	NA	NA
Ta.10375.1.S1_a_at	TA61499_4565	Glutaredoxin-like protein [Oryza sativa (japonica cultivar-group)]	Os01g34620.5	OsGrx_S15.1 - glutaredoxin subgroup II, expressed	NA
Ta.10375.1.S1_x_at	TA61499_4565	Glutaredoxin-like protein [Oryza sativa (japonica cultivar-group)]	Os01g34620.5	OsGrx_S15.1 - glutaredoxin subgroup II, expressed	NA
Ta.10375.3.A1_at	CA679180	NA	NA	NA	NA
Ta.10376.1.A1_at	CK216186	NA	Os03g47210.1	expressed protein	NA
Ta.10377.1.A1_at	TA93277_4565	Putative proton-dependent oligopeptide transport [Oryza sativa (japonica cultivar-group)]	Os10g22560.2	peptide transporter PTR2, putative, expressed	(IPR000109 GO:transporter activity|GO:0005215|TGF-beta receptor, type I/II extracellular region/ GO:oligopeptide transport|GO:0006857|TGF-beta receptor, type I/II extracellular region/ GO:membrane|GO:0016020|TGF-beta receptor, type I/II extracellular region/)/
Ta.10378.1.S1_at	DR735490	NA	NA	NA	NA
Ta.10379.1.A1_at	TA82126_4565	TBC domain, putative [Oryza sativa (japonica cultivar-group)]	Os07g34130.1	TBC domain containing protein, expressed	(IPR000195 GO:Rab GTPase activator activity|GO:0005097|RabGAP/TBC/ GO:regulation of Rab GTPase activity|GO:0032313|RabGAP/TBC/ GO:intracellular|GO:0005622|RabGAP/TBC/)/
Ta.10379.2.S1_at	TA82128_4565	TBC domain, putative [Oryza sativa (japonica cultivar-group)]	Os07g34130.1	TBC domain containing protein, expressed	(IPR000195 GO:Rab GTPase activator activity|GO:0005097|RabGAP/TBC/ GO:regulation of Rab GTPase activity|GO:0032313|RabGAP/TBC/ GO:intracellular|GO:0005622|RabGAP/TBC/)/
Ta.1038.1.S1_a_at	TA64940_4565	NA	NA	NA	NA
Ta.1038.2.S1_at	TA64936_4565	NA	NA	NA	NA
Ta.10380.1.S1_at	TA97785_4565	unknown protein [Oryza sativa (japonica cultivar-group)]	Os05g01330.1	expressed protein	NA
Ta.10381.1.S1_at	TA97653_4565	NA	NA	NA	NA
Ta.10381.1.S1_x_at	TA97653_4565	NA	NA	NA	NA
Ta.10382.1.S1_at	TA111263_4565	OSJNBa0004N05.14 protein [Oryza sativa (japonica cultivar-group)]	Os04g43270.1	CER1-like protein, putative, expressed	NA
Ta.10383.1.S1_at	TA103266_4565	NA	NA	NA	NA
Ta.10384.1.A1_at	TA103537_4565	P0403C05.28 [Oryza sativa (japonica cultivar-group)]	Os01g56070.3	RING finger protein 5, putative, expressed	(IPR001841 GO:protein binding|GO:0005515|Zinc finger, RING-type/ GO:zinc ion binding|GO:0008270|Zinc finger, RING-type/)/
Ta.10385.1.A1_at	TA102925_4565	NA	NA	NA	NA
Ta.10386.1.A1_at	TA102315_4565	NA	Os10g27480.1	expressed protein	NA
Ta.10386.2.S1_at	BJ245318	Expressed protein [Oryza sativa (japonica cultivar-group)]	Os10g27480.1	expressed protein	NA
Ta.10387.1.A1_at	TA98583_4565	NA	Os06g12530.2	nuclear migration protein nudC, putative, expressed	NA
Ta.10387.2.S1_a_at	TA104981_4565	NA	NA	NA	NA
Ta.10387.2.S1_at	TA104981_4565	NA	NA	NA	NA
Ta.10387.3.S1_at	TA93267_4565	NA	NA	NA	NA
Ta.10389.1.S1_a_at	TA67744_4565	Putative aldose reductase [Oryza sativa (japonica cultivar-group)]	Os01g62870.1	aldose reductase, putative, expressed	(IPR001395 GO:oxidoreductase activity|GO:0016491|Aldo/keto reductase/)/
Ta.10389.1.S1_at	TA67744_4565	Putative aldose reductase [Oryza sativa (japonica cultivar-group)]	Os01g62870.1	aldose reductase, putative, expressed	(IPR001395 GO:oxidoreductase activity|GO:0016491|Aldo/keto reductase/)/
Ta.10389.2.S1_at	TA67747_4565	Putative aldose reductase [Oryza sativa (japonica cultivar-group)]	Os01g62870.1	aldose reductase, putative, expressed	(IPR001395 GO:oxidoreductase activity|GO:0016491|Aldo/keto reductase/)/
Ta.10389.3.A1_at	TA67746_4565	Putative aldose reductase [Oryza sativa (japonica cultivar-group)]	Os01g62870.1	aldose reductase, putative, expressed	(IPR001395 GO:oxidoreductase activity|GO:0016491|Aldo/keto reductase/)/
Ta.1039.1.S1_at	TA66647_4565	Malate dehydrogenase [Oryza sativa (Rice)]	Os01g46070.1	malate dehydrogenase, mitochondrial precursor, putative, expressed	(IPR001252 GO:malate dehydrogenase activity|GO:0016615|Malate dehydrogenase, active site/ GO:malate metabolic process|GO:0006108|Malate dehydrogenase, active site/)/ (IPR001557 GO:oxidoreductase activity, acting on the CH-OH group of donors, NAD or NADP as acceptor|GO:0016616|L-lactate/malate dehydrogenase/ GO:glycolysis|GO:0006096|L-lactate/malate dehydrogenase/ GO:cellular carbohydrate metaboli…
Ta.10390.1.S1_at	TA73655_4565	Putative cysteine proteinase [Oryza sativa (japonica cultivar-group)]	Os08g44270.1	vignain precursor, putative, expressed	(IPR000169 GO:cysteine-type endopeptidase activity|GO:0004197|Peptidase, cysteine peptidase active site/ GO:proteolysis|GO:0006508|Peptidase, cysteine peptidase active site/)/ (IPR000668 GO:cysteine-type peptidase activity|GO:0008234|Peptidase C1A, papain C-terminal/ GO:proteolysis|GO:0006508|Peptidase C1A, papain C-terminal/)/
Ta.10390.2.A1_a_at	TA73656_4565	Putative cysteine proteinase [Oryza sativa (japonica cultivar-group)]	Os08g44270.1	vignain precursor, putative, expressed	(IPR000169 GO:cysteine-type endopeptidase activity|GO:0004197|Peptidase, cysteine peptidase active site/ GO:proteolysis|GO:0006508|Peptidase, cysteine peptidase active site/)/ (IPR000668 GO:cysteine-type peptidase activity|GO:0008234|Peptidase C1A, papain C-terminal/ GO:proteolysis|GO:0006508|Peptidase C1A, papain C-terminal/)/
Ta.10390.2.A1_x_at	TA73656_4565	Putative cysteine proteinase [Oryza sativa (japonica cultivar-group)]	Os08g44270.1	vignain precursor, putative, expressed	(IPR000169 GO:cysteine-type endopeptidase activity|GO:0004197|Peptidase, cysteine peptidase active site/ GO:proteolysis|GO:0006508|Peptidase, cysteine peptidase active site/)/ (IPR000668 GO:cysteine-type peptidase activity|GO:0008234|Peptidase C1A, papain C-terminal/ GO:proteolysis|GO:0006508|Peptidase C1A, papain C-terminal/)/
Ta.10391.1.S1_at	TA96637_4565	H0403D02.9 protein [Oryza sativa (Rice)]	Os04g57750.1	early nodulin-like protein 1 precursor, putative, expressed	(IPR003245 GO:copper ion binding|GO:0005507|Plastocyanin-like/ GO:electron carrier activity|GO:0009055|Plastocyanin-like/ GO:electron transport|GO:0006118|Plastocyanin-like/)/
Ta.10392.1.A1_at	TA60152_4565	Kelch repeat containing F-box protein family-like [Oryza sativa (japonica cultivar-group)]	Os02g21110.1	kelch motif family protein, expressed	NA
Ta.10392.2.S1_at	CA663367	Kelch repeat containing F-box protein family-like [Oryza sativa (japonica cultivar-group)]	Os02g21110.1	kelch motif family protein, expressed	NA
Ta.10393.1.S1_at	TA100472_4565	Hypothetical protein OJ1280_A04.3 [Oryza sativa (japonica cultivar-group)]	Os05g38770.1	protein kinase APK1B, chloroplast precursor, putative, expressed	(IPR000719 GO:protein kinase activity|GO:0004672|Protein kinase, core/ GO:ATP binding|GO:0005524|Protein kinase, core/ GO:protein amino acid phosphorylation|GO:0006468|Protein kinase, core/)/ (IPR001245 GO:protein-tyrosine kinase activity|GO:0004713|Tyrosine protein kinase/ GO:ATP binding|GO:0005524|Tyrosine protein kinase/ GO:protein amino acid phosphorylation|GO:0006468|Tyrosine protein kinase/…
Ta.10395.1.S1_a_at	TA52097_4565	Auxin-responsive protein IAA6 [Oryza sativa (Rice)]	Os01g53880.5	OsIAA6 - Auxin-responsive Aux/IAA gene family member, expressed	(IPR011525 GO:protein dimerization activity|GO:0046983|Aux/IAA-ARF-dimerisation/ GO:nucleus|GO:0005634|Aux/IAA-ARF-dimerisation/)/
Ta.10395.1.S1_x_at	CK209264	Auxin-responsive protein IAA6 [Oryza sativa (Rice)]	Os01g53880.5	OsIAA6 - Auxin-responsive Aux/IAA gene family member, expressed	(IPR011525 GO:protein dimerization activity|GO:0046983|Aux/IAA-ARF-dimerisation/ GO:nucleus|GO:0005634|Aux/IAA-ARF-dimerisation/)/
Ta.10395.2.S1_x_at	TA52097_4565	Auxin-responsive protein IAA6 [Oryza sativa (Rice)]	Os01g53880.5	OsIAA6 - Auxin-responsive Aux/IAA gene family member, expressed	(IPR011525 GO:protein dimerization activity|GO:0046983|Aux/IAA-ARF-dimerisation/ GO:nucleus|GO:0005634|Aux/IAA-ARF-dimerisation/)/
Ta.10397.1.S1_at	TA79786_4565	Gb protein [Sorghum bicolor (Sorghum) (Sorghum vulgare)]	Os06g10440.1	gb protein, putative, expressed	NA
Ta.10397.2.S1_at	CA683224	Gb protein [Sorghum bicolor (Sorghum) (Sorghum vulgare)]	Os06g10440.1	gb protein, putative, expressed	NA
Ta.10397.3.S1_at	CA693679	Gb protein [Sorghum bicolor (Sorghum) (Sorghum vulgare)]	Os06g10440.1	gb protein, putative, expressed	NA
Ta.10398.2.S1_a_at	TA82212_4565	Integral membrane protein, putative [Oryza sativa (japonica cultivar-group)]	Os12g18960.1	nodulin-like protein, putative, expressed	(IPR001220 GO:sugar binding|GO:0005529|Legume lectin, beta domain/)/
Ta.10399.1.S1_at	TA76914_4565	P0402A09.24 protein [Oryza sativa (japonica cultivar-group)]	Os01g01302.1	shikimate kinase family protein, expressed	(IPR000623 GO:shikimate kinase activity|GO:0004765|Shikimate kinase/ GO:ATP binding|GO:0005524|Shikimate kinase/)/
Ta.104.1.S1_at	TA66825_4565	wali2 protein	NA	NA	NA
Ta.1040.1.S1_at	TA71149_4565	Hypothetical protein F8K4.9 [Arabidopsis thaliana (Mouse-ear cress)]	Os03g37490.1	transparent testa 12 protein, putative, expressed	(IPR002528 GO:drug transporter activity|GO:0015238|Multi antimicrobial extrusion protein MatE/ GO:antiporter activity|GO:0015297|Multi antimicrobial extrusion protein MatE/ GO:multidrug transport|GO:0006855|Multi antimicrobial extrusion protein MatE/ GO:membrane|GO:0016020|Multi antimicrobial extrusion protein MatE/)/
Ta.10400.1.S1_at	BJ245478	NA	NA	NA	NA
Ta.10401.1.S1_a_at	TA80853_4565	NA	Os05g13850.1	zinc metalloprotease zmpB precursor, putative	NA
Ta.10401.1.S1_x_at	TA80853_4565	NA	Os05g13850.1	zinc metalloprotease zmpB precursor, putative	NA
Ta.10401.2.A1_at	TA80853_4565	NA	Os05g13850.1	zinc metalloprotease zmpB precursor, putative	NA
Ta.10401.3.A1_x_at	BJ246589	NA	NA	NA	NA
Ta.10402.1.S1_x_at	TA73869_4565	24-methylenesterol C-methyltransferase 2 [Oryza sativa (Rice)]	Os03g04340.1	24-methylenesterol C-methyltransferase 2, putative, expressed	NA
Ta.10402.2.S1_at	TA73869_4565	24-methylenesterol C-methyltransferase 2 [Oryza sativa (Rice)]	Os03g04340.1	24-methylenesterol C-methyltransferase 2, putative, expressed	NA
Ta.10402.3.A1_at	TA73865_4565	24-methylenesterol C-methyltransferase 2 [Oryza sativa (Rice)]	Os03g04340.1	24-methylenesterol C-methyltransferase 2, putative, expressed	NA
Ta.10402.3.A1_x_at	CK163746	24-methylenesterol C-methyltransferase 2 [Oryza sativa (Rice)]	Os03g04340.1	24-methylenesterol C-methyltransferase 2, putative, expressed	NA
Ta.10403.1.S1_at	BJ251410	NA	NA	NA	NA
Ta.10404.1.S1_at	TA89197_4565	NA	Os03g62830.1	expressed protein	NA
Ta.10405.1.A1_at	TA100512_4565	NA	NA	NA	NA
Ta.10405.1.A1_x_at	TA100512_4565	NA	NA	NA	NA
Ta.10405.2.S1_at	BJ233500	NA	NA	NA	NA
Ta.10406.1.S1_at	TA93151_4565	NA	Os07g10880.1	expressed protein	NA
Ta.10408.1.S1_at	TA75114_4565	NA	Os11g04720.1	OsRR9 - Rice type-A response regulator, expressed	(IPR001789 GO:two-component response regulator activity|GO:0000156|Response regulator receiver/ GO:two-component signal transduction system (phosphorelay)|GO:0000160|Response regulator receiver/ GO:regulation of transcription, DNA-dependent|GO:0006355|Response regulator receiver/)/
Ta.10408.2.A1_at	CJ522052	Hypothetical protein [Oryza sativa (japonica cultivar-group)]	Os12g04510.1	DNA-directed RNA polymerase II 23 kDa polypeptide, putative, expressed	(IPR000783 GO:DNA binding|GO:0003677|RNA polymerase, subunit H/Rpb5 C-terminal/ GO:DNA-directed RNA polymerase activity|GO:0003899|RNA polymerase, subunit H/Rpb5 C-terminal/ GO:transcription|GO:0006350|RNA polymerase, subunit H/Rpb5 C-terminal/)/ (IPR005571 GO:DNA binding|GO:0003677|RNA polymerase, Rpb5, N-terminal/ GO:DNA-directed RNA polymerase activity|GO:0003899|RNA polymerase, Rpb5, N-termin…
Ta.10409.1.S1_at	TA108260_4565	P0460H02.19 [Oryza sativa (japonica cultivar-group)]	Os01g26039.1	acyltransferase/ catalytic, putative, expressed	NA
Ta.10410.1.S1_at	TA66394_4565	Hypothetical protein P0663C08.4 [Oryza sativa (japonica cultivar-group)]	Os01g40630.1	carboxy-lyase, putative, expressed	(IPR016185 GO:catalytic activity|GO:0003824|PreATP-grasp-like fold/ GO:ATP binding|GO:0005524|PreATP-grasp-like fold/)/
Ta.10411.1.A1_at	TA94154_4565	NA	NA	NA	NA
Ta.10412.1.S1_at	TA79446_4565	Zinc finger and C2 domain protein-like [Oryza sativa (japonica cultivar-group)]	Os07g01770.1	GTPase activating protein, putative, expressed	NA
Ta.10415.1.A1_at	TA94908_4565	Hypothetical protein P0693B08.5 [Oryza sativa (japonica cultivar-group)]	Os01g16470.1	phosphatidylinositol 3- and 4-kinase family protein, expressed	NA
Ta.10416.1.S1_at	TA90851_4565	Putative pectate lyase [Oryza sativa (japonica cultivar-group)]	Os06g38510.1	pectate lyase precursor, putative, expressed	NA
Ta.10417.1.S1_at	TA86850_4565	NA	NA	NA	NA
Ta.10418.1.S1_at	TA75153_4565	Putative chalcone synthase 1 [Oryza sativa (japonica cultivar-group)]	Os07g34190.1	chalcone synthase DII, putative, expressed	(IPR001099 GO:acyltransferase activity|GO:0008415|Chalcone and stilbene synthases, N-terminal/ GO:biosynthetic process|GO:0009058|Chalcone and stilbene synthases, N-terminal/)/ (IPR011141 GO:transferase activity, transferring groups other than amino-acyl groups|GO:0016747|Polyketide synthase, type III/ GO:biosynthetic process|GO:0009058|Polyketide synthase, type III/)/ (IPR016039 GO:catalytic act…
Ta.10418.2.S1_at	CA708322	Chalcone synthase [Arabis hirsuta (Hairy rock-cress)]	Os07g17010.1	chalcone synthase 8, putative, expressed	(IPR001099 GO:acyltransferase activity|GO:0008415|Chalcone and stilbene synthases, N-terminal/ GO:biosynthetic process|GO:0009058|Chalcone and stilbene synthases, N-terminal/)/ (IPR011141 GO:transferase activity, transferring groups other than amino-acyl groups|GO:0016747|Polyketide synthase, type III/ GO:biosynthetic process|GO:0009058|Polyketide synthase, type III/)/ (IPR016039 GO:catalytic act…
Ta.10418.2.S1_x_at	CA708322	Chalcone synthase [Arabis hirsuta (Hairy rock-cress)]	Os07g17010.1	chalcone synthase 8, putative, expressed	(IPR001099 GO:acyltransferase activity|GO:0008415|Chalcone and stilbene synthases, N-terminal/ GO:biosynthetic process|GO:0009058|Chalcone and stilbene synthases, N-terminal/)/ (IPR011141 GO:transferase activity, transferring groups other than amino-acyl groups|GO:0016747|Polyketide synthase, type III/ GO:biosynthetic process|GO:0009058|Polyketide synthase, type III/)/ (IPR016039 GO:catalytic act…
Ta.10418.3.S1_at	CA593654	Chalcone synthase [Fragaria ananassa (Strawberry)]	Os11g32650.1	chalcone synthase, putative, expressed	(IPR001099 GO:acyltransferase activity|GO:0008415|Chalcone and stilbene synthases, N-terminal/ GO:biosynthetic process|GO:0009058|Chalcone and stilbene synthases, N-terminal/)/ (IPR011141 GO:transferase activity, transferring groups other than amino-acyl groups|GO:0016747|Polyketide synthase, type III/ GO:biosynthetic process|GO:0009058|Polyketide synthase, type III/)/ (IPR016039 GO:catalytic act…
Ta.10418.3.S1_x_at	CA593654	Chalcone synthase [Fragaria ananassa (Strawberry)]	Os11g32650.1	chalcone synthase, putative, expressed	(IPR001099 GO:acyltransferase activity|GO:0008415|Chalcone and stilbene synthases, N-terminal/ GO:biosynthetic process|GO:0009058|Chalcone and stilbene synthases, N-terminal/)/ (IPR011141 GO:transferase activity, transferring groups other than amino-acyl groups|GO:0016747|Polyketide synthase, type III/ GO:biosynthetic process|GO:0009058|Polyketide synthase, type III/)/ (IPR016039 GO:catalytic act…
Ta.10419.1.S1_at	TA83733_4565	Expressed protein [Oryza sativa (japonica cultivar-group)]	Os11g43890.1	expressed protein	NA
Ta.1042.1.S1_x_at	TA51267_4565	Alpha-galactosidase [Hordeum vulgare (Barley)]	Os10g35110.1	alpha-galactosidase precursor, putative, expressed	(IPR000111 GO:hydrolase activity, hydrolyzing O-glycosyl compounds|GO:0004553|Glycoside hydrolase, clan GH-D/ GO:carbohydrate metabolic process|GO:0005975|Glycoside hydrolase, clan GH-D/)/ (IPR002241 GO:hydrolase activity, hydrolyzing O-glycosyl compounds|GO:0004553|Glycoside hydrolase, family 27/ GO:carbohydrate metabolic process|GO:0005975|Glycoside hydrolase, family 27/)/
Ta.10420.1.A1_at	TA104989_4565	Putative zinc finger protein [Oryza sativa (Rice)]	Os06g50370.1	RING-H2 finger protein ATL2B, putative, expressed	(IPR001841 GO:protein binding|GO:0005515|Zinc finger, RING-type/ GO:zinc ion binding|GO:0008270|Zinc finger, RING-type/)/
Ta.10422.1.S1_at	TA103572_4565	NA	NA	NA	NA
Ta.10423.1.S1_x_at	TA55809_4565	NA	Os04g57410.1	methylthioribose kinase, putative, expressed	(IPR009212 GO:S-methyl-5-thioribose kinase activity|GO:0046522|5-methylthioribose kinase/ GO:methionine biosynthetic process|GO:0009086|5-methylthioribose kinase/)/
Ta.10424.1.A1_at	TA94542_4565	NA	NA	NA	NA
Ta.10425.2.S1_a_at	TA78911_4565	At2g23820 [Arabidopsis thaliana (Mouse-ear cress)]	Os02g08260.1	HDDC2 protein, putative, expressed	(IPR003607 GO:catalytic activity|GO:0003824|Metal-dependent phosphohydrolase, HD region/)/
Ta.10426.1.A1_at	TA88846_4565	NA	NA	NA	NA
Ta.10426.2.S1_at	CA630262	NA	NA	NA	NA
Ta.10427.1.S1_at	TA84327_4565	OSJNBb0012E24.5 protein [Oryza sativa (japonica cultivar-group)]	Os04g46910.1	actin-depolymerizing factor, putative, expressed	(IPR002108 GO:actin binding|GO:0003779|Actin-binding, cofilin/tropomyosin type/ GO:intracellular|GO:0005622|Actin-binding, cofilin/tropomyosin type/)/
Ta.10427.1.S1_x_at	TA84327_4565	OSJNBb0012E24.5 protein [Oryza sativa (japonica cultivar-group)]	Os04g46910.1	actin-depolymerizing factor, putative, expressed	(IPR002108 GO:actin binding|GO:0003779|Actin-binding, cofilin/tropomyosin type/ GO:intracellular|GO:0005622|Actin-binding, cofilin/tropomyosin type/)/
Ta.10427.2.S1_at	TA84327_4565	OSJNBb0012E24.5 protein [Oryza sativa (japonica cultivar-group)]	Os04g46910.1	actin-depolymerizing factor, putative, expressed	(IPR002108 GO:actin binding|GO:0003779|Actin-binding, cofilin/tropomyosin type/ GO:intracellular|GO:0005622|Actin-binding, cofilin/tropomyosin type/)/
Ta.10427.2.S1_x_at	BJ253046	NA	NA	NA	NA
Ta.10429.1.S1_at	TA51934_4565	Putative RNA helicase [Oryza sativa (japonica cultivar-group)]	Os01g07080.1	ATP-dependent rRNA helicase spb4, putative, expressed	(IPR000629 GO:nucleic acid binding|GO:0003676|RNA helicase, ATP-dependent, DEAD-box, conserved site/ GO:ATP binding|GO:0005524|RNA helicase, ATP-dependent, DEAD-box, conserved site/ GO:ATP-dependent helicase activity|GO:0008026|RNA helicase, ATP-dependent, DEAD-box, conserved site/)/ (IPR001650 GO:nucleic acid binding|GO:0003676|DNA/RNA helicase, C-terminal/ GO:helicase activity|GO:0004386|DNA/RN…
Ta.10429.2.S1_at	TA50240_4565	Putative RNA helicase [Oryza sativa (japonica cultivar-group)]	Os01g07080.1	ATP-dependent rRNA helicase spb4, putative, expressed	(IPR000629 GO:nucleic acid binding|GO:0003676|RNA helicase, ATP-dependent, DEAD-box, conserved site/ GO:ATP binding|GO:0005524|RNA helicase, ATP-dependent, DEAD-box, conserved site/ GO:ATP-dependent helicase activity|GO:0008026|RNA helicase, ATP-dependent, DEAD-box, conserved site/)/ (IPR001650 GO:nucleic acid binding|GO:0003676|DNA/RNA helicase, C-terminal/ GO:helicase activity|GO:0004386|DNA/RN…
Ta.1043.1.S1_at	TA60014_4565	Zinc finger protein [Zea mays (Maize)]	Os02g10200.1	zinc finger A20 and AN1 domains-containing protein, putative, expressed	(IPR000058 GO:zinc ion binding|GO:0008270|Zinc finger, AN1-type/)/ (IPR002653 GO:DNA binding|GO:0003677|Zinc finger, A20-type/ GO:zinc ion binding|GO:0008270|Zinc finger, A20-type/)/
Ta.10430.1.S1_at	TA110556_4565	NA	Os02g17240.1	pollen-specific kinase partner protein, putative, expressed	NA
Ta.10431.1.S1_a_at	TA52087_4565	Zinc finger, C3HC4 type, putative [Oryza sativa (japonica cultivar-group)]	Os11g38800.1	zinc finger protein, putative, expressed	NA
Ta.10431.1.S1_at	TA52207_4565	Zinc finger, C3HC4 type, putative [Oryza sativa (japonica cultivar-group)]	Os11g38800.1	zinc finger protein, putative, expressed	NA
Ta.10431.2.A1_a_at	TA52207_4565	Zinc finger, C3HC4 type, putative [Oryza sativa (japonica cultivar-group)]	Os11g38800.1	zinc finger protein, putative, expressed	NA
Ta.10431.2.A1_x_at	TA52207_4565	Zinc finger, C3HC4 type, putative [Oryza sativa (japonica cultivar-group)]	Os11g38800.1	zinc finger protein, putative, expressed	NA
Ta.10432.1.S1_at	BE424160	Hypothetical protein OSJNBa0016I09.9 [Oryza sativa (japonica cultivar-group)]	Os01g10930.1	peptide-N4-asparagine amidase A, putative, expressed	NA
Ta.10432.2.S1_at	TA90015_4565	NA	Os04g47390.1	anther-specific proline-rich protein APG, putative	NA
Ta.10433.1.A1_at	TA96711_4565	NA	NA	NA	NA
Ta.10434.1.A1_at	TA65518_4565	Putative legumin [Oryza sativa (japonica cultivar-group)]	Os05g02520.1	legumin-like protein, putative, expressed	(IPR006044 GO:nutrient reservoir activity|GO:0045735|11-S plant seed storage protein/)/
Ta.10435.1.S1_at	TA107302_4565	EST AU070273(S21075) corresponds to a region of the predicted gene.~Similar to Arabidopsis thaliana chromosome 1 BAC F28K20 sequence, F28K20.12. (AC004793) [Oryza sativa (japonica cultivar-group)]	Os06g07760.1	sulfiredoxin-1, putative, expressed	(IPR003115 GO:DNA binding|GO:0003677|ParB-like nuclease/)/
Ta.10435.2.S1_at	CA659142	EST AU070273(S21075) corresponds to a region of the predicted gene.~Similar to Arabidopsis thaliana chromosome 1 BAC F28K20 sequence, F28K20.12. (AC004793) [Oryza sativa (japonica cultivar-group)]	Os06g07760.1	sulfiredoxin-1, putative, expressed	(IPR003115 GO:DNA binding|GO:0003677|ParB-like nuclease/)/
Ta.10436.1.S1_at	TA104505_4565	Putative ACT domain containing protein [Oryza sativa (japonica cultivar-group)]	Os03g51990.1	amino acid binding protein, putative, expressed	(IPR000585 GO:catalytic activity|GO:0003824|Hemopexin/ GO:metal ion binding|GO:0046872|Hemopexin/)/
Ta.10437.1.A1_at	BJ251913	NA	Os01g55490.2	transcription regulator, putative, expressed	NA
Ta.10438.1.S1_x_at	BJ285224	Putative ribosomal protein L34 [Oryza sativa (japonica cultivar-group)]	Os09g24690.1	60S ribosomal protein L34, putative, expressed	(IPR008195 GO:structural constituent of ribosome|GO:0003735|Ribosomal protein L34e/ GO:translation|GO:0006412|Ribosomal protein L34e/ GO:intracellular|GO:0005622|Ribosomal protein L34e/ GO:ribosome|GO:0005840|Ribosomal protein L34e/)/
Ta.10438.2.S1_at	CA664403	Ribosomal protein l34 [Triticum aestivum (Wheat)]	Os08g33920.1	60S ribosomal protein L34, putative, expressed	(IPR008195 GO:structural constituent of ribosome|GO:0003735|Ribosomal protein L34e/ GO:translation|GO:0006412|Ribosomal protein L34e/ GO:intracellular|GO:0005622|Ribosomal protein L34e/ GO:ribosome|GO:0005840|Ribosomal protein L34e/)/
Ta.10438.2.S1_x_at	CA664403	Ribosomal protein l34 [Triticum aestivum (Wheat)]	Os08g33920.1	60S ribosomal protein L34, putative, expressed	(IPR008195 GO:structural constituent of ribosome|GO:0003735|Ribosomal protein L34e/ GO:translation|GO:0006412|Ribosomal protein L34e/ GO:intracellular|GO:0005622|Ribosomal protein L34e/ GO:ribosome|GO:0005840|Ribosomal protein L34e/)/
Ta.10438.3.S1_x_at	CA703422	Putative ribosomal protein L34 [Oryza sativa (japonica cultivar-group)]	Os09g24690.1	60S ribosomal protein L34, putative, expressed	(IPR008195 GO:structural constituent of ribosome|GO:0003735|Ribosomal protein L34e/ GO:translation|GO:0006412|Ribosomal protein L34e/ GO:intracellular|GO:0005622|Ribosomal protein L34e/ GO:ribosome|GO:0005840|Ribosomal protein L34e/)/
Ta.10439.1.A1_at	TA98949_4565	Putative major allergen Phl p 5 [Triticum aestivum (Wheat)]	Os08g01690.1	vegetative cell wall protein gp1 precursor, putative, expressed	(IPR003882 GO:structural constituent of cell wall|GO:0005199|Pistil-specific extensin-like protein/)/
Ta.10439.2.A1_at	BQ170253	Putative group V allergen [Triticum aestivum (Wheat)]	Os04g42100.1	peroxidase 18 precursor, putative, expressed	(IPR000209 GO:subtilase activity|GO:0004289|Peptidase S8 and S53, subtilisin, kexin, sedolisin/ GO:proteolysis|GO:0006508|Peptidase S8 and S53, subtilisin, kexin, sedolisin/)/ (IPR000823 GO:peroxidase activity|GO:0004601|Plant peroxidase/ GO:heme binding|GO:0020037|Plant peroxidase/ GO:electron transport|GO:0006118|Plant peroxidase/ GO:response to oxidative stress|GO:0006979|Plant peroxidase/)/ (…
Ta.10439.2.A1_x_at	BQ170253	Putative group V allergen [Triticum aestivum (Wheat)]	Os04g42100.1	peroxidase 18 precursor, putative, expressed	(IPR000209 GO:subtilase activity|GO:0004289|Peptidase S8 and S53, subtilisin, kexin, sedolisin/ GO:proteolysis|GO:0006508|Peptidase S8 and S53, subtilisin, kexin, sedolisin/)/ (IPR000823 GO:peroxidase activity|GO:0004601|Plant peroxidase/ GO:heme binding|GO:0020037|Plant peroxidase/ GO:electron transport|GO:0006118|Plant peroxidase/ GO:response to oxidative stress|GO:0006979|Plant peroxidase/)/ (…
Ta.10440.1.A1_at	TA94903_4565	NA	Os07g35050.1	F-box domain containing protein, expressed	NA
Ta.10440.2.S1_at	TA94903_4565	NA	Os07g35050.1	F-box domain containing protein, expressed	NA
Ta.10441.1.S1_at	TA104614_4565	Putative phospholipase D [Oryza sativa (japonica cultivar-group)]	Os09g37100.1	phospholipase D delta, putative, expressed	(IPR001736 GO:catalytic activity|GO:0003824|Phospholipase D/Transphosphatidylase/ GO:metabolic process|GO:0008152|Phospholipase D/Transphosphatidylase/)/ (IPR011402 GO:phospholipase D activity|GO:0004630|Phospholipase D, plant/ GO:calcium ion binding|GO:0005509|Phospholipase D, plant/ GO:phosphatidylcholine metabolic process|GO:0046470|Phospholipase D, plant/ GO:membrane|GO:0016020|Phospholipase …
Ta.10442.1.A1_at	BJ251999	NA	Os06g44810.1	expressed protein	NA
Ta.10443.1.S1_at	TA50300_4565	Putative hexokinase [Oryza sativa (japonica cultivar-group)]	Os01g53930.1	hexokinase-1, putative, expressed	(IPR000812 GO:zinc ion binding|GO:0008270|Transcription factor TFIIB related/ GO:transcription regulator activity|GO:0030528|Transcription factor TFIIB related/ GO:transcription initiation|GO:0006352|Transcription factor TFIIB related/ GO:regulation of transcription, DNA-dependent|GO:0006355|Transcription factor TFIIB related/ GO:transcription factor complex|GO:0005667|Transcription factor TFIIB …
Ta.10443.2.S1_at	TA106190_4565	Putative hexokinase [Oryza sativa (japonica cultivar-group)]	Os01g53930.1	hexokinase-1, putative, expressed	(IPR000812 GO:zinc ion binding|GO:0008270|Transcription factor TFIIB related/ GO:transcription regulator activity|GO:0030528|Transcription factor TFIIB related/ GO:transcription initiation|GO:0006352|Transcription factor TFIIB related/ GO:regulation of transcription, DNA-dependent|GO:0006355|Transcription factor TFIIB related/ GO:transcription factor complex|GO:0005667|Transcription factor TFIIB …
Ta.10444.1.A1_at	TA82577_4565	NA	Os11g04510.1	expressed protein	NA
Ta.10446.1.S1_at	TA91482_4565	NA	Os09g02130.1	expressed protein	NA
Ta.10447.1.S1_a_at	TA88144_4565	P0485G01.25 [Oryza sativa (japonica cultivar-group)]	Os01g48410.1	pollen-specific kinase partner protein, putative, expressed	NA
Ta.10447.1.S1_at	TA88144_4565	P0485G01.25 [Oryza sativa (japonica cultivar-group)]	Os01g48410.1	pollen-specific kinase partner protein, putative, expressed	NA
Ta.10448.1.A1_at	TA92931_4565	NA	Os01g41120.1	protein binding protein, putative, expressed	(IPR001611 GO:protein binding|GO:0005515|Leucine-rich repeat/)/ (IPR003882 GO:structural constituent of cell wall|GO:0005199|Pistil-specific extensin-like protein/)/
Ta.10449.1.A1_at	TA91538_4565	Putative serine/threonine kinase [Oryza sativa (japonica cultivar-group)]	Os06g40370.1	CBL-interacting serine/threonine-protein kinase 24, putative, expressed	(IPR000719 GO:protein kinase activity|GO:0004672|Protein kinase, core/ GO:ATP binding|GO:0005524|Protein kinase, core/ GO:protein amino acid phosphorylation|GO:0006468|Protein kinase, core/)/ (IPR001245 GO:protein-tyrosine kinase activity|GO:0004713|Tyrosine protein kinase/ GO:ATP binding|GO:0005524|Tyrosine protein kinase/ GO:protein amino acid phosphorylation|GO:0006468|Tyrosine protein kinase/…
Ta.10449.2.S1_at	TA103233_4565	Putative serine/threonine kinase [Oryza sativa (japonica cultivar-group)]	Os06g40370.1	CBL-interacting serine/threonine-protein kinase 24, putative, expressed	(IPR000719 GO:protein kinase activity|GO:0004672|Protein kinase, core/ GO:ATP binding|GO:0005524|Protein kinase, core/ GO:protein amino acid phosphorylation|GO:0006468|Protein kinase, core/)/ (IPR001245 GO:protein-tyrosine kinase activity|GO:0004713|Tyrosine protein kinase/ GO:ATP binding|GO:0005524|Tyrosine protein kinase/ GO:protein amino acid phosphorylation|GO:0006468|Tyrosine protein kinase/…
Ta.10450.1.S1_at	TA108174_4565	NA	NA	NA	NA
Ta.10451.1.A1_at	TA110127_4565	NA	Os11g17380.1	protein kinase domain containing protein	(IPR000535 GO:structural molecule activity|GO:0005198|Major sperm protein/)/ (IPR000719 GO:protein kinase activity|GO:0004672|Protein kinase, core/ GO:ATP binding|GO:0005524|Protein kinase, core/ GO:protein amino acid phosphorylation|GO:0006468|Protein kinase, core/)/ (IPR001245 GO:protein-tyrosine kinase activity|GO:0004713|Tyrosine protein kinase/ GO:ATP binding|GO:0005524|Tyrosine protein kina…
Ta.10451.2.A1_x_at	TA97563_4565	NA	Os11g17380.1	protein kinase domain containing protein	(IPR000535 GO:structural molecule activity|GO:0005198|Major sperm protein/)/ (IPR000719 GO:protein kinase activity|GO:0004672|Protein kinase, core/ GO:ATP binding|GO:0005524|Protein kinase, core/ GO:protein amino acid phosphorylation|GO:0006468|Protein kinase, core/)/ (IPR001245 GO:protein-tyrosine kinase activity|GO:0004713|Tyrosine protein kinase/ GO:ATP binding|GO:0005524|Tyrosine protein kina…
Ta.10452.1.S1_at	TA76536_4565	Serine-tRNA ligase serS [Oryza sativa (japonica cultivar-group)]	Os11g39670.1	seryl-tRNA synthetase, putative, expressed	(IPR002317 GO:nucleotide binding|GO:0000166|Seryl-tRNA synthetase, class IIa/ GO:serine-tRNA ligase activity|GO:0004828|Seryl-tRNA synthetase, class IIa/ GO:ATP binding|GO:0005524|Seryl-tRNA synthetase, class IIa/ GO:translation|GO:0006412|Seryl-tRNA synthetase, class IIa/ GO:seryl-tRNA aminoacylation|GO:0006434|Seryl-tRNA synthetase, class IIa/ GO:cytoplasm|GO:0005737|Seryl-tRNA synthetase, clas…
Ta.10452.2.S1_a_at	CA629541	NA	Os11g39670.1	seryl-tRNA synthetase, putative, expressed	(IPR002317 GO:nucleotide binding|GO:0000166|Seryl-tRNA synthetase, class IIa/ GO:serine-tRNA ligase activity|GO:0004828|Seryl-tRNA synthetase, class IIa/ GO:ATP binding|GO:0005524|Seryl-tRNA synthetase, class IIa/ GO:translation|GO:0006412|Seryl-tRNA synthetase, class IIa/ GO:seryl-tRNA aminoacylation|GO:0006434|Seryl-tRNA synthetase, class IIa/ GO:cytoplasm|GO:0005737|Seryl-tRNA synthetase, clas…
Ta.10452.2.S1_x_at	CA629541	NA	Os11g39670.1	seryl-tRNA synthetase, putative, expressed	(IPR002317 GO:nucleotide binding|GO:0000166|Seryl-tRNA synthetase, class IIa/ GO:serine-tRNA ligase activity|GO:0004828|Seryl-tRNA synthetase, class IIa/ GO:ATP binding|GO:0005524|Seryl-tRNA synthetase, class IIa/ GO:translation|GO:0006412|Seryl-tRNA synthetase, class IIa/ GO:seryl-tRNA aminoacylation|GO:0006434|Seryl-tRNA synthetase, class IIa/ GO:cytoplasm|GO:0005737|Seryl-tRNA synthetase, clas…
Ta.10453.2.S1_a_at	BJ215444	unknown protein [Arabidopsis thaliana]	Os06g21560.1	CDK5RAP3-like protein, putative, expressed	NA
Ta.10453.3.S1_a_at	CA642381	NA	Os06g21560.1	CDK5RAP3-like protein, putative, expressed	NA
Ta.10454.1.S1_x_at	TA77287_4565	Hypothetical protein At2g15910 [Arabidopsis thaliana (Mouse-ear cress)]	Os06g45070.1	diphthamide biosynthesis protein 3, putative, expressed	NA
Ta.10454.2.S1_at	CD935296	NA	Os06g45070.1	diphthamide biosynthesis protein 3, putative, expressed	NA
Ta.10455.1.A1_at	TA100491_4565	Cytochrome [Cichorium intybus (Chicory)]	Os05g34770.1	cytochrome c, putative, expressed	(IPR002327 GO:iron ion binding|GO:0005506|Cytochrome c, class IA/ IB/ GO:electron carrier activity|GO:0009055|Cytochrome c, class IA/ IB/ GO:heme binding|GO:0020037|Cytochrome c, class IA/ IB/ GO:electron transport|GO:0006118|Cytochrome c, class IA/ IB/)/ (IPR009056 GO:iron ion binding|GO:0005506|Cytochrome c, monohaem/ GO:electron carrier activity|GO:0009055|Cytochrome c, monohaem/ GO:heme bindi…
Ta.10456.1.A1_at	TA81571_4565	OSJNBa0070C17.22 protein [Oryza sativa (japonica cultivar-group)]	Os04g52380.3	methyl-CpG binding domain containing protein, expressed	(IPR001739 GO:DNA binding|GO:0003677|Methyl-CpG DNA binding/ GO:nucleus|GO:0005634|Methyl-CpG DNA binding/)/ (IPR016177 GO:DNA binding|GO:0003677|DNA-binding, integrase-type/ GO:nucleus|GO:0005634|DNA-binding, integrase-type/)/
Ta.10457.1.S1_at	TA89947_4565	F10B6.29 [Arabidopsis thaliana (Mouse-ear cress)]	Os02g36940.1	expressed protein	NA
Ta.10458.1.A1_at	TA107858_4565	NA	Os02g32190.1	hypothetical protein	NA
Ta.10458.2.S1_at	TA103734_4565	NA	Os11g10810.1	PHA synthase, putative	NA
Ta.10459.1.S1_at	BJ310519	Putative DNA-directed RNA polymerase II [Oryza sativa (japonica cultivar-group)]	Os09g02284.1	DNA-directed RNA polymerase II 36 kDa polypeptide A, putative, expressed	(IPR001514 GO:DNA binding|GO:0003677|DNA-directed RNA polymerase, 30-40 kDa subunit, conserved site/ GO:DNA-directed RNA polymerase activity|GO:0003899|DNA-directed RNA polymerase, 30-40 kDa subunit, conserved site/ GO:transcription|GO:0006350|DNA-directed RNA polymerase, 30-40 kDa subunit, conserved site/ GO:nucleus|GO:0005634|DNA-directed RNA polymerase, 30-40 kDa subunit, conserved site/)/ (IP…
Ta.1046.1.S1_at	TA69214_4565	OJ991113_30.3 protein [Oryza sativa (japonica cultivar-group)]	Os04g40980.1	acid phosphatase/vanadium-dependent haloperoxidase related, putative, expressed	(IPR000326 GO:catalytic activity|GO:0003824|Phosphatidic acid phosphatase type 2/haloperoxidase/ GO:membrane|GO:0016020|Phosphatidic acid phosphatase type 2/haloperoxidase/)/
Ta.10460.1.S1_at	TA94999_4565	NA	NA	NA	NA
Ta.10462.1.S1_at	TA53394_4565	Putative Ser/Thr specific protein phosphatase 2A B regulatory subunit beta isoform [Oryza sativa (japonica cultivar-group)]	Os06g36770.2	serine/threonine protein phosphatase 2A 55 kDa regulatory subunit Bbeta isoform, putative, expressed	(IPR000009 GO:protein phosphatase type 2A regulator activity|GO:0008601|Protein phosphatase 2A, regulatory subunit PR55/ GO:signal transduction|GO:0007165|Protein phosphatase 2A, regulatory subunit PR55/ GO:protein phosphatase type 2A complex|GO:0000159|Protein phosphatase 2A, regulatory subunit PR55/)/
Ta.10462.1.S1_x_at	TA53394_4565	Putative Ser/Thr specific protein phosphatase 2A B regulatory subunit beta isoform [Oryza sativa (japonica cultivar-group)]	Os06g36770.2	serine/threonine protein phosphatase 2A 55 kDa regulatory subunit Bbeta isoform, putative, expressed	(IPR000009 GO:protein phosphatase type 2A regulator activity|GO:0008601|Protein phosphatase 2A, regulatory subunit PR55/ GO:signal transduction|GO:0007165|Protein phosphatase 2A, regulatory subunit PR55/ GO:protein phosphatase type 2A complex|GO:0000159|Protein phosphatase 2A, regulatory subunit PR55/)/
Ta.10462.2.S1_at	TA52920_4565	Protein phosphatase 2A 55 kDa B regulatory subunit [Oryza sativa (Rice)]	Os06g36770.2	serine/threonine protein phosphatase 2A 55 kDa regulatory subunit Bbeta isoform, putative, expressed	(IPR000009 GO:protein phosphatase type 2A regulator activity|GO:0008601|Protein phosphatase 2A, regulatory subunit PR55/ GO:signal transduction|GO:0007165|Protein phosphatase 2A, regulatory subunit PR55/ GO:protein phosphatase type 2A complex|GO:0000159|Protein phosphatase 2A, regulatory subunit PR55/)/
Ta.10463.1.A1_at	TA73847_4565	Protein kinase KIPK [Oryza sativa (japonica cultivar-group)]	Os04g33500.2	protein kinase KIPK, putative, expressed	(IPR000719 GO:protein kinase activity|GO:0004672|Protein kinase, core/ GO:ATP binding|GO:0005524|Protein kinase, core/ GO:protein amino acid phosphorylation|GO:0006468|Protein kinase, core/)/ (IPR001245 GO:protein-tyrosine kinase activity|GO:0004713|Tyrosine protein kinase/ GO:ATP binding|GO:0005524|Tyrosine protein kinase/ GO:protein amino acid phosphorylation|GO:0006468|Tyrosine protein kinase/…
Ta.10464.1.A1_at	TA83314_4565	Hypothetical protein At4g17150/dl4610w [Arabidopsis thaliana (Mouse-ear cress)]	Os02g10440.1	expressed protein	NA
Ta.10465.1.S1_at	TA98310_4565	NA	NA	NA	NA
Ta.10466.1.S1_at	TA94832_4565	Putative Tricarboxylate transport protein, mitochondrial [Oryza sativa (japonica cultivar-group)]	Os03g07890.1	mitochondrial carrier-like protein, putative, expressed	(IPR001993 GO:binding|GO:0005488|Mitochondrial substrate carrier/ GO:transport|GO:0006810|Mitochondrial substrate carrier/ GO:membrane|GO:0016020|Mitochondrial substrate carrier/)/ (IPR002067 GO:binding|GO:0005488|Mitochondrial carrier protein/ GO:transport|GO:0006810|Mitochondrial carrier protein/ GO:mitochondrial inner membrane|GO:0005743|Mitochondrial carrier protein/)/
Ta.10466.1.S1_s_at	TA94832_4565	Putative Tricarboxylate transport protein, mitochondrial [Oryza sativa (japonica cultivar-group)]	Os03g07890.1	mitochondrial carrier-like protein, putative, expressed	(IPR001993 GO:binding|GO:0005488|Mitochondrial substrate carrier/ GO:transport|GO:0006810|Mitochondrial substrate carrier/ GO:membrane|GO:0016020|Mitochondrial substrate carrier/)/ (IPR002067 GO:binding|GO:0005488|Mitochondrial carrier protein/ GO:transport|GO:0006810|Mitochondrial carrier protein/ GO:mitochondrial inner membrane|GO:0005743|Mitochondrial carrier protein/)/
Ta.10467.1.A1_at	TA95970_4565	Putative MAP kinase kinase [Oryza sativa (japonica cultivar-group)]	Os06g09180.1	OsMKK5 - putative MAPKK based on amino acid sequence homology, expressed	(IPR000719 GO:protein kinase activity|GO:0004672|Protein kinase, core/ GO:ATP binding|GO:0005524|Protein kinase, core/ GO:protein amino acid phosphorylation|GO:0006468|Protein kinase, core/)/ (IPR001245 GO:protein-tyrosine kinase activity|GO:0004713|Tyrosine protein kinase/ GO:ATP binding|GO:0005524|Tyrosine protein kinase/ GO:protein amino acid phosphorylation|GO:0006468|Tyrosine protein kinase/…
Ta.10468.1.S1_at	TA107198_4565	NA	NA	NA	NA
Ta.10469.1.A1_at	TA94461_4565	NA	Os06g46560.1	expressed protein	(IPR001005 GO:DNA binding|GO:0003677|SANT, DNA-binding/)/ (IPR001345 GO:catalytic activity|GO:0003824|Phosphoglycerate/bisphosphoglycerate mutase/ GO:metabolic process|GO:0008152|Phosphoglycerate/bisphosphoglycerate mutase/)/
Ta.1047.2.S1_a_at	TA51290_4565	N-acylethanolamine amidohydrolase [Oryza sativa (japonica cultivar-group)]	Os12g07150.1	glutamyl-tRNA, putative, expressed	(IPR000120 GO:carbon-nitrogen ligase activity, with glutamine as amido-N-donor|GO:0016884|Amidase signature enzyme/)/
Ta.1047.3.S1_a_at	TA50604_4565	N-acylethanolamine amidohydrolase [Oryza sativa (japonica cultivar-group)]	Os12g07150.1	glutamyl-tRNA, putative, expressed	(IPR000120 GO:carbon-nitrogen ligase activity, with glutamine as amido-N-donor|GO:0016884|Amidase signature enzyme/)/
Ta.10470.1.S1_at	TA69768_4565	Hypothetical protein P0541H01.30 [Oryza sativa (japonica cultivar-group)]	Os06g02440.1	expressed protein	NA
Ta.10470.2.S1_at	TA69769_4565	Hypothetical protein P0541H01.30 [Oryza sativa (japonica cultivar-group)]	Os06g02440.1	expressed protein	NA
Ta.10471.1.S1_x_at	TA54554_4565	Glutamine synthetase root isozyme 2 [Zea mays (Maize)]	Os03g50490.1	glutamine synthetase root isozyme 2, putative, expressed	(IPR008146 GO:glutamate-ammonia ligase activity|GO:0004356|Glutamine synthetase, catalytic region/ GO:nitrogen compound metabolic process|GO:0006807|Glutamine synthetase, catalytic region/)/ (IPR008147 GO:glutamate-ammonia ligase activity|GO:0004356|Glutamine synthetase, beta-Grasp/ GO:glutamine biosynthetic process|GO:0006542|Glutamine synthetase, beta-Grasp/ GO:nitrogen compound metabolic proce…
Ta.10472.1.A1_at	CA635008	NA	NA	NA	NA
Ta.10473.1.S1_at	TA76059_4565	Similarity to O-linked GlcNAc transferase [Arabidopsis thaliana (Mouse-ear cress)]	Os03g19560.1	psbB mRNA maturation factor Mbb1, chloroplast precursor, putative, expressed	(IPR003107 GO:RNA processing|GO:0006396|RNA-processing protein, HAT helix/ GO:intracellular|GO:0005622|RNA-processing protein, HAT helix/)/
Ta.10473.3.S1_a_at	TA76056_4565	Hypothetical protein At3g17040 [Arabidopsis thaliana (Mouse-ear cress)]	Os03g19560.1	psbB mRNA maturation factor Mbb1, chloroplast precursor, putative, expressed	(IPR003107 GO:RNA processing|GO:0006396|RNA-processing protein, HAT helix/ GO:intracellular|GO:0005622|RNA-processing protein, HAT helix/)/
Ta.10475.1.S1_a_at	TA82891_4565	Hypothetical protein P0704D04.7 [Oryza sativa (japonica cultivar-group)]	Os01g42120.1	expressed protein	NA
Ta.10475.1.S1_at	CA613908	Hypothetical protein P0704D04.7 [Oryza sativa (japonica cultivar-group)]	Os01g42120.1	expressed protein	NA
Ta.10475.1.S1_x_at	CA613908	Hypothetical protein P0704D04.7 [Oryza sativa (japonica cultivar-group)]	Os01g42120.1	expressed protein	NA
Ta.10475.2.A1_a_at	TA82891_4565	Hypothetical protein P0704D04.7 [Oryza sativa (japonica cultivar-group)]	Os01g42120.1	expressed protein	NA
Ta.10476.1.A1_at	TA105880_4565	NA	NA	NA	NA
Ta.10477.1.S1_at	TA95876_4565	NA	NA	NA	NA
Ta.1048.1.S1_at	CA631458	Putative mitochondrial NAD-dependent malate dehydrogenase [Solanum tuberosum (Potato)]	Os05g49880.1	malate dehydrogenase, mitochondrial precursor, putative, expressed	(IPR001252 GO:malate dehydrogenase activity|GO:0016615|Malate dehydrogenase, active site/ GO:malate metabolic process|GO:0006108|Malate dehydrogenase, active site/)/ (IPR001557 GO:oxidoreductase activity, acting on the CH-OH group of donors, NAD or NADP as acceptor|GO:0016616|L-lactate/malate dehydrogenase/ GO:glycolysis|GO:0006096|L-lactate/malate dehydrogenase/ GO:cellular carbohydrate metaboli…
Ta.10480.1.S1_a_at	TA71450_4565	S-like RNase [Triticum aestivum (Wheat)]	Os09g36680.1	ribonuclease 3 precursor, putative, expressed	(IPR001568 GO:RNA binding|GO:0003723|Ribonuclease T2/ GO:endoribonuclease activity|GO:0004521|Ribonuclease T2/)/
Ta.10482.1.S1_at	TA87924_4565	NA	Os09g30030.1	expressed protein	NA
Ta.10483.1.A1_a_at	TA72585_4565	Putative Cycloartenol Synthase [Oryza sativa (japonica cultivar-group)]	Os02g04710.1	cycloartenol synthase, putative, expressed	(IPR002365 GO:lyase activity|GO:0016829|Terpene synthase/ GO:metabolic process|GO:0008152|Terpene synthase/)/
Ta.10485.1.A1_x_at	TA73201_4565	P0503C12.12 [Oryza sativa (japonica cultivar-group)]	Os01g55050.1	calcium-binding protein, putative, expressed	(IPR011114 GO:ATP binding|GO:0005524|DNA helicase, Holliday junction RuvA type, C-terminal domain III/ GO:four-way junction helicase activity|GO:0009378|DNA helicase, Holliday junction RuvA type, C-terminal domain III/ GO:DNA repair|GO:0006281|DNA helicase, Holliday junction RuvA type, C-terminal domain III/ GO:DNA recombination|GO:0006310|DNA helicase, Holliday junction RuvA type, C-terminal dom…
Ta.10486.1.S1_at	TA84868_4565	Putative CRK1 protein [Oryza sativa (japonica cultivar-group)]	Os08g02050.1	transposon protein, putative, unclassified, expressed	(IPR000719 GO:protein kinase activity|GO:0004672|Protein kinase, core/ GO:ATP binding|GO:0005524|Protein kinase, core/ GO:protein amino acid phosphorylation|GO:0006468|Protein kinase, core/)/ (IPR001245 GO:protein-tyrosine kinase activity|GO:0004713|Tyrosine protein kinase/ GO:ATP binding|GO:0005524|Tyrosine protein kinase/ GO:protein amino acid phosphorylation|GO:0006468|Tyrosine protein kinase/…
Ta.10486.2.S1_a_at	CA619899	Putative CRK1 protein [Oryza sativa (japonica cultivar-group)]	Os08g02050.1	transposon protein, putative, unclassified, expressed	(IPR000719 GO:protein kinase activity|GO:0004672|Protein kinase, core/ GO:ATP binding|GO:0005524|Protein kinase, core/ GO:protein amino acid phosphorylation|GO:0006468|Protein kinase, core/)/ (IPR001245 GO:protein-tyrosine kinase activity|GO:0004713|Tyrosine protein kinase/ GO:ATP binding|GO:0005524|Tyrosine protein kinase/ GO:protein amino acid phosphorylation|GO:0006468|Tyrosine protein kinase/…
Ta.10487.1.A1_at	TA94171_4565	Putative vacuole Membrane Protein 1 [Oryza sativa (japonica cultivar-group)]	Os07g38380.1	transmembrane protein 49, putative, expressed	NA
Ta.10488.1.A1_at	TA96772_4565	NA	Os01g13100.3	nucleic acid binding protein, putative, expressed	(IPR004087 GO:RNA binding|GO:0003723|K Homology/)/ (IPR004088 GO:RNA binding|GO:0003723|K Homology, type 1/)/ (IPR009097 GO:catalytic activity|GO:0003824|RNA ligase/cyclic nucleotide phosphodiesterase/ GO:RNA metabolic process|GO:0016070|RNA ligase/cyclic nucleotide phosphodiesterase/ GO:intracellular|GO:0005622|RNA ligase/cyclic nucleotide phosphodiesterase/)/ (IPR009210 GO:regulation of transcr…
Ta.10488.2.S1_at	TA111131_4565	NA	NA	NA	NA
Ta.10489.1.S1_at	TA88344_4565	Putative phosphohydrolase [Oryza sativa (japonica cultivar-group)]	Os08g28840.1	peroxisomal coenzyme A diphosphatase NUDT7, putative, expressed	(IPR015797 GO:hydrolase activity|GO:0016787|NUDIX/)/
Ta.10489.2.S1_at	BJ269822	NA	Os03g37120.1	ATP binding protein, putative, expressed	(IPR000719 GO:protein kinase activity|GO:0004672|Protein kinase, core/ GO:ATP binding|GO:0005524|Protein kinase, core/ GO:protein amino acid phosphorylation|GO:0006468|Protein kinase, core/)/ (IPR001245 GO:protein-tyrosine kinase activity|GO:0004713|Tyrosine protein kinase/ GO:ATP binding|GO:0005524|Tyrosine protein kinase/ GO:protein amino acid phosphorylation|GO:0006468|Tyrosine protein kinase/…
Ta.10490.1.S1_at	TA73827_4565	Putative ubiquitin-specific protease otubain 1 [Oryza sativa (japonica cultivar-group)]	Os08g42540.1	ubiquitin thioesterase otubain-like protein, putative, expressed	NA
Ta.10491.1.A1_at	TA99653_4565	Putative transmembrane protein [Oryza sativa (Rice)]	Os05g12490.1	integral membrane protein like, putative, expressed	NA
Ta.10491.2.S1_at	TA97250_4565	Putative transmembrane protein [Oryza sativa (japonica cultivar-group)]	Os02g40090.3	integral membrane protein like, putative, expressed	NA
Ta.10492.1.S1_at	TA62214_4565	Protein translation factor SUI1 homolog [Salix bakko (Japanese willow)]	Os05g41900.1	protein translation factor SUI1, putative, expressed	(IPR001950 GO:translation initiation factor activity|GO:0003743|Translation initiation factor SUI1/ GO:translational initiation|GO:0006413|Translation initiation factor SUI1/)/ (IPR005874 GO:translation initiation factor activity|GO:0003743|Eukaryotic translation initiation factor SUI1/ GO:translation|GO:0006412|Eukaryotic translation initiation factor SUI1/)/
Ta.10493.2.S1_at	TA92501_4565	H0212B02.12 protein [Oryza sativa (Rice)]	Os04g55700.1	exonuclease, putative, expressed	(IPR006055 GO:exonuclease activity|GO:0004527|Exonuclease/ GO:intracellular|GO:0005622|Exonuclease/)/ (IPR012337 GO:nucleic acid binding|GO:0003676|Polynucleotidyl transferase, Ribonuclease H fold/)/
Ta.10493.3.A1_a_at	CK209023	H0212B02.12 protein [Oryza sativa (Rice)]	Os04g55700.1	exonuclease, putative, expressed	(IPR006055 GO:exonuclease activity|GO:0004527|Exonuclease/ GO:intracellular|GO:0005622|Exonuclease/)/ (IPR012337 GO:nucleic acid binding|GO:0003676|Polynucleotidyl transferase, Ribonuclease H fold/)/
Ta.10497.1.A1_at	TA80497_4565	NA	Os02g04490.1	HAC1, putative, expressed	(IPR000197 GO:transcription cofactor activity|GO:0003712|Zinc finger, TAZ-type/ GO:zinc ion binding|GO:0008270|Zinc finger, TAZ-type/ GO:regulation of transcription, DNA-dependent|GO:0006355|Zinc finger, TAZ-type/ GO:nucleus|GO:0005634|Zinc finger, TAZ-type/)/ (IPR000433 GO:zinc ion binding|GO:0008270|Zinc finger, ZZ-type/)/ (IPR001965 GO:protein binding|GO:0005515|Zinc finger, PHD-type/ GO:zinc …
Ta.10498.1.S1_a_at	TA78271_4565	Putative sulfolipid synthase [Oryza sativa (japonica cultivar-group)]	Os03g15840.1	glycosyl transferase, group 1 family protein, putative, expressed	NA
Ta.10498.1.S1_at	TA78270_4565	Putative sulfolipid synthase [Oryza sativa (japonica cultivar-group)]	Os03g15840.1	glycosyl transferase, group 1 family protein, putative, expressed	NA
Ta.10498.2.S1_at	TA78270_4565	Putative sulfolipid synthase [Oryza sativa (japonica cultivar-group)]	Os03g15840.1	glycosyl transferase, group 1 family protein, putative, expressed	NA
Ta.10498.3.S1_at	TA78271_4565	Putative sulfolipid synthase [Oryza sativa (japonica cultivar-group)]	Os03g15840.1	glycosyl transferase, group 1 family protein, putative, expressed	NA
Ta.10499.1.S1_x_at	TA76261_4565	NA	NA	NA	NA
Ta.105.1.S1_at	TA52450_4565	wali3 protein	Os01g04040.1	Bowman-Birk type wound-induced proteinase inhibitor WIP1 precursor, putative	(IPR000877 GO:serine-type endopeptidase inhibitor activity|GO:0004867|Proteinase inhibitor I12, Bowman-Birk/ GO:extracellular region|GO:0005576|Proteinase inhibitor I12, Bowman-Birk/)/
Ta.1050.1.S1_at	TA67033_4565	Hypothetical protein OJ1163_C07.26-2 [Oryza sativa (japonica cultivar-group)]	Os09g27830.1	OsPDIL2-3 - Oryza sativa protein disulfide isomerase, expressed	(IPR005788 GO:isomerase activity|GO:0016853|Disulphide isomerase/)/ (IPR006662 GO:cell redox homeostasis|GO:0045454|Thioredoxin-related/)/
Ta.10500.1.S1_at	TA80975_4565	NA	Os02g55970.1	ANTH domain containing protein, expressed	NA
Ta.10501.1.S1_x_at	TA51362_4565	Putative 60S ribosomal protein L7 [Oryza sativa (japonica cultivar-group)]	Os08g42920.1	60S ribosomal protein L7, putative, expressed	(IPR005998 GO:structural constituent of ribosome|GO:0003735|Ribosomal protein L7, eukaryotic/ GO:transcription regulator activity|GO:0030528|Ribosomal protein L7, eukaryotic/ GO:translation|GO:0006412|Ribosomal protein L7, eukaryotic/ GO:large ribosomal subunit|GO:0015934|Ribosomal protein L7, eukaryotic/)/ (IPR016082 GO:structural constituent of ribosome|GO:0003735|Ribosomal protein L30, C-termi…
Ta.10501.2.S1_x_at	TA51660_4565	Putative 60S ribosomal protein L7 [Oryza sativa (japonica cultivar-group)]	Os08g42920.1	60S ribosomal protein L7, putative, expressed	(IPR005998 GO:structural constituent of ribosome|GO:0003735|Ribosomal protein L7, eukaryotic/ GO:transcription regulator activity|GO:0030528|Ribosomal protein L7, eukaryotic/ GO:translation|GO:0006412|Ribosomal protein L7, eukaryotic/ GO:large ribosomal subunit|GO:0015934|Ribosomal protein L7, eukaryotic/)/ (IPR016082 GO:structural constituent of ribosome|GO:0003735|Ribosomal protein L30, C-termi…
Ta.10501.3.S1_a_at	TA52372_4565	Putative 60S ribosomal protein L7 [Oryza sativa (japonica cultivar-group)]	Os08g42920.1	60S ribosomal protein L7, putative, expressed	(IPR005998 GO:structural constituent of ribosome|GO:0003735|Ribosomal protein L7, eukaryotic/ GO:transcription regulator activity|GO:0030528|Ribosomal protein L7, eukaryotic/ GO:translation|GO:0006412|Ribosomal protein L7, eukaryotic/ GO:large ribosomal subunit|GO:0015934|Ribosomal protein L7, eukaryotic/)/ (IPR016082 GO:structural constituent of ribosome|GO:0003735|Ribosomal protein L30, C-termi…
Ta.10501.3.S1_at	CA611786	Putative 60S ribosomal protein L7 [Oryza sativa (japonica cultivar-group)]	Os08g42920.1	60S ribosomal protein L7, putative, expressed	(IPR005998 GO:structural constituent of ribosome|GO:0003735|Ribosomal protein L7, eukaryotic/ GO:transcription regulator activity|GO:0030528|Ribosomal protein L7, eukaryotic/ GO:translation|GO:0006412|Ribosomal protein L7, eukaryotic/ GO:large ribosomal subunit|GO:0015934|Ribosomal protein L7, eukaryotic/)/ (IPR016082 GO:structural constituent of ribosome|GO:0003735|Ribosomal protein L30, C-termi…
Ta.10502.1.S1_at	TA84872_4565	ARE1 protein, putative [Oryza sativa (japonica cultivar-group)]	Os10g34680.1	vacuolar protein sorting protein 52, putative, expressed	NA
Ta.10502.2.S1_at	CA662330	ARE1 protein, putative [Oryza sativa (japonica cultivar-group)]	Os10g34680.1	vacuolar protein sorting protein 52, putative, expressed	NA
Ta.10503.1.S1_s_at	BJ267245	NA	Os07g44070.1	carboxylic ester hydrolase, putative, expressed	NA
Ta.10503.1.S1_x_at	BJ267245	NA	Os07g44070.1	carboxylic ester hydrolase, putative, expressed	NA
Ta.10503.2.S1_at	TA80365_4565	putative pectinacetylesterase precursor [Oryza sativa (japonica cultivar-group)]	Os07g44070.1	carboxylic ester hydrolase, putative, expressed	NA
Ta.10503.3.S1_x_at	TA80368_4565	putative pectinacetylesterase precursor [Oryza sativa (japonica cultivar-group)]	Os07g44070.1	carboxylic ester hydrolase, putative, expressed	NA
Ta.10504.1.S1_at	TA89910_4565	Hypothetical protein P0452F04.12 [Oryza sativa (japonica cultivar-group)]	Os02g57860.1	F-box domain containing protein, expressed	NA
Ta.10505.1.S1_at	TA78277_4565	OSJNBa0015K02.14 protein [Oryza sativa (japonica cultivar-group)]	Os04g56530.1	MAPKKK7, putative, expressed	(IPR000719 GO:protein kinase activity|GO:0004672|Protein kinase, core/ GO:ATP binding|GO:0005524|Protein kinase, core/ GO:protein amino acid phosphorylation|GO:0006468|Protein kinase, core/)/ (IPR001245 GO:protein-tyrosine kinase activity|GO:0004713|Tyrosine protein kinase/ GO:ATP binding|GO:0005524|Tyrosine protein kinase/ GO:protein amino acid phosphorylation|GO:0006468|Tyrosine protein kinase/…
Ta.10507.1.A1_at	TA104145_4565	Hypothetical protein At2g25740 [Arabidopsis thaliana (Mouse-ear cress)]	Os09g17600.2	expressed protein	NA
Ta.10507.2.S1_at	TA101768_4565	Hypothetical protein P0434E03.23 [Oryza sativa (japonica cultivar-group)]	Os09g17600.2	expressed protein	NA
Ta.10508.2.S1_a_at	TA58239_4565	Glyceraldehyde-3-phosphate dehydrogenase, cytosolic [Ranunculus acris (Meadow buttercup)]	Os04g40950.1	glyceraldehyde-3-phosphate dehydrogenase, cytosolic 3, putative, expressed	(IPR000173 GO:glyceraldehyde-3-phosphate dehydrogenase (phosphorylating) activity|GO:0004365|Glyceraldehyde 3-phosphate dehydrogenase/ GO:NAD binding|GO:0051287|Glyceraldehyde 3-phosphate dehydrogenase/ GO:glycolysis|GO:0006096|Glyceraldehyde 3-phosphate dehydrogenase/)/ (IPR006424 GO:glyceraldehyde-3-phosphate dehydrogenase activity|GO:0008943|Glyceraldehyde-3-phosphate dehydrogenase, type I/ GO…
Ta.10510.1.A1_at	TA94344_4565	NA	Os04g52230.1	ent-kaurene synthase B, chloroplast precursor, putative, expressed	NA
Ta.10511.1.A1_at	TA111587_4565	Putative zinc finger protein [Oryza sativa (japonica cultivar-group)]	Os03g57500.1	CIC7E11, putative, expressed	(IPR001841 GO:protein binding|GO:0005515|Zinc finger, RING-type/ GO:zinc ion binding|GO:0008270|Zinc finger, RING-type/)/
Ta.10512.1.A1_at	TA99896_4565	NA	NA	NA	NA
Ta.10513.1.A1_at	TA74425_4565	putative manganese transport protein [Oryza sativa (japonica cultivar-group)]	Os03g49400.1	ethylene insensitive 2, putative, expressed	(IPR001046 GO:transporter activity|GO:0005215|Natural resistance-associated macrophage protein/ GO:transport|GO:0006810|Natural resistance-associated macrophage protein/ GO:membrane|GO:0016020|Natural resistance-associated macrophage protein/)/
Ta.10513.2.S1_at	TA74424_4565	putative manganese transport protein [Oryza sativa (japonica cultivar-group)]	Os07g06130.2	ethylene-insensitive protein 2, putative, expressed	(IPR001046 GO:transporter activity|GO:0005215|Natural resistance-associated macrophage protein/ GO:transport|GO:0006810|Natural resistance-associated macrophage protein/ GO:membrane|GO:0016020|Natural resistance-associated macrophage protein/)/
Ta.10514.1.S1_a_at	TA84972_4565	OSJNBa0011L07.4 protein [Oryza sativa (japonica cultivar-group)]	Os04g45610.1	expressed protein	NA
Ta.10514.1.S1_at	TA84972_4565	OSJNBa0011L07.4 protein [Oryza sativa (japonica cultivar-group)]	Os04g45610.1	expressed protein	NA
Ta.10514.2.S1_at	CA648558	OSJNBa0011L07.4 protein [Oryza sativa (japonica cultivar-group)]	Os04g45610.1	expressed protein	NA
Ta.10514.2.S1_x_at	CA648558	OSJNBa0011L07.4 protein [Oryza sativa (japonica cultivar-group)]	Os04g45610.1	expressed protein	NA
Ta.10515.1.S1_at	CK210250	OSJNBa0081C01.17 protein [Oryza sativa (japonica cultivar-group)]	Os04g44910.1	protein kinase, putative, expressed	(IPR000719 GO:protein kinase activity|GO:0004672|Protein kinase, core/ GO:ATP binding|GO:0005524|Protein kinase, core/ GO:protein amino acid phosphorylation|GO:0006468|Protein kinase, core/)/ (IPR000985 GO:sugar binding|GO:0005529|Legume lectin, alpha/)/ (IPR001220 GO:sugar binding|GO:0005529|Legume lectin, beta domain/)/ (IPR001245 GO:protein-tyrosine kinase activity|GO:0004713|Tyrosine protein …
Ta.10516.1.A1_at	TA74495_4565	NA	Os12g14440.1	jasmonate-induced protein, putative, expressed	NA
Ta.10516.2.S1_at	TA74495_4565	NA	Os12g14440.1	jasmonate-induced protein, putative, expressed	NA
Ta.10517.1.A1_at	TA89283_4565	F23M19.1 protein [Arabidopsis thaliana (Mouse-ear cress)]	Os01g65070.1	embryogenesis-associated protein EMB8, putative, expressed	NA
Ta.10518.1.A1_at	TA94147_4565	NA	NA	NA	NA
Ta.10518.2.S1_at	BJ317269	NA	NA	NA	NA
Ta.10519.1.S1_at	TA94598_4565	NA	NA	NA	NA
Ta.1052.1.S1_x_at	TA59793_4565	ADP, ATP carrier protein [Picea abies (Norway spruce) (Picea excelsa)]	Os02g48720.1	ADP,ATP carrier protein, mitochondrial precursor, putative, expressed	(IPR001993 GO:binding|GO:0005488|Mitochondrial substrate carrier/ GO:transport|GO:0006810|Mitochondrial substrate carrier/ GO:membrane|GO:0016020|Mitochondrial substrate carrier/)/ (IPR002067 GO:binding|GO:0005488|Mitochondrial carrier protein/ GO:transport|GO:0006810|Mitochondrial carrier protein/ GO:mitochondrial inner membrane|GO:0005743|Mitochondrial carrier protein/)/ (IPR002113 GO:transport…
Ta.1052.2.S1_at	TA59790_4565	ADP/ATP translocator-like [Solanum tuberosum (Potato)]	Os02g48720.1	ADP,ATP carrier protein, mitochondrial precursor, putative, expressed	(IPR001993 GO:binding|GO:0005488|Mitochondrial substrate carrier/ GO:transport|GO:0006810|Mitochondrial substrate carrier/ GO:membrane|GO:0016020|Mitochondrial substrate carrier/)/ (IPR002067 GO:binding|GO:0005488|Mitochondrial carrier protein/ GO:transport|GO:0006810|Mitochondrial carrier protein/ GO:mitochondrial inner membrane|GO:0005743|Mitochondrial carrier protein/)/ (IPR002113 GO:transport…
Ta.1052.2.S1_x_at	TA59790_4565	ADP/ATP translocator-like [Solanum tuberosum (Potato)]	Os02g48720.1	ADP,ATP carrier protein, mitochondrial precursor, putative, expressed	(IPR001993 GO:binding|GO:0005488|Mitochondrial substrate carrier/ GO:transport|GO:0006810|Mitochondrial substrate carrier/ GO:membrane|GO:0016020|Mitochondrial substrate carrier/)/ (IPR002067 GO:binding|GO:0005488|Mitochondrial carrier protein/ GO:transport|GO:0006810|Mitochondrial carrier protein/ GO:mitochondrial inner membrane|GO:0005743|Mitochondrial carrier protein/)/ (IPR002113 GO:transport…
Ta.10520.1.S1_at	TA73639_4565	Hypothetical protein B1097D05.32 [Oryza sativa (japonica cultivar-group)]	Os01g40070.1	expressed protein	(IPR013090 GO:phospholipase A2 activity|GO:0004623|Phospholipase A2, active site/ GO:phospholipid metabolic process|GO:0006644|Phospholipase A2, active site/ GO:lipid catabolic process|GO:0016042|Phospholipase A2, active site/)/
Ta.10520.2.S1_a_at	TA73641_4565	Hypothetical protein B1097D05.32 [Oryza sativa (japonica cultivar-group)]	Os01g40070.1	expressed protein	(IPR013090 GO:phospholipase A2 activity|GO:0004623|Phospholipase A2, active site/ GO:phospholipid metabolic process|GO:0006644|Phospholipase A2, active site/ GO:lipid catabolic process|GO:0016042|Phospholipase A2, active site/)/
Ta.10520.2.S1_x_at	CA723151	Hypothetical protein B1097D05.32 [Oryza sativa (japonica cultivar-group)]	Os01g40070.1	expressed protein	(IPR013090 GO:phospholipase A2 activity|GO:0004623|Phospholipase A2, active site/ GO:phospholipid metabolic process|GO:0006644|Phospholipase A2, active site/ GO:lipid catabolic process|GO:0016042|Phospholipase A2, active site/)/
Ta.10521.1.S1_s_at	TA54689_4565	Hypothetical protein OJ1323_A06.23 [Oryza sativa (japonica cultivar-group)]	Os08g43300.1	SAY1, putative, expressed	(IPR006025 GO:metallopeptidase activity|GO:0008237|Peptidase M, neutral zinc metallopeptidases, zinc-binding site/ GO:zinc ion binding|GO:0008270|Peptidase M, neutral zinc metallopeptidases, zinc-binding site/ GO:proteolysis|GO:0006508|Peptidase M, neutral zinc metallopeptidases, zinc-binding site/)/
Ta.10521.2.S1_at	BQ171091	Hypothetical protein OJ1323_A06.23 [Oryza sativa (japonica cultivar-group)]	Os08g43300.1	SAY1, putative, expressed	(IPR006025 GO:metallopeptidase activity|GO:0008237|Peptidase M, neutral zinc metallopeptidases, zinc-binding site/ GO:zinc ion binding|GO:0008270|Peptidase M, neutral zinc metallopeptidases, zinc-binding site/ GO:proteolysis|GO:0006508|Peptidase M, neutral zinc metallopeptidases, zinc-binding site/)/
Ta.10521.2.S1_x_at	BQ171091	Hypothetical protein OJ1323_A06.23 [Oryza sativa (japonica cultivar-group)]	Os08g43300.1	SAY1, putative, expressed	(IPR006025 GO:metallopeptidase activity|GO:0008237|Peptidase M, neutral zinc metallopeptidases, zinc-binding site/ GO:zinc ion binding|GO:0008270|Peptidase M, neutral zinc metallopeptidases, zinc-binding site/ GO:proteolysis|GO:0006508|Peptidase M, neutral zinc metallopeptidases, zinc-binding site/)/
Ta.10522.1.A1_at	TA54238_4565	Cohesin-like protein [Oryza sativa (indica cultivar-group)]	Os01g67250.1	N terminus of Rad21 / Rec8 like protein, expressed	(IPR008965 GO:carbohydrate binding|GO:0030246|Carbohydrate-binding/)/
Ta.10522.2.S1_at	BJ314194	Rad21/Rec8-like protein [Oryza sativa (Rice)]	Os01g67250.1	N terminus of Rad21 / Rec8 like protein, expressed	(IPR008965 GO:carbohydrate binding|GO:0030246|Carbohydrate-binding/)/
Ta.10524.1.S1_at	TA77501_4565	Hypothetical protein OSJNBa0054K20.23 [Oryza sativa (japonica cultivar-group)]	Os01g54960.1	metal-dependent hydrolase, putative, expressed	NA
Ta.10524.2.S1_a_at	CA679935	NA	Os01g54960.1	metal-dependent hydrolase, putative, expressed	NA
Ta.10524.3.A1_at	CA694375	NA	Os01g54960.1	metal-dependent hydrolase, putative, expressed	NA
Ta.10525.1.A1_at	TA101434_4565	NA	NA	NA	NA
Ta.10526.1.A1_s_at	TA106541_4565	Putative ammonium transporter [Oryza sativa (japonica cultivar-group)]	Os03g46860.1	DNA binding protein, putative, expressed	(IPR001092 GO:transcription regulator activity|GO:0030528|Basic helix-loop-helix dimerisation region bHLH/ GO:regulation of transcription|GO:0045449|Basic helix-loop-helix dimerisation region bHLH/ GO:nucleus|GO:0005634|Basic helix-loop-helix dimerisation region bHLH/)/ (IPR011598 GO:transcription regulator activity|GO:0030528|Helix-loop-helix DNA-binding/ GO:regulation of transcription|GO:004544…
Ta.10526.1.A1_x_at	BJ318208	Putative symbiotic ammonium transport protein [Oryza sativa (japonica cultivar-group)]	Os03g46860.1	DNA binding protein, putative, expressed	(IPR001092 GO:transcription regulator activity|GO:0030528|Basic helix-loop-helix dimerisation region bHLH/ GO:regulation of transcription|GO:0045449|Basic helix-loop-helix dimerisation region bHLH/ GO:nucleus|GO:0005634|Basic helix-loop-helix dimerisation region bHLH/)/ (IPR011598 GO:transcription regulator activity|GO:0030528|Helix-loop-helix DNA-binding/ GO:regulation of transcription|GO:004544…
Ta.10527.1.A1_at	TA94092_4565	NA	NA	NA	NA
Ta.10528.1.A1_at	TA99083_4565	NA	NA	NA	NA
Ta.10528.2.S1_at	BJ315541	NA	NA	NA	NA
Ta.10529.1.S1_at	TA75603_4565	Hypothetical protein P0669G10.5-1 [Oryza sativa (japonica cultivar-group)]	Os02g17910.1	casein kinase I isoform delta-like, putative, expressed	(IPR000719 GO:protein kinase activity|GO:0004672|Protein kinase, core/ GO:ATP binding|GO:0005524|Protein kinase, core/ GO:protein amino acid phosphorylation|GO:0006468|Protein kinase, core/)/ (IPR001245 GO:protein-tyrosine kinase activity|GO:0004713|Tyrosine protein kinase/ GO:ATP binding|GO:0005524|Tyrosine protein kinase/ GO:protein amino acid phosphorylation|GO:0006468|Tyrosine protein kinase/…
Ta.10529.1.S1_s_at	TA75603_4565	Hypothetical protein P0669G10.5-1 [Oryza sativa (japonica cultivar-group)]	Os02g17910.1	casein kinase I isoform delta-like, putative, expressed	(IPR000719 GO:protein kinase activity|GO:0004672|Protein kinase, core/ GO:ATP binding|GO:0005524|Protein kinase, core/ GO:protein amino acid phosphorylation|GO:0006468|Protein kinase, core/)/ (IPR001245 GO:protein-tyrosine kinase activity|GO:0004713|Tyrosine protein kinase/ GO:ATP binding|GO:0005524|Tyrosine protein kinase/ GO:protein amino acid phosphorylation|GO:0006468|Tyrosine protein kinase/…
Ta.10529.2.A1_at	CA605786	Hypothetical protein P0669G10.5-1 [Oryza sativa (japonica cultivar-group)]	Os02g17910.1	casein kinase I isoform delta-like, putative, expressed	(IPR000719 GO:protein kinase activity|GO:0004672|Protein kinase, core/ GO:ATP binding|GO:0005524|Protein kinase, core/ GO:protein amino acid phosphorylation|GO:0006468|Protein kinase, core/)/ (IPR001245 GO:protein-tyrosine kinase activity|GO:0004713|Tyrosine protein kinase/ GO:ATP binding|GO:0005524|Tyrosine protein kinase/ GO:protein amino acid phosphorylation|GO:0006468|Tyrosine protein kinase/…
Ta.1053.1.S1_at	BJ251547	NADP-specific isocitrate dehydrogenase [Oryza sativa (Rice)]	Os01g46610.1	isocitrate dehydrogenase, chloroplast precursor, putative, expressed	(IPR001804 GO:oxidoreductase activity, acting on the CH-OH group of donors, NAD or NADP as acceptor|GO:0016616|Isocitrate/isopropylmalate dehydrogenase/ GO:metabolic process|GO:0008152|Isocitrate/isopropylmalate dehydrogenase/)/ (IPR004790 GO:isocitrate dehydrogenase (NADP+) activity|GO:0004450|Isocitrate dehydrogenase NADP-dependent, eukaryotic/)/ (IPR011581 GO:isocitrate dehydrogenase (NADP+) a…
Ta.1053.1.S1_x_at	TA62686_4565	NADP-specific isocitrate dehydrogenase [Oryza sativa (Rice)]	Os01g46610.1	isocitrate dehydrogenase, chloroplast precursor, putative, expressed	(IPR001804 GO:oxidoreductase activity, acting on the CH-OH group of donors, NAD or NADP as acceptor|GO:0016616|Isocitrate/isopropylmalate dehydrogenase/ GO:metabolic process|GO:0008152|Isocitrate/isopropylmalate dehydrogenase/)/ (IPR004790 GO:isocitrate dehydrogenase (NADP+) activity|GO:0004450|Isocitrate dehydrogenase NADP-dependent, eukaryotic/)/ (IPR011581 GO:isocitrate dehydrogenase (NADP+) a…
Ta.1053.2.S1_x_at	CA707353	NA	NA	NA	NA
Ta.10530.1.A1_x_at	TA98527_4565	UIP2 [Oryza sativa (japonica cultivar-group)]	Os10g30200.1	skp1 family, dimerisation domain containing protein	(IPR001232 GO:ubiquitin-dependent protein catabolic process|GO:0006511|SKP1 component/)/ (IPR011333 GO:protein binding|GO:0005515|BTB/POZ fold/)/ (IPR016072 GO:ubiquitin-dependent protein catabolic process|GO:0006511|SKP1 component, dimerisation/)/
Ta.10531.1.S1_at	TA73496_4565	Osc6 protein [Oryza sativa (japonica cultivar-group)]	Os11g37280.1	protease inhibitor/seed storage/LTP family protein, expressed	NA
Ta.10531.2.S1_a_at	CA728796	NA	NA	NA	NA
Ta.10531.2.S1_at	CA728796	NA	NA	NA	NA
Ta.10531.3.S1_at	BJ316251	NA	Os02g49450.1	BSD domain containing protein, expressed	NA
Ta.10532.1.A1_s_at	AY587018	Pore-forming toxin-like protein Hfr-2 [Triticum aestivum (Wheat)]	NA	NA	NA
Ta.10533.1.A1_at	BJ322754	NA	Os02g15220.2	DNA binding protein, putative, expressed	NA
Ta.10534.1.S1_a_at	TA56355_4565	Prolyl oligopeptidase family, putative [Oryza sativa (japonica cultivar-group)]	Os10g28020.1	acylamino-acid-releasing enzyme, putative, expressed	(IPR002471 GO:prolyl oligopeptidase activity|GO:0004287|Peptidase S9, serine active site/ GO:proteolysis|GO:0006508|Peptidase S9, serine active site/)/
Ta.10534.2.S1_x_at	TA56355_4565	Prolyl oligopeptidase family, putative [Oryza sativa (japonica cultivar-group)]	Os10g28020.1	acylamino-acid-releasing enzyme, putative, expressed	(IPR002471 GO:prolyl oligopeptidase activity|GO:0004287|Peptidase S9, serine active site/ GO:proteolysis|GO:0006508|Peptidase S9, serine active site/)/
Ta.10534.3.A1_at	TA56361_4565	Prolyl oligopeptidase family, putative [Oryza sativa (japonica cultivar-group)]	Os10g28020.3	acylamino-acid-releasing enzyme, putative, expressed	(IPR002471 GO:prolyl oligopeptidase activity|GO:0004287|Peptidase S9, serine active site/ GO:proteolysis|GO:0006508|Peptidase S9, serine active site/)/
Ta.10535.1.S1_at	TA83867_4565	NA	Os02g15660.1	expressed protein	NA
Ta.10536.1.S1_at	TA91738_4565	NA	Os03g43930.2	class III HD-Zip protein 4, putative, expressed	(IPR001356 GO:transcription factor activity|GO:0003700|Homeobox/ GO:sequence-specific DNA binding|GO:0043565|Homeobox/ GO:regulation of transcription, DNA-dependent|GO:0006355|Homeobox/ GO:nucleus|GO:0005634|Homeobox/)/
Ta.10536.2.A1_at	TA91738_4565	NA	Os03g43930.2	class III HD-Zip protein 4, putative, expressed	(IPR001356 GO:transcription factor activity|GO:0003700|Homeobox/ GO:sequence-specific DNA binding|GO:0043565|Homeobox/ GO:regulation of transcription, DNA-dependent|GO:0006355|Homeobox/ GO:nucleus|GO:0005634|Homeobox/)/
Ta.10537.1.A1_at	CD924184	Putative RNA helicase [Oryza sativa (japonica cultivar-group)]	Os03g46610.1	ATP-dependent RNA helicase DDX47, putative, expressed	(IPR000629 GO:nucleic acid binding|GO:0003676|RNA helicase, ATP-dependent, DEAD-box, conserved site/ GO:ATP binding|GO:0005524|RNA helicase, ATP-dependent, DEAD-box, conserved site/ GO:ATP-dependent helicase activity|GO:0008026|RNA helicase, ATP-dependent, DEAD-box, conserved site/)/ (IPR001650 GO:nucleic acid binding|GO:0003676|DNA/RNA helicase, C-terminal/ GO:helicase activity|GO:0004386|DNA/RN…
Ta.10537.2.A1_at	BQ804919	Putative RNA helicase [Oryza sativa (japonica cultivar-group)]	Os03g46610.1	ATP-dependent RNA helicase DDX47, putative, expressed	(IPR000629 GO:nucleic acid binding|GO:0003676|RNA helicase, ATP-dependent, DEAD-box, conserved site/ GO:ATP binding|GO:0005524|RNA helicase, ATP-dependent, DEAD-box, conserved site/ GO:ATP-dependent helicase activity|GO:0008026|RNA helicase, ATP-dependent, DEAD-box, conserved site/)/ (IPR001650 GO:nucleic acid binding|GO:0003676|DNA/RNA helicase, C-terminal/ GO:helicase activity|GO:0004386|DNA/RN…
Ta.10537.3.S1_at	TA78872_4565	NA	NA	NA	NA
Ta.10537.3.S1_x_at	TA78872_4565	NA	NA	NA	NA
Ta.10538.1.A1_at	TA61689_4565	AT5g55220/MCO15_17 [Arabidopsis thaliana (Mouse-ear cress)]	Os06g20320.1	trigger factor-like protein, putative, expressed	(IPR005215 GO:protein transport|GO:0015031|Trigger factor/)/
Ta.10540.1.S1_at	BQ165932	DNA repair protein radA (RadA)-like [Oryza sativa (japonica cultivar-group)]	Os01g39630.1	DNA repair protein RAD51 homolog 3, putative, expressed	(IPR001553 GO:DNA binding|GO:0003677|RecA bacterial DNA recombination/ GO:ATP binding|GO:0005524|RecA bacterial DNA recombination/ GO:DNA-dependent ATPase activity|GO:0008094|RecA bacterial DNA recombination/ GO:DNA metabolic process|GO:0006259|RecA bacterial DNA recombination/)/
Ta.10540.2.A1_at	TA95354_4565	DNA repair protein radA (RadA)-like [Oryza sativa (japonica cultivar-group)]	Os01g39630.1	DNA repair protein RAD51 homolog 3, putative, expressed	(IPR001553 GO:DNA binding|GO:0003677|RecA bacterial DNA recombination/ GO:ATP binding|GO:0005524|RecA bacterial DNA recombination/ GO:DNA-dependent ATPase activity|GO:0008094|RecA bacterial DNA recombination/ GO:DNA metabolic process|GO:0006259|RecA bacterial DNA recombination/)/
Ta.10541.1.S1_at	TA91900_4565	MDR-like ABC transporter [Oryza sativa (japonica cultivar-group)]	Os02g46680.1	multidrug resistance protein 2, putative, expressed	(IPR003439 GO:ATP binding|GO:0005524|ABC transporter related/ GO:ATPase activity|GO:0016887|ABC transporter related/)/ (IPR003593 GO:nucleotide binding|GO:0000166|AAA+ ATPase, core/ GO:nucleoside-triphosphatase activity|GO:0017111|AAA+ ATPase, core/)/ (IPR011527 GO:ATP binding|GO:0005524|ABC transporter, transmembrane region, type 1/ GO:ATPase activity, coupled to transmembrane movement of substa…
Ta.10542.1.S1_a_at	TA61430_4565	OSJNBa0036B21.6 protein [Oryza sativa (japonica cultivar-group)]	Os04g38410.1	chlorophyll a-b binding protein CP24, chloroplast precursor, putative, expressed	(IPR001344 GO:photosynthesis, light harvesting|GO:0009765|Chlorophyll A-B binding protein/ GO:membrane|GO:0016020|Chlorophyll A-B binding protein/)/
Ta.10543.1.A1_at	BQ165942	NA	NA	NA	NA
Ta.10544.1.S1_at	TA85808_4565	Expressed protein [Oryza sativa (japonica cultivar-group)]	Os11g38170.2	notchless homolog 1, putative, expressed	NA
Ta.10546.1.A1_at	TA108555_4565	Xylanase precursor [Setosphaeria turcica]	Os09g39920.1	beta-1,4-mannan synthase, putative, expressed	NA
Ta.10548.1.S1_at	TA83821_4565	OSJNBa0053K19.8 protein [Oryza sativa (japonica cultivar-group)]	Os04g53210.1	hydroxyacid oxidase 1, putative, expressed	(IPR008259 GO:oxidoreductase activity|GO:0016491|FMN-dependent alpha-hydroxy acid dehydrogenase, active site/ GO:electron transport|GO:0006118|FMN-dependent alpha-hydroxy acid dehydrogenase, active site/)/ (IPR012133 GO:FMN binding|GO:0010181|Alpha-hydroxy acid dehydrogenase, FMN-dependent/ GO:oxidoreductase activity|GO:0016491|Alpha-hydroxy acid dehydrogenase, FMN-dependent/)/
Ta.10549.1.A1_at	TA80245_4565	Alternative oxidase AOX3 [Zea mays (Maize)]	Os04g51160.1	transposon protein, putative, unclassified, expressed	NA
Ta.10549.1.A1_x_at	TA80245_4565	Alternative oxidase AOX3 [Zea mays (Maize)]	Os04g51160.1	transposon protein, putative, unclassified, expressed	NA
Ta.10549.2.A1_at	BQ165963	Alternative oxidase [Oryza sativa (Rice)]	Os04g51150.1	transposon protein, putative, unclassified, expressed	NA
Ta.1055.1.S1_at	TA51984_4565	Catalase 1 [Zantedeschia aethiopica (White calla lily)]	Os06g51150.1	catalase isozyme B, putative, expressed	(IPR002226 GO:catalase activity|GO:0004096|Catalase/ GO:electron transport|GO:0006118|Catalase/ GO:response to oxidative stress|GO:0006979|Catalase/)/ (IPR011614 GO:catalase activity|GO:0004096|Catalase, N-terminal/ GO:electron transport|GO:0006118|Catalase, N-terminal/ GO:response to oxidative stress|GO:0006979|Catalase, N-terminal/)/
Ta.1055.1.S1_x_at	TA51984_4565	Catalase 1 [Zantedeschia aethiopica (White calla lily)]	Os06g51150.1	catalase isozyme B, putative, expressed	(IPR002226 GO:catalase activity|GO:0004096|Catalase/ GO:electron transport|GO:0006118|Catalase/ GO:response to oxidative stress|GO:0006979|Catalase/)/ (IPR011614 GO:catalase activity|GO:0004096|Catalase, N-terminal/ GO:electron transport|GO:0006118|Catalase, N-terminal/ GO:response to oxidative stress|GO:0006979|Catalase, N-terminal/)/
Ta.1055.2.S1_at	TA52336_4565	Catalase 1 [Hordeum vulgare (Barley)]	Os06g51150.1	catalase isozyme B, putative, expressed	(IPR002226 GO:catalase activity|GO:0004096|Catalase/ GO:electron transport|GO:0006118|Catalase/ GO:response to oxidative stress|GO:0006979|Catalase/)/ (IPR011614 GO:catalase activity|GO:0004096|Catalase, N-terminal/ GO:electron transport|GO:0006118|Catalase, N-terminal/ GO:response to oxidative stress|GO:0006979|Catalase, N-terminal/)/
Ta.1055.2.S1_x_at	TA52336_4565	Catalase 1 [Hordeum vulgare (Barley)]	Os06g51150.1	catalase isozyme B, putative, expressed	(IPR002226 GO:catalase activity|GO:0004096|Catalase/ GO:electron transport|GO:0006118|Catalase/ GO:response to oxidative stress|GO:0006979|Catalase/)/ (IPR011614 GO:catalase activity|GO:0004096|Catalase, N-terminal/ GO:electron transport|GO:0006118|Catalase, N-terminal/ GO:response to oxidative stress|GO:0006979|Catalase, N-terminal/)/
Ta.10551.1.S1_at	TA105884_4565	NA	NA	NA	NA
Ta.10552.1.S1_at	TA92719_4565	NA	Os06g11980.1	expressed protein	NA
Ta.10553.1.A1_at	BQ165977	NA	NA	NA	NA
Ta.10554.1.A1_at	TA109489_4565	NA	NA	NA	NA
Ta.10555.1.A1_at	CD871769	Stem rust resistance protein, putative [Oryza sativa (japonica cultivar-group)]	Os11g11780.1	serine/threonine protein kinase, putative, expressed	(IPR000719 GO:protein kinase activity|GO:0004672|Protein kinase, core/ GO:ATP binding|GO:0005524|Protein kinase, core/ GO:protein amino acid phosphorylation|GO:0006468|Protein kinase, core/)/ (IPR001245 GO:protein-tyrosine kinase activity|GO:0004713|Tyrosine protein kinase/ GO:ATP binding|GO:0005524|Tyrosine protein kinase/ GO:protein amino acid phosphorylation|GO:0006468|Tyrosine protein kinase/…
Ta.10556.1.A1_at	BQ165984	NA	NA	NA	NA
Ta.10557.1.S1_at	TA103922_4565	hypothetical protein MG06107.4 [Magnaporthe grisea 70-15]	Os01g73890.1	transcription initiation factor IIA gamma chain, putative, expressed	(IPR003194 GO:RNA polymerase II transcription factor activity|GO:0003702|Transcription initiation factor IIA, gamma subunit/ GO:transcription initiation from RNA polymerase II promoter|GO:0006367|Transcription initiation factor IIA, gamma subunit/ GO:transcription factor TFIIA complex|GO:0005672|Transcription initiation factor IIA, gamma subunit/)/ (IPR009083 GO:RNA polymerase II transcription fa…
Ta.1056.1.A1_at	BG908503	Putative RNA-dependent RNA polymerase [Oryza sativa (japonica cultivar-group)]	Os01g34350.1	RNA-dependent RNA polymerase homolog 1, putative, expressed	NA
Ta.1056.1.A1_s_at	BG908503	Putative RNA-dependent RNA polymerase [Oryza sativa (japonica cultivar-group)]	Os01g34350.1	RNA-dependent RNA polymerase homolog 1, putative, expressed	NA
Ta.10560.1.S1_at	TA80257_4565	Hypothetical protein [Nicotiana tabacum (Common tobacco)]	Os01g66300.1	nucleic acid binding protein, putative, expressed	(IPR004087 GO:RNA binding|GO:0003723|K Homology/)/
Ta.10560.2.S1_a_at	CA647132	NA	NA	NA	NA
Ta.10560.2.S1_x_at	CA647132	NA	NA	NA	NA
Ta.10560.3.A1_at	CA655923	NA	NA	NA	NA
Ta.10561.1.A1_at	BQ166000	NA	NA	NA	NA
Ta.10562.1.S1_a_at	TA79969_4565	Hypothetical protein OSJNBa0086F04.3 [Oryza sativa (japonica cultivar-group)]	Os09g19890.1	expressed protein	NA
Ta.10562.1.S1_at	TA79969_4565	Hypothetical protein OSJNBa0086F04.3 [Oryza sativa (japonica cultivar-group)]	Os09g19890.1	expressed protein	NA
Ta.10562.2.S1_at	CA502258	NA	NA	NA	NA
Ta.10562.2.S1_x_at	CA502258	NA	NA	NA	NA
Ta.10562.3.S1_at	BJ292409	Hypothetical protein OSJNBa0086F04.3 [Oryza sativa (japonica cultivar-group)]	Os09g19890.1	expressed protein	NA
Ta.10564.1.A1_at	BQ166007	NA	NA	NA	NA
Ta.10565.1.A1_at	BQ166012	NA	NA	NA	NA
Ta.10567.1.S1_at	TA74612_4565	Hypothetical protein T6I14_70 [Arabidopsis thaliana (Mouse-ear cress)]	Os05g32570.1	RING E3 ligase protein, putative, expressed	NA
Ta.10567.2.A1_at	CA599507	NA	NA	NA	NA
Ta.10567.3.S1_at	BJ302599	RING E3 ligase protein [Arabidopsis thaliana (Mouse-ear cress)]	Os05g32570.1	RING E3 ligase protein, putative, expressed	NA
Ta.10568.1.S1_at	TA101250_4565	NA	NA	NA	NA
Ta.10569.1.A1_at	TA111064_4565	RanGAP1 interacting protein [Oryza sativa (japonica cultivar-group)]	Os12g35350.1	ranGAP1 interacting protein, putative, expressed	NA
Ta.1057.1.A1_at	TA92207_4565	Putative peptide transport protein [Oryza sativa (japonica cultivar-group)]	Os01g67630.1	peptide transporter PTR2, putative, expressed	NA
Ta.1057.1.A1_x_at	TA92207_4565	Putative peptide transport protein [Oryza sativa (japonica cultivar-group)]	Os01g67630.1	peptide transporter PTR2, putative, expressed	NA
Ta.10571.1.A1_at	TA100358_4565	NA	Os04g57360.1	expressed protein	NA
Ta.10572.1.S1_at	BJ258058	NA	NA	NA	NA
Ta.10573.1.A1_at	TA108465_4565	Hypothetical protein OSJNBa0083M16.4 [Oryza sativa (japonica cultivar-group)]	Os01g04080.1	expressed protein	NA
Ta.10574.1.S1_a_at	BE517912	Hypothetical protein OSJNBa0013D02.4 [Oryza sativa (japonica cultivar-group)]	Os03g17760.1	RNA recognition motif family protein, expressed	(IPR000504 GO:nucleic acid binding|GO:0003676|RNA recognition motif, RNP-1/)/
Ta.10574.2.S1_at	CA648935	NA	Os03g17760.1	RNA recognition motif family protein, expressed	(IPR000504 GO:nucleic acid binding|GO:0003676|RNA recognition motif, RNP-1/)/
Ta.10574.3.S1_x_at	CA604196	Hypothetical protein OSJNBa0013D02.4 [Oryza sativa (japonica cultivar-group)]	Os03g17760.1	RNA recognition motif family protein, expressed	(IPR000504 GO:nucleic acid binding|GO:0003676|RNA recognition motif, RNP-1/)/
Ta.10575.1.A1_at	TA79602_4565	Triacylglycerol lipase [Oryza sativa (japonica cultivar-group)]	Os11g43510.1	lipase precursor, putative, expressed	(IPR008262 GO:catalytic activity|GO:0003824|Lipase, active site/)/
Ta.10577.1.S1_at	TA101607_4565	Hypothetical protein F27K19_190 [Arabidopsis thaliana (Mouse-ear cress)]	Os04g42100.1	peroxidase 18 precursor, putative, expressed	(IPR000209 GO:subtilase activity|GO:0004289|Peptidase S8 and S53, subtilisin, kexin, sedolisin/ GO:proteolysis|GO:0006508|Peptidase S8 and S53, subtilisin, kexin, sedolisin/)/ (IPR000823 GO:peroxidase activity|GO:0004601|Plant peroxidase/ GO:heme binding|GO:0020037|Plant peroxidase/ GO:electron transport|GO:0006118|Plant peroxidase/ GO:response to oxidative stress|GO:0006979|Plant peroxidase/)/ (…
Ta.10578.1.A1_at	BQ166034	NA	NA	NA	NA
Ta.10579.1.S1_at	BQ166038	NA	Os01g05460.1	hypothetical protein	NA
Ta.1058.1.S1_x_at	TA55791_4565	S-adenosylmethionine decarboxylase [Triticum aestivum (Wheat)]	Os04g42090.4	S-adenosylmethionine decarboxylase proenzyme, putative, expressed	(IPR001985 GO:adenosylmethionine decarboxylase activity|GO:0004014|S-adenosylmethionine decarboxylase/ GO:spermine biosynthetic process|GO:0006597|S-adenosylmethionine decarboxylase/ GO:spermidine biosynthetic process|GO:0008295|S-adenosylmethionine decarboxylase/)/ (IPR016067 GO:adenosylmethionine decarboxylase activity|GO:0004014|S-adenosylmethionine decarboxylase, core/ GO:spermidine biosynthe…
Ta.1058.2.A1_at	TA55788_4565	S-adenosylmethionine decarboxylase [Triticum aestivum (Wheat)]	Os04g42090.4	S-adenosylmethionine decarboxylase proenzyme, putative, expressed	(IPR001985 GO:adenosylmethionine decarboxylase activity|GO:0004014|S-adenosylmethionine decarboxylase/ GO:spermine biosynthetic process|GO:0006597|S-adenosylmethionine decarboxylase/ GO:spermidine biosynthetic process|GO:0008295|S-adenosylmethionine decarboxylase/)/ (IPR016067 GO:adenosylmethionine decarboxylase activity|GO:0004014|S-adenosylmethionine decarboxylase, core/ GO:spermidine biosynthe…
Ta.1058.2.S1_at	CA633111	S-adenosylmethionine decarboxylase [Triticum aestivum (Wheat)]	NA	NA	IPR0000000 NO IPR DEF AVAIL|GO:"0006597 | spermine biosynthetic process / |GO: 0008295 | spermidine biosynthetic process / |GO:"0004014 | adenosylmethionine decarboxylase activity /
Ta.1058.2.S1_x_at	TA55788_4565	S-adenosylmethionine decarboxylase [Triticum aestivum (Wheat)]	Os04g42090.4	S-adenosylmethionine decarboxylase proenzyme, putative, expressed	(IPR001985 GO:adenosylmethionine decarboxylase activity|GO:0004014|S-adenosylmethionine decarboxylase/ GO:spermine biosynthetic process|GO:0006597|S-adenosylmethionine decarboxylase/ GO:spermidine biosynthetic process|GO:0008295|S-adenosylmethionine decarboxylase/)/ (IPR016067 GO:adenosylmethionine decarboxylase activity|GO:0004014|S-adenosylmethionine decarboxylase, core/ GO:spermidine biosynthe…
Ta.1058.3.S1_x_at	TA55804_4565	S-adenosylmethionine decarboxylase [Triticum aestivum (Wheat)]	Os04g42090.4	S-adenosylmethionine decarboxylase proenzyme, putative, expressed	(IPR001985 GO:adenosylmethionine decarboxylase activity|GO:0004014|S-adenosylmethionine decarboxylase/ GO:spermine biosynthetic process|GO:0006597|S-adenosylmethionine decarboxylase/ GO:spermidine biosynthetic process|GO:0008295|S-adenosylmethionine decarboxylase/)/ (IPR016067 GO:adenosylmethionine decarboxylase activity|GO:0004014|S-adenosylmethionine decarboxylase, core/ GO:spermidine biosynthe…
Ta.1058.4.S1_at	TA52487_4565	OSJNBa0069D17.2 protein [Oryza sativa (japonica cultivar-group)]	Os04g30430.1	RNA-binding protein-like, putative, expressed	(IPR000504 GO:nucleic acid binding|GO:0003676|RNA recognition motif, RNP-1/)/ (IPR002075 GO:transport|GO:0006810|Nuclear transport factor 2/ GO:intracellular|GO:0005622|Nuclear transport factor 2/)/
Ta.10580.1.A1_at	TA105054_4565	NA	NA	NA	NA
Ta.10581.1.A1_at	TA54936_4565	Putative metacaspase, having alternative splicing products [Oryza sativa (japonica cultivar-group)]	Os03g27120.1	LOL3, putative, expressed	(IPR008162 GO:magnesium ion binding|GO:0000287|Inorganic pyrophosphatase/ GO:inorganic diphosphatase activity|GO:0004427|Inorganic pyrophosphatase/ GO:phosphate metabolic process|GO:0006796|Inorganic pyrophosphatase/ GO:cytoplasm|GO:0005737|Inorganic pyrophosphatase/)/
Ta.10582.1.S1_x_at	TA78379_4565	Putative auxin-regulated protein [Oryza sativa (japonica cultivar-group)]	Os08g44400.1	glutathione S-transferase, N-terminal domain containing protein, expressed	(IPR011767 GO:electron carrier activity|GO:0009055|Glutaredoxin active site/ GO:electron transport|GO:0006118|Glutaredoxin active site/ GO:cell redox homeostasis|GO:0045454|Glutaredoxin active site/)/
Ta.10582.2.S1_a_at	TA78380_4565	Putative auxin-regulated protein [Oryza sativa (japonica cultivar-group)]	Os08g44400.1	glutathione S-transferase, N-terminal domain containing protein, expressed	(IPR011767 GO:electron carrier activity|GO:0009055|Glutaredoxin active site/ GO:electron transport|GO:0006118|Glutaredoxin active site/ GO:cell redox homeostasis|GO:0045454|Glutaredoxin active site/)/
Ta.10582.2.S1_at	TA78380_4565	Putative auxin-regulated protein [Oryza sativa (japonica cultivar-group)]	Os08g44400.1	glutathione S-transferase, N-terminal domain containing protein, expressed	(IPR011767 GO:electron carrier activity|GO:0009055|Glutaredoxin active site/ GO:electron transport|GO:0006118|Glutaredoxin active site/ GO:cell redox homeostasis|GO:0045454|Glutaredoxin active site/)/
Ta.10582.3.S1_at	CA619768	Putative auxin-regulated protein [Oryza sativa (japonica cultivar-group)]	Os08g44400.1	glutathione S-transferase, N-terminal domain containing protein, expressed	(IPR011767 GO:electron carrier activity|GO:0009055|Glutaredoxin active site/ GO:electron transport|GO:0006118|Glutaredoxin active site/ GO:cell redox homeostasis|GO:0045454|Glutaredoxin active site/)/
Ta.10583.1.A1_at	BQ166045	Asparaginyl-tRNA synthetase, putative [Brassica oleracea (Wild cabbage)]	Os01g27520.1	asparaginyl-tRNA synthetase, cytoplasmic 3, putative, expressed	(IPR002312 GO:nucleotide binding|GO:0000166|Aspartyl-tRNA synthetase, class IIb/ GO:aspartate-tRNA ligase activity|GO:0004815|Aspartyl-tRNA synthetase, class IIb/ GO:ATP binding|GO:0005524|Aspartyl-tRNA synthetase, class IIb/ GO:translation|GO:0006412|Aspartyl-tRNA synthetase, class IIb/ GO:aspartyl-tRNA aminoacylation|GO:0006422|Aspartyl-tRNA synthetase, class IIb/ GO:cytoplasm|GO:0005737|Aspart…
Ta.10585.1.S1_at	BJ241001	Impaired sucrose induction 1-like protein [Oryza sativa (Rice)]	Os06g03850.1	impaired sucrose induction 1-like protein, putative, expressed	(IPR016024 GO:binding|GO:0005488|Armadillo-type fold/)/
Ta.10585.2.S1_a_at	CA681003	Impaired sucrose induction 1-like protein [Oryza sativa (Rice)]	Os06g03850.1	impaired sucrose induction 1-like protein, putative, expressed	(IPR016024 GO:binding|GO:0005488|Armadillo-type fold/)/
Ta.10585.2.S1_x_at	CA681003	Impaired sucrose induction 1-like protein [Oryza sativa (Rice)]	Os06g03850.1	impaired sucrose induction 1-like protein, putative, expressed	(IPR016024 GO:binding|GO:0005488|Armadillo-type fold/)/
Ta.10586.1.S1_at	TA100498_4565	NA	Os02g33790.1	expressed protein	NA
Ta.10587.1.A1_at	BQ166051	NA	Os03g05900.1	monooxygenase, putative, expressed	(IPR003042 GO:oxidoreductase activity|GO:0016491|Aromatic-ring hydroxylase/ GO:metabolic process|GO:0008152|Aromatic-ring hydroxylase/)/
Ta.10588.1.A1_at	BJ242484	Hypothetical protein OSJNBa0027P10.2 [Oryza sativa (Rice)]	Os10g41380.1	expressed protein	NA
Ta.10589.1.S1_at	TA98389_4565	NA	NA	NA	NA
Ta.10590.1.A1_at	TA93920_4565	Hypothetical protein P0489A05.32 [Oryza sativa (japonica cultivar-group)]	Os06g35900.1	brassinazole-resistant 1 protein, putative, expressed	NA
Ta.10591.1.S1_at	TA78562_4565	F16P17.17 protein [Arabidopsis thaliana (Mouse-ear cress)]	Os02g45540.1	dTDP-4-dehydrorhamnose reductase, putative, expressed	(IPR016040 GO:catalytic activity|GO:0003824|NAD(P)-binding/ GO:binding|GO:0005488|NAD(P)-binding/ GO:metabolic process|GO:0008152|NAD(P)-binding/)/
Ta.10591.2.S1_a_at	CK214721	F16P17.17 protein [Arabidopsis thaliana (Mouse-ear cress)]	Os02g45540.1	dTDP-4-dehydrorhamnose reductase, putative, expressed	(IPR016040 GO:catalytic activity|GO:0003824|NAD(P)-binding/ GO:binding|GO:0005488|NAD(P)-binding/ GO:metabolic process|GO:0008152|NAD(P)-binding/)/
Ta.10591.2.S1_at	CA649339	Probable rhamnose biosynthetic enzyme 1 [Arabidopsis thaliana (Mouse-ear cress)]	Os02g45540.1	dTDP-4-dehydrorhamnose reductase, putative, expressed	(IPR016040 GO:catalytic activity|GO:0003824|NAD(P)-binding/ GO:binding|GO:0005488|NAD(P)-binding/ GO:metabolic process|GO:0008152|NAD(P)-binding/)/
Ta.10591.3.S1_a_at	TA78562_4565	F16P17.17 protein [Arabidopsis thaliana (Mouse-ear cress)]	Os02g45540.1	dTDP-4-dehydrorhamnose reductase, putative, expressed	(IPR016040 GO:catalytic activity|GO:0003824|NAD(P)-binding/ GO:binding|GO:0005488|NAD(P)-binding/ GO:metabolic process|GO:0008152|NAD(P)-binding/)/
Ta.10592.1.A1_at	BQ166059	NA	NA	NA	NA
Ta.10592.2.S1_at	CA600998	Putative PPR protein [Oryza sativa (japonica cultivar-group)]	Os01g37870.3	expressed protein	NA
Ta.10594.1.S1_at	TA108916_4565	NA	NA	NA	NA
Ta.10595.1.S1_at	BQ170316	Rhodanese-like family protein [Arabidopsis thaliana (Mouse-ear cress)]	Os09g10750.1	rhodanese family protein, putative, expressed	NA
Ta.10595.2.S1_at	TA88980_4565	Probable aldehyde dehydrogenase [Neurospora crassa]	Os06g15990.1	aldehyde dehydrogenase, mitochondrial precursor, putative, expressed	(IPR012303 GO:oxidoreductase activity|GO:0016491|NAD-dependent aldehyde dehydrogenase/)/ (IPR016160 GO:oxidoreductase activity|GO:0016491|Aldehyde dehydrogenase, conserved site/ GO:metabolic process|GO:0008152|Aldehyde dehydrogenase, conserved site/)/ (IPR016161 GO:oxidoreductase activity|GO:0016491|Aldehyde/histidinol dehydrogenase/ GO:metabolic process|GO:0008152|Aldehyde/histidinol dehydrogena…
Ta.10595.3.S1_s_at	TA88980_4565	Probable aldehyde dehydrogenase [Neurospora crassa]	Os06g15990.1	aldehyde dehydrogenase, mitochondrial precursor, putative, expressed	(IPR012303 GO:oxidoreductase activity|GO:0016491|NAD-dependent aldehyde dehydrogenase/)/ (IPR016160 GO:oxidoreductase activity|GO:0016491|Aldehyde dehydrogenase, conserved site/ GO:metabolic process|GO:0008152|Aldehyde dehydrogenase, conserved site/)/ (IPR016161 GO:oxidoreductase activity|GO:0016491|Aldehyde/histidinol dehydrogenase/ GO:metabolic process|GO:0008152|Aldehyde/histidinol dehydrogena…
Ta.10596.1.S1_at	TA95036_4565	NA	Os02g04610.1	expressed protein	NA
Ta.10597.1.S1_at	TA109171_4565	H0818H01.11 protein [Oryza sativa (Rice)]	Os04g57410.1	methylthioribose kinase, putative, expressed	(IPR009212 GO:S-methyl-5-thioribose kinase activity|GO:0046522|5-methylthioribose kinase/ GO:methionine biosynthetic process|GO:0009086|5-methylthioribose kinase/)/
Ta.10598.1.A1_at	TA104183_4565	NA	NA	NA	NA
Ta.10599.1.A1_at	TA106553_4565	NA	NA	NA	NA
Ta.106.1.A1_at	TA93745_4565	Low molecular mass early light-inducible protein HV90, chloroplast precursor [Hordeum vulgare (Barley)]	Os07g08160.1	early light-induced protein, chloroplast precursor, putative, expressed	IPR001344 GO:photosynthesis, light harvesting|GO:0009765|Chlorophyll A-B binding protein/ GO:membrane|GO:0016020|Chlorophyll A-B binding protein/
Ta.1060.2.S1_a_at	TA68859_4565	Ankyrin-like protein-like protein [Oryza sativa (japonica cultivar-group)]	Os12g40780.1	ankyrin-2, putative, expressed	NA
Ta.10601.1.A1_at	BQ166090	NA	NA	NA	NA
Ta.10602.1.A1_at	BQ166091	NA	NA	NA	NA
Ta.10603.1.S1_at	TA101136_4565	NA	NA	NA	NA
Ta.10604.1.A1_at	TA91655_4565	Hypothetical protein P0654A08.34 [Oryza sativa (japonica cultivar-group)]	Os02g29890.1	expressed protein	NA
Ta.10605.1.A1_at	TA90910_4565	NA	NA	NA	NA
Ta.10606.1.S1_at	TA91322_4565	NA	NA	NA	NA
Ta.10607.2.S1_a_at	TA93363_4565	CIA [Oryza sativa (indica cultivar-group)]	Os10g07210.1	hsp20/alpha crystallin family protein, expressed	NA
Ta.10607.2.S1_at	TA93363_4565	CIA [Oryza sativa (indica cultivar-group)]	Os10g07210.1	hsp20/alpha crystallin family protein, expressed	NA
Ta.10608.1.A1_at	BQ166102	NA	NA	NA	NA
Ta.10609.1.A1_at	TA105671_4565	NA	NA	NA	NA
Ta.10611.1.A1_at	BQ166108	NA	NA	NA	NA
Ta.10612.1.S1_at	TA76021_4565	Plastidial ADP-glucose transporter [Hordeum vulgare var. distichum (Two-rowed barley)]	Os06g40050.1	protein brittle-1, chloroplast precursor, putative, expressed	(IPR001993 GO:binding|GO:0005488|Mitochondrial substrate carrier/ GO:transport|GO:0006810|Mitochondrial substrate carrier/ GO:membrane|GO:0016020|Mitochondrial substrate carrier/)/ (IPR002030 GO:binding|GO:0005488|Mitochondrial brown fat uncoupling protein/ GO:mitochondrial transport|GO:0006839|Mitochondrial brown fat uncoupling protein/ GO:mitochondrion|GO:0005739|Mitochondrial brown fat uncoupl…
Ta.10613.1.S1_x_at	TA52424_4565	NA	Os01g73250.1	bundle sheath cell specific protein 1, putative, expressed	NA
Ta.10614.1.S1_at	TA109112_4565	Putative ubiquitin-specific protease 3 [Oryza sativa (japonica cultivar-group)]	Os04g37950.1	ubiquitin carboxyl-terminal hydrolase 4, putative, expressed	(IPR001394 GO:ubiquitin thiolesterase activity|GO:0004221|Peptidase C19, ubiquitin carboxyl-terminal hydrolase 2/ GO:ubiquitin-dependent protein catabolic process|GO:0006511|Peptidase C19, ubiquitin carboxyl-terminal hydrolase 2/)/
Ta.10615.1.A1_at	BQ166118	OSJNBa0081C01.20 protein [Oryza sativa (japonica cultivar-group)]	Os04g44950.1	carbonyl reductase 1, putative, expressed	(IPR002198 GO:oxidoreductase activity|GO:0016491|Short-chain dehydrogenase/reductase SDR/ GO:metabolic process|GO:0008152|Short-chain dehydrogenase/reductase SDR/)/ (IPR002347 GO:oxidoreductase activity|GO:0016491|Glucose/ribitol dehydrogenase/ GO:metabolic process|GO:0008152|Glucose/ribitol dehydrogenase/)/ (IPR016040 GO:catalytic activity|GO:0003824|NAD(P)-binding/ GO:binding|GO:0005488|NAD(P)-…
Ta.10616.1.A1_at	TA90290_4565	Putative oligopeptidase B [Oryza sativa (japonica cultivar-group)]	Os06g51410.1	protease 2, putative, expressed	(IPR002470 GO:prolyl oligopeptidase activity|GO:0004287|Peptidase S9A, prolyl oligopeptidase/ GO:proteolysis|GO:0006508|Peptidase S9A, prolyl oligopeptidase/)/ (IPR004106 GO:serine-type endopeptidase activity|GO:0004252|Peptidase S9A, oligopeptidase, N-terminal beta-propeller/ GO:proteolysis|GO:0006508|Peptidase S9A, oligopeptidase, N-terminal beta-propeller/)/
Ta.10617.1.S1_at	TA91947_4565	Hypothetical protein P0482C06.19 [Oryza sativa (japonica cultivar-group)]	Os01g01840.1	helix-loop-helix DNA-binding domain containing protein, expressed	(IPR001092 GO:transcription regulator activity|GO:0030528|Basic helix-loop-helix dimerisation region bHLH/ GO:regulation of transcription|GO:0045449|Basic helix-loop-helix dimerisation region bHLH/ GO:nucleus|GO:0005634|Basic helix-loop-helix dimerisation region bHLH/)/ (IPR011598 GO:transcription regulator activity|GO:0030528|Helix-loop-helix DNA-binding/ GO:regulation of transcription|GO:004544…
Ta.10617.2.S1_a_at	CA635540	NA	NA	NA	NA
Ta.10617.2.S1_at	CA635540	NA	NA	NA	NA
Ta.10617.2.S1_x_at	CA635540	NA	NA	NA	NA
Ta.10618.1.S1_at	TA99360_4565	Putative chloroplast nucleoid DNA-binding protein cnd41 [Oryza sativa (japonica cultivar-group)]	Os02g48860.1	aspartic proteinase nepenthesin-2 precursor, putative, expressed	(IPR001461 GO:pepsin A activity|GO:0004194|Peptidase A1/ GO:proteolysis|GO:0006508|Peptidase A1/)/ (IPR009007 GO:aspartic-type endopeptidase activity|GO:0004190|Peptidase aspartic, catalytic/ GO:proteolysis|GO:0006508|Peptidase aspartic, catalytic/)/
Ta.1062.1.S1_at	CA613133	NA	NA	NA	NA
Ta.1062.2.A1_at	BJ285727	NA	Os10g29560.1	expressed protein	NA
Ta.1062.2.A1_x_at	BJ285727	NA	Os10g29560.1	expressed protein	NA
Ta.10620.1.S1_at	TA54229_4565	Hypothetical protein At2g44360 [Arabidopsis thaliana (Mouse-ear cress)]	Os09g38080.1	expressed protein	NA
Ta.10621.1.S1_at	BJ285334	NA	NA	NA	NA
Ta.10621.2.S1_a_at	CA647518	NA	Os03g04030.1	receptor expression-enhancing protein 3, putative, expressed	NA
Ta.10621.2.S1_at	CA647518	NA	Os03g04030.1	receptor expression-enhancing protein 3, putative, expressed	NA
Ta.10622.1.A1_at	BQ166133	Putative PTS protein [Cicer arietinum (Chickpea) (Garbanzo)]	Os09g36290.1	phosphatase DCR2, putative, expressed	(IPR002114 GO:sugar:hydrogen ion symporter activity|GO:0005351|Phosphotransferase system, HPr serine phosphorylation site/ GO:phosphoenolpyruvate-dependent sugar phosphotransferase system|GO:0009401|Phosphotransferase system, HPr serine phosphorylation site/)/
Ta.10623.1.A1_at	TA106576_4565	NA	NA	NA	NA
Ta.10624.1.S1_at	TA91960_4565	Hypothetical protein OSJNBa0078O01.3 [Oryza sativa (japonica cultivar-group)]	Os10g35570.1	expressed protein	(IPR008958 GO:protein-glutamine gamma-glutamyltransferase activity|GO:0003810|Transglutaminase, C-terminal/ GO:peptide cross-linking|GO:0018149|Transglutaminase, C-terminal/)/
Ta.10625.1.S1_at	BQ166138	C2 domain, putative [Oryza sativa (japonica cultivar-group)]	Os11g08090.1	armadillo/beta-catenin-like repeat family protein, expressed	(IPR000086 GO:hydrolase activity|GO:0016787|NUDIX hydrolase, core/)/ (IPR001427 GO:nucleic acid binding|GO:0003676|Pancreatic ribonuclease/ GO:pancreatic ribonuclease activity|GO:0004522|Pancreatic ribonuclease/)/ (IPR016024 GO:binding|GO:0005488|Armadillo-type fold/)/
Ta.10626.1.A1_at	BQ166140	NA	NA	NA	NA
Ta.10627.1.A1_at	BQ166141	NA	NA	NA	NA
Ta.10629.1.S1_at	BQ166144	NA	NA	NA	NA
Ta.1063.1.S1_at	TA78774_4565	putative laccase [Oryza sativa (japonica cultivar-group)]	Os01g63190.1	L-ascorbate oxidase precursor, putative, expressed	(IPR002355 GO:copper ion binding|GO:0005507|Multicopper oxidase, copper-binding site/)/
Ta.10630.1.S1_at	TA69459_4565	NA	Os06g47970.1	expressed protein	NA
Ta.10630.2.A1_at	CA696219	NA	Os06g47970.1	expressed protein	NA
Ta.10630.3.S1_at	CA682530	NA	Os06g47970.1	expressed protein	NA
Ta.10630.3.S1_x_at	CA682530	NA	Os06g47970.1	expressed protein	NA
Ta.10631.1.A1_at	BQ166148	NA	NA	NA	NA
Ta.10633.1.S1_at	TA77369_4565	Colon cancer-associated protein Mic1, putative [Oryza sativa (japonica cultivar-group)]	Os10g26140.2	colon cancer-associated protein Mic1-like containing protein, expressed	(IPR000209 GO:subtilase activity|GO:0004289|Peptidase S8 and S53, subtilisin, kexin, sedolisin/ GO:proteolysis|GO:0006508|Peptidase S8 and S53, subtilisin, kexin, sedolisin/)/
Ta.10633.2.S1_a_at	TA77371_4565	Colon cancer-associated protein Mic1, putative [Oryza sativa (japonica cultivar-group)]	Os10g26140.2	colon cancer-associated protein Mic1-like containing protein, expressed	(IPR000209 GO:subtilase activity|GO:0004289|Peptidase S8 and S53, subtilisin, kexin, sedolisin/ GO:proteolysis|GO:0006508|Peptidase S8 and S53, subtilisin, kexin, sedolisin/)/
Ta.10633.2.S1_x_at	TA77371_4565	Colon cancer-associated protein Mic1, putative [Oryza sativa (japonica cultivar-group)]	Os10g26140.2	colon cancer-associated protein Mic1-like containing protein, expressed	(IPR000209 GO:subtilase activity|GO:0004289|Peptidase S8 and S53, subtilisin, kexin, sedolisin/ GO:proteolysis|GO:0006508|Peptidase S8 and S53, subtilisin, kexin, sedolisin/)/
Ta.10634.1.A1_at	BQ166154	NA	Os11g34130.1	expressed protein	NA
Ta.10635.1.A1_at	BQ166156	OSJNBa0088I22.17 protein [Oryza sativa (japonica cultivar-group)]	Os04g48160.1	calmodulin binding protein, putative, expressed	NA
Ta.10635.2.S1_s_at	TA91889_4565	OSJNBa0088I22.17 protein [Oryza sativa (japonica cultivar-group)]	Os04g48160.1	calmodulin binding protein, putative, expressed	NA
Ta.10638.1.A1_at	TA89510_4565	NA	NA	NA	NA
Ta.10639.1.S1_a_at	TA95809_4565	NA	NA	NA	NA
Ta.10639.1.S1_at	BQ166164	NA	NA	NA	NA
Ta.10639.2.S1_at	TA95809_4565	NA	NA	NA	NA
Ta.10641.1.S1_at	TA86093_4565	ATP-dependent Clp protease proteolytic subunit [Oryza sativa (japonica cultivar-group)]	Os04g44400.1	ATP-dependent Clp protease proteolytic subunit, mitochondrial precursor, putative, expressed	(IPR001907 GO:endopeptidase Clp activity|GO:0008462|Peptidase S14, ClpP/ GO:proteolysis|GO:0006508|Peptidase S14, ClpP/)/
Ta.10641.2.S1_at	CA620787	ATP-dependent Clp protease proteolytic subunit [Oryza sativa (japonica cultivar-group)]	Os04g44400.1	ATP-dependent Clp protease proteolytic subunit, mitochondrial precursor, putative, expressed	(IPR001907 GO:endopeptidase Clp activity|GO:0008462|Peptidase S14, ClpP/ GO:proteolysis|GO:0006508|Peptidase S14, ClpP/)/
Ta.10642.1.S1_at	CA612878	NA	Os02g01510.1	L-lactate dehydrogenase A, putative, expressed	(IPR001557 GO:oxidoreductase activity, acting on the CH-OH group of donors, NAD or NADP as acceptor|GO:0016616|L-lactate/malate dehydrogenase/ GO:glycolysis|GO:0006096|L-lactate/malate dehydrogenase/ GO:cellular carbohydrate metabolic process|GO:0044262|L-lactate/malate dehydrogenase/)/ (IPR011304 GO:L-lactate dehydrogenase activity|GO:0004459|L-lactate dehydrogenase/ GO:anaerobic glycolysis|GO:0…
Ta.10642.1.S1_x_at	TA93083_4565	Lactate dehydrogenase [Oryza sativa (japonica cultivar-group)]	Os02g01510.1	L-lactate dehydrogenase A, putative, expressed	(IPR001557 GO:oxidoreductase activity, acting on the CH-OH group of donors, NAD or NADP as acceptor|GO:0016616|L-lactate/malate dehydrogenase/ GO:glycolysis|GO:0006096|L-lactate/malate dehydrogenase/ GO:cellular carbohydrate metabolic process|GO:0044262|L-lactate/malate dehydrogenase/)/ (IPR011304 GO:L-lactate dehydrogenase activity|GO:0004459|L-lactate dehydrogenase/ GO:anaerobic glycolysis|GO:0…
Ta.10642.2.S1_s_at	CD454176	NA	NA	NA	NA
Ta.10642.2.S1_x_at	CD454176	NA	NA	NA	NA
Ta.10643.1.S1_at	TA108585_4565	NA	NA	NA	NA
Ta.10644.1.A1_at	TA87712_4565	Hypothetical protein F15D2.24 [Arabidopsis thaliana (Mouse-ear cress)]	Os01g54510.1	MAC/Perforin domain containing protein, expressed	(IPR000674 GO:oxidoreductase activity|GO:0016491|Aldehyde oxidase and xanthine dehydrogenase, a/b hammerhead/ GO:electron transport|GO:0006118|Aldehyde oxidase and xanthine dehydrogenase, a/b hammerhead/)/
Ta.10645.1.A1_at	BQ166175	NA	NA	NA	NA
Ta.10647.1.A1_at	BQ166181	Putative tetratricoredoxin [Oryza sativa (japonica cultivar-group)]	Os09g23650.1	hsc70-interacting protein, putative, expressed	(IPR006662 GO:cell redox homeostasis|GO:0045454|Thioredoxin-related/)/
Ta.10648.1.S1_x_at	TA79106_4565	Putative cinnamoyl-CoA reductase [Oryza sativa (Rice)]	Os10g42620.1	dihydroflavonol-4-reductase, putative, expressed	(IPR016040 GO:catalytic activity|GO:0003824|NAD(P)-binding/ GO:binding|GO:0005488|NAD(P)-binding/ GO:metabolic process|GO:0008152|NAD(P)-binding/)/
Ta.10648.2.S1_x_at	BJ316751	Putative cinnamoyl-CoA reductase [Oryza sativa (Rice)]	Os10g42620.1	dihydroflavonol-4-reductase, putative, expressed	(IPR016040 GO:catalytic activity|GO:0003824|NAD(P)-binding/ GO:binding|GO:0005488|NAD(P)-binding/ GO:metabolic process|GO:0008152|NAD(P)-binding/)/
Ta.10649.1.S1_at	TA96059_4565	NA	NA	NA	NA
Ta.10650.1.A1_at	BQ166187	Hypothetical protein P0001B06.11 [Oryza sativa (japonica cultivar-group)]	Os01g09790.1	calmodulin binding protein, putative, expressed	NA
Ta.10651.1.S1_at	TA79031_4565	Hypothetical protein [Oryza sativa (Rice)]	Os02g27220.1	protein phosphatase 2C containing protein, expressed	(IPR001932 GO:catalytic activity|GO:0003824|Protein phosphatase 2C-related/)/
Ta.10652.1.A1_at	TA100445_4565	OSJNBb0022F23.6 protein [Oryza sativa (japonica cultivar-group)]	Os04g39650.1	receptor protein kinase CLAVATA1 precursor, putative, expressed	(IPR000719 GO:protein kinase activity|GO:0004672|Protein kinase, core/ GO:ATP binding|GO:0005524|Protein kinase, core/ GO:protein amino acid phosphorylation|GO:0006468|Protein kinase, core/)/ (IPR001245 GO:protein-tyrosine kinase activity|GO:0004713|Tyrosine protein kinase/ GO:ATP binding|GO:0005524|Tyrosine protein kinase/ GO:protein amino acid phosphorylation|GO:0006468|Tyrosine protein kinase/…
Ta.10653.1.S1_at	BQ166196	Hypothetical protein [Arabidopsis thaliana (Mouse-ear cress)]	Os09g28480.1	expressed protein	NA
Ta.10654.1.A1_at	BQ166201	putative S-adenosyl-L-methionine:salicylic acid carboxyl methyltransferase [Oryza sativa (japonica cultivar-group)]	Os01g50610.1	jasmonate O-methyltransferase, putative, expressed	NA
Ta.10655.1.S1_at	CA666298	NA	NA	NA	NA
Ta.10655.2.A1_at	TA80359_4565	protein translocase/ protein transporter [Arabidopsis thaliana]	Os03g18500.1	mitochondrial import inner membrane translocase subunit tim22, putative, expressed	NA
Ta.10655.2.A1_x_at	TA80359_4565	protein translocase/ protein transporter [Arabidopsis thaliana]	Os03g18500.1	mitochondrial import inner membrane translocase subunit tim22, putative, expressed	NA
Ta.10656.1.S1_at	TA109653_4565	Putative male fertility protein [Oryza sativa (japonica cultivar-group)]	Os08g07810.1	strictosidine synthase 1 precursor, putative	(IPR011041 GO:catalytic activity|GO:0003824|Soluble quinoprotein glucose dehydrogenase/)/
Ta.10657.1.A1_at	TA100934_4565	Hypothetical protein At4g20120 [Arabidopsis thaliana (Mouse-ear cress)]	Os05g50980.1	SET domain containing protein, expressed	(IPR001214 GO:nucleus|GO:0005634|SET/)/
Ta.10658.1.S1_at	TA79395_4565	Hypothetical protein OSJNBb0024J13.25 [Oryza sativa (japonica cultivar-group)]	Os09g15480.1	Ser/Thr-rich protein T10 in DGCR region, putative, expressed	NA
Ta.10659.1.A1_at	TA89545_4565	NA	Os06g04580.1	transcription factor TFIIF, putative, expressed	(IPR005033 GO:regulation of transcription, DNA-dependent|GO:0006355|YEATS/ GO:nucleus|GO:0005634|YEATS/)/
Ta.1066.1.S1_x_at	TA76416_4565	NA	NA	NA	NA
Ta.10660.1.A1_at	BQ166213	NA	NA	NA	NA
Ta.10661.1.A1_at	BQ166223	NA	NA	NA	NA
Ta.10662.1.S1_a_at	TA67469_4565	Putative PRX [Oryza sativa (japonica cultivar-group)]	Os01g15830.1	peroxidase 72 precursor, putative, expressed	(IPR000823 GO:peroxidase activity|GO:0004601|Plant peroxidase/ GO:heme binding|GO:0020037|Plant peroxidase/ GO:electron transport|GO:0006118|Plant peroxidase/ GO:response to oxidative stress|GO:0006979|Plant peroxidase/)/ (IPR002016 GO:peroxidase activity|GO:0004601|Haem peroxidase, plant/fungal/bacterial/ GO:heme binding|GO:0020037|Haem peroxidase, plant/fungal/bacterial/ GO:electron transport|G…
Ta.10662.1.S1_at	TA67469_4565	Putative PRX [Oryza sativa (japonica cultivar-group)]	Os01g15830.1	peroxidase 72 precursor, putative, expressed	(IPR000823 GO:peroxidase activity|GO:0004601|Plant peroxidase/ GO:heme binding|GO:0020037|Plant peroxidase/ GO:electron transport|GO:0006118|Plant peroxidase/ GO:response to oxidative stress|GO:0006979|Plant peroxidase/)/ (IPR002016 GO:peroxidase activity|GO:0004601|Haem peroxidase, plant/fungal/bacterial/ GO:heme binding|GO:0020037|Haem peroxidase, plant/fungal/bacterial/ GO:electron transport|G…
Ta.10663.1.A1_at	TA103845_4565	NA	NA	NA	NA
Ta.10664.1.A1_at	BQ166228	NA	Os12g06800.1	serine esterase family protein, putative, expressed	NA
Ta.10665.1.A1_at	TA109992_4565	NA	NA	NA	NA
Ta.10667.1.S1_at	TA85474_4565	Hypothetical protein OSJNBa0094F01.11 [Oryza sativa (japonica cultivar-group)]	Os03g58330.1	BHLH transcription factor, putative, expressed	(IPR001092 GO:transcription regulator activity|GO:0030528|Basic helix-loop-helix dimerisation region bHLH/ GO:regulation of transcription|GO:0045449|Basic helix-loop-helix dimerisation region bHLH/ GO:nucleus|GO:0005634|Basic helix-loop-helix dimerisation region bHLH/)/ (IPR011598 GO:transcription regulator activity|GO:0030528|Helix-loop-helix DNA-binding/ GO:regulation of transcription|GO:004544…
Ta.10667.2.A1_at	CA681719	NA	NA	NA	NA
Ta.10667.3.S1_a_at	TA85474_4565	Hypothetical protein OSJNBa0094F01.11 [Oryza sativa (japonica cultivar-group)]	Os03g58330.1	BHLH transcription factor, putative, expressed	(IPR001092 GO:transcription regulator activity|GO:0030528|Basic helix-loop-helix dimerisation region bHLH/ GO:regulation of transcription|GO:0045449|Basic helix-loop-helix dimerisation region bHLH/ GO:nucleus|GO:0005634|Basic helix-loop-helix dimerisation region bHLH/)/ (IPR011598 GO:transcription regulator activity|GO:0030528|Helix-loop-helix DNA-binding/ GO:regulation of transcription|GO:004544…
Ta.10670.1.A1_at	BQ166237	NA	NA	NA	NA
Ta.10671.1.A1_at	BQ166239	P0459B04.9 [Oryza sativa (japonica cultivar-group)]	Os05g02120.1	carboxylic ester hydrolase, putative, expressed	NA
Ta.10672.1.S1_at	BQ166243	NA	NA	NA	NA
Ta.10673.1.S1_at	BQ166244	FRO2 homolog [Arabidopsis thaliana (Mouse-ear cress)]	NA	NA	NA
Ta.10674.1.A1_at	BQ166248	NA	NA	NA	NA
Ta.10675.1.A1_at	TA93996_4565	Putative flavonol 3-sulfotransferase [Oryza sativa (japonica cultivar-group)]	Os12g17160.1	flavonol 3-sulfotransferase, putative, expressed	NA
Ta.10676.1.A1_at	TA95928_4565	NA	NA	NA	NA
Ta.10677.1.A1_at	TA97166_4565	Expressed protein [Oryza sativa (japonica cultivar-group)]	Os10g31290.1	expressed protein	NA
Ta.10678.1.A1_at	TA100399_4565	NA	NA	NA	NA
Ta.10679.1.A1_a_at	CA696249	NA	Os06g24070.1	transcription factor ZmGLK1, putative, expressed	NA
Ta.10679.1.A1_x_at	TA89091_4565	Putative transcription factor OsGLK1 [Oryza sativa (Rice)]	Os06g24070.1	transcription factor ZmGLK1, putative, expressed	NA
Ta.10679.2.A1_at	CA696249	NA	Os06g24070.1	transcription factor ZmGLK1, putative, expressed	NA
Ta.1068.2.S1_x_at	CK200148	NA	Os06g34570.1	retrotransposon protein, putative, unclassified	NA
Ta.10680.1.S1_at	TA68204_4565	OSJNBa0036B21.19 protein [Oryza sativa (japonica cultivar-group)]	Os04g38540.1	aldose 1-epimerase, putative, expressed	(IPR011013 GO:catalytic activity|GO:0003824|Glycoside hydrolase-type carbohydrate-binding/ GO:carbohydrate binding|GO:0030246|Glycoside hydrolase-type carbohydrate-binding/ GO:carbohydrate metabolic process|GO:0005975|Glycoside hydrolase-type carbohydrate-binding/)/
Ta.10681.1.A1_at	TA96657_4565	NA	NA	NA	NA
Ta.10682.1.A1_at	BQ166263	OSJNBa0013K16.6 protein [Oryza sativa (japonica cultivar-group)]	Os02g46100.1	RING-H2 finger protein ATL1R, putative, expressed	(IPR001841 GO:protein binding|GO:0005515|Zinc finger, RING-type/ GO:zinc ion binding|GO:0008270|Zinc finger, RING-type/)/
Ta.10683.1.A1_at	BQ166268	NA	NA	NA	NA
Ta.10685.1.A1_at	TA98315_4565	NA	NA	NA	NA
Ta.10686.1.A1_at	CD914079	NA	Os06g11040.1	expressed protein	NA
Ta.10688.1.S1_at	TA71871_4565	Indole synthase [Triticum aestivum (Wheat)]	Os03g58320.1	indole-3-glycerol phosphate lyase, chloroplast precursor, putative, expressed	(IPR002028 GO:tryptophan synthase activity|GO:0004834|Tryptophan synthase, alpha chain/ GO:tryptophan metabolic process|GO:0006568|Tryptophan synthase, alpha chain/)/ (IPR011060 GO:catalytic activity|GO:0003824|Ribulose-phosphate binding barrel/ GO:metabolic process|GO:0008152|Ribulose-phosphate binding barrel/)/
Ta.10689.2.S1_a_at	TA80303_4565	NA	Os10g32850.1	expressed protein	(IPR013041 GO:protein binding|GO:0005515|Clathrin/coatomer adaptor, adaptin-like, appendage, Ig-like subdomain/ GO:protein transporter activity|GO:0008565|Clathrin/coatomer adaptor, adaptin-like, appendage, Ig-like subdomain/ GO:protein complex assembly|GO:0006461|Clathrin/coatomer adaptor, adaptin-like, appendage, Ig-like subdomain/ GO:intracellular protein transport|GO:0006886|Clathrin/coatomer…
Ta.10689.2.S1_x_at	CA614289	NA	Os10g32850.1	expressed protein	(IPR013041 GO:protein binding|GO:0005515|Clathrin/coatomer adaptor, adaptin-like, appendage, Ig-like subdomain/ GO:protein transporter activity|GO:0008565|Clathrin/coatomer adaptor, adaptin-like, appendage, Ig-like subdomain/ GO:protein complex assembly|GO:0006461|Clathrin/coatomer adaptor, adaptin-like, appendage, Ig-like subdomain/ GO:intracellular protein transport|GO:0006886|Clathrin/coatomer…
Ta.10690.1.S1_at	TA74574_4565	P0456F08.8 [Oryza sativa (japonica cultivar-group)]	Os01g51280.1	acid phosphatase, putative, expressed	(IPR002828 GO:hydrolase activity|GO:0016787|Survival protein SurE-like phosphatase/nucleotidase/)/
Ta.10690.2.S1_at	CA649791	At1g72880 [Arabidopsis thaliana (Mouse-ear cress)]	Os01g51280.1	acid phosphatase, putative, expressed	(IPR002828 GO:hydrolase activity|GO:0016787|Survival protein SurE-like phosphatase/nucleotidase/)/
Ta.10690.2.S1_x_at	CA649791	At1g72880 [Arabidopsis thaliana (Mouse-ear cress)]	Os01g51280.1	acid phosphatase, putative, expressed	(IPR002828 GO:hydrolase activity|GO:0016787|Survival protein SurE-like phosphatase/nucleotidase/)/
Ta.10690.3.S1_a_at	TA74573_4565	At1g72880 [Arabidopsis thaliana (Mouse-ear cress)]	Os01g51280.1	acid phosphatase, putative, expressed	(IPR002828 GO:hydrolase activity|GO:0016787|Survival protein SurE-like phosphatase/nucleotidase/)/
Ta.10690.3.S1_x_at	CA609445	Putative retroelement [Zea mays (Maize)]	Os01g51280.1	acid phosphatase, putative, expressed	(IPR002828 GO:hydrolase activity|GO:0016787|Survival protein SurE-like phosphatase/nucleotidase/)/
Ta.10691.1.A1_at	TA95246_4565	NA	NA	NA	NA
Ta.10691.1.A1_x_at	TA95246_4565	NA	NA	NA	NA
Ta.10692.1.A1_at	TA103489_4565	Receptor protein kinase-like [Oryza sativa (japonica cultivar-group)]	Os06g47530.1	serine/threonine-protein kinase receptor precursor, putative, expressed	(IPR000719 GO:protein kinase activity|GO:0004672|Protein kinase, core/ GO:ATP binding|GO:0005524|Protein kinase, core/ GO:protein amino acid phosphorylation|GO:0006468|Protein kinase, core/)/ (IPR001245 GO:protein-tyrosine kinase activity|GO:0004713|Tyrosine protein kinase/ GO:ATP binding|GO:0005524|Tyrosine protein kinase/ GO:protein amino acid phosphorylation|GO:0006468|Tyrosine protein kinase/…
Ta.10694.1.A1_at	CJ593310	Zinc finger (C3HC4-type RING finger) protein-like [Oryza sativa (japonica cultivar-group)]	Os06g46366.1	protein binding protein, putative, expressed	NA
Ta.10695.1.S1_at	TA76136_4565	Hypothetical protein OJ1124_H03.28 [Oryza sativa (japonica cultivar-group)]	Os03g53410.1	ATMRK1, putative, expressed	(IPR000719 GO:protein kinase activity|GO:0004672|Protein kinase, core/ GO:ATP binding|GO:0005524|Protein kinase, core/ GO:protein amino acid phosphorylation|GO:0006468|Protein kinase, core/)/ (IPR001245 GO:protein-tyrosine kinase activity|GO:0004713|Tyrosine protein kinase/ GO:ATP binding|GO:0005524|Tyrosine protein kinase/ GO:protein amino acid phosphorylation|GO:0006468|Tyrosine protein kinase/…
Ta.10695.2.S1_at	TA76137_4565	Hypothetical protein OJ1124_H03.28 [Oryza sativa (japonica cultivar-group)]	Os03g53410.1	ATMRK1, putative, expressed	(IPR000719 GO:protein kinase activity|GO:0004672|Protein kinase, core/ GO:ATP binding|GO:0005524|Protein kinase, core/ GO:protein amino acid phosphorylation|GO:0006468|Protein kinase, core/)/ (IPR001245 GO:protein-tyrosine kinase activity|GO:0004713|Tyrosine protein kinase/ GO:ATP binding|GO:0005524|Tyrosine protein kinase/ GO:protein amino acid phosphorylation|GO:0006468|Tyrosine protein kinase/…
Ta.10696.1.A1_at	TA106258_4565	OSJNBa0027H09.4 protein [Oryza sativa (japonica cultivar-group)]	Os04g03870.1	cytochrome P450 89A2, putative, expressed	(IPR001128 GO:monooxygenase activity|GO:0004497|Cytochrome P450/ GO:iron ion binding|GO:0005506|Cytochrome P450/ GO:heme binding|GO:0020037|Cytochrome P450/ GO:electron transport|GO:0006118|Cytochrome P450/)/ (IPR002401 GO:monooxygenase activity|GO:0004497|Cytochrome P450, E-class, group I/ GO:iron ion binding|GO:0005506|Cytochrome P450, E-class, group I/ GO:heme binding|GO:0020037|Cytochrome P45…
Ta.10697.1.A1_at	TA101534_4565	NA	Os03g11320.1	heparanase-like protein 2 precursor, putative, expressed	NA
Ta.10698.1.A1_at	BQ166319	Hypothetical protein OJ1214_E03.18 [Oryza sativa (japonica cultivar-group)]	Os05g48390.1	ubiquitin conjugating enzyme, putative, expressed	(IPR000608 GO:small conjugating protein ligase activity|GO:0019787|Ubiquitin-conjugating enzyme, E2/ GO:post-translational protein modification|GO:0043687|Ubiquitin-conjugating enzyme, E2/ GO:regulation of protein metabolic process|GO:0051246|Ubiquitin-conjugating enzyme, E2/)/
Ta.10698.1.A1_s_at	BQ166319	Hypothetical protein OJ1214_E03.18 [Oryza sativa (japonica cultivar-group)]	Os05g48390.1	ubiquitin conjugating enzyme, putative, expressed	(IPR000608 GO:small conjugating protein ligase activity|GO:0019787|Ubiquitin-conjugating enzyme, E2/ GO:post-translational protein modification|GO:0043687|Ubiquitin-conjugating enzyme, E2/ GO:regulation of protein metabolic process|GO:0051246|Ubiquitin-conjugating enzyme, E2/)/
Ta.10699.1.A1_at	BQ166320	NA	NA	NA	NA
Ta.10699.2.S1_at	CA736601	RNA recognition motif (RRM)-containing protein-like [Oryza sativa (japonica cultivar-group)]	Os02g49820.1	RNA recognition motif family protein, expressed	(IPR000504 GO:nucleic acid binding|GO:0003676|RNA recognition motif, RNP-1/)/
Ta.10700.1.A1_at	BQ166323	NA	NA	NA	NA
Ta.10701.1.S1_at	TA83987_4565	Putative calcium-dependent protein kinase [Oryza sativa (japonica cultivar-group)]	Os09g29170.1	calcium-dependent protein kinase, putative, expressed	(IPR000719 GO:protein kinase activity|GO:0004672|Protein kinase, core/ GO:ATP binding|GO:0005524|Protein kinase, core/ GO:protein amino acid phosphorylation|GO:0006468|Protein kinase, core/)/ (IPR001245 GO:protein-tyrosine kinase activity|GO:0004713|Tyrosine protein kinase/ GO:ATP binding|GO:0005524|Tyrosine protein kinase/ GO:protein amino acid phosphorylation|GO:0006468|Tyrosine protein kinase/…
Ta.10701.2.S1_at	BG907423	Putative calcium-dependent protein kinase [Oryza sativa (japonica cultivar-group)]	Os09g29170.2	calcium-dependent protein kinase, putative, expressed	(IPR000719 GO:protein kinase activity|GO:0004672|Protein kinase, core/ GO:ATP binding|GO:0005524|Protein kinase, core/ GO:protein amino acid phosphorylation|GO:0006468|Protein kinase, core/)/ (IPR001245 GO:protein-tyrosine kinase activity|GO:0004713|Tyrosine protein kinase/ GO:ATP binding|GO:0005524|Tyrosine protein kinase/ GO:protein amino acid phosphorylation|GO:0006468|Tyrosine protein kinase/…
Ta.10702.1.A1_at	TA89181_4565	Clathrin assembly protein AP180 short form-like [Oryza sativa (japonica cultivar-group)]	Os01g50010.1	clathrin assembly protein, putative, expressed	NA
Ta.10703.1.S1_a_at	TA81529_4565	Expressed protein [Arabidopsis thaliana (Mouse-ear cress)]	Os06g41390.2	protein N-terminal asparagine amidohydrolase, putative, expressed	NA
Ta.10703.2.S1_at	BJ320500	NA	Os06g41390.2	protein N-terminal asparagine amidohydrolase, putative, expressed	NA
Ta.10703.3.S1_a_at	TA81529_4565	Expressed protein [Arabidopsis thaliana (Mouse-ear cress)]	Os06g41390.2	protein N-terminal asparagine amidohydrolase, putative, expressed	NA
Ta.10703.3.S1_at	BJ315021	Expressed protein [Arabidopsis thaliana (Mouse-ear cress)]	Os06g41390.2	protein N-terminal asparagine amidohydrolase, putative, expressed	NA
Ta.10704.1.A1_at	BQ166329	NA	NA	NA	NA
Ta.10705.1.A1_x_at	TA95937_4565	NA	Os09g38772.1	mo-molybdopterin cofactor sulfurase, putative, expressed	NA
Ta.10706.1.S1_at	TA86340_4565	Hypothetical protein [Oryza sativa (japonica cultivar-group)]	Os12g40340.1	EXS, C-terminal, putative, expressed	NA
Ta.10706.1.S1_x_at	TA86340_4565	Hypothetical protein [Oryza sativa (japonica cultivar-group)]	Os12g40340.1	EXS, C-terminal, putative, expressed	NA
Ta.10707.1.A1_at	TA105139_4565	Hypothetical protein P0604E01.1 [Oryza sativa (japonica cultivar-group)]	Os08g44540.1	expressed protein	NA
Ta.10708.1.A1_at	BQ166335	NA	Os03g01180.1	pRIB5 protein, putative, expressed	NA
Ta.10709.1.A1_at	TA101511_4565	OSJNBa0011L07.13 protein [Oryza sativa (japonica cultivar-group)]	Os04g45730.1	leucine-rich repeat receptor protein kinase EXS precursor, putative, expressed	(IPR000719 GO:protein kinase activity|GO:0004672|Protein kinase, core/ GO:ATP binding|GO:0005524|Protein kinase, core/ GO:protein amino acid phosphorylation|GO:0006468|Protein kinase, core/)/ (IPR001245 GO:protein-tyrosine kinase activity|GO:0004713|Tyrosine protein kinase/ GO:ATP binding|GO:0005524|Tyrosine protein kinase/ GO:protein amino acid phosphorylation|GO:0006468|Tyrosine protein kinase/…
Ta.1071.1.S1_at	CJ561754	Glutaredoxin [Triticum aestivum (Wheat)]	Os04g42930.1	OsGrx_C2.2 - glutaredoxin subgroup I, expressed	(IPR011767 GO:electron carrier activity|GO:0009055|Glutaredoxin active site/ GO:electron transport|GO:0006118|Glutaredoxin active site/ GO:cell redox homeostasis|GO:0045454|Glutaredoxin active site/)/ (IPR011899 GO:electron transport|GO:0006118|Glutaredoxin, eukaryotic and viruses/ GO:cell redox homeostasis|GO:0045454|Glutaredoxin, eukaryotic and viruses/)/
Ta.1071.1.S1_x_at	CJ561754	Glutaredoxin [Triticum aestivum (Wheat)]	Os04g42930.1	OsGrx_C2.2 - glutaredoxin subgroup I, expressed	(IPR011767 GO:electron carrier activity|GO:0009055|Glutaredoxin active site/ GO:electron transport|GO:0006118|Glutaredoxin active site/ GO:cell redox homeostasis|GO:0045454|Glutaredoxin active site/)/ (IPR011899 GO:electron transport|GO:0006118|Glutaredoxin, eukaryotic and viruses/ GO:cell redox homeostasis|GO:0045454|Glutaredoxin, eukaryotic and viruses/)/
Ta.10712.1.S1_a_at	TA84477_4565	Hypothetical protein [Arabidopsis thaliana (Mouse-ear cress)]	Os03g18160.1	tricarboxylate transport protein, mitochondrial precursor, putative, expressed	(IPR001993 GO:binding|GO:0005488|Mitochondrial substrate carrier/ GO:transport|GO:0006810|Mitochondrial substrate carrier/ GO:membrane|GO:0016020|Mitochondrial substrate carrier/)/ (IPR002067 GO:binding|GO:0005488|Mitochondrial carrier protein/ GO:transport|GO:0006810|Mitochondrial carrier protein/ GO:mitochondrial inner membrane|GO:0005743|Mitochondrial carrier protein/)/ (IPR002113 GO:transport…
Ta.10712.1.S1_at	TA84477_4565	Hypothetical protein [Arabidopsis thaliana (Mouse-ear cress)]	Os03g18160.1	tricarboxylate transport protein, mitochondrial precursor, putative, expressed	(IPR001993 GO:binding|GO:0005488|Mitochondrial substrate carrier/ GO:transport|GO:0006810|Mitochondrial substrate carrier/ GO:membrane|GO:0016020|Mitochondrial substrate carrier/)/ (IPR002067 GO:binding|GO:0005488|Mitochondrial carrier protein/ GO:transport|GO:0006810|Mitochondrial carrier protein/ GO:mitochondrial inner membrane|GO:0005743|Mitochondrial carrier protein/)/ (IPR002113 GO:transport…
Ta.10712.2.S1_a_at	CD454809	Hypothetical protein [Arabidopsis thaliana (Mouse-ear cress)]	Os03g18160.1	tricarboxylate transport protein, mitochondrial precursor, putative, expressed	(IPR001993 GO:binding|GO:0005488|Mitochondrial substrate carrier/ GO:transport|GO:0006810|Mitochondrial substrate carrier/ GO:membrane|GO:0016020|Mitochondrial substrate carrier/)/ (IPR002067 GO:binding|GO:0005488|Mitochondrial carrier protein/ GO:transport|GO:0006810|Mitochondrial carrier protein/ GO:mitochondrial inner membrane|GO:0005743|Mitochondrial carrier protein/)/ (IPR002113 GO:transport…
Ta.10712.2.S1_x_at	CD454809	Hypothetical protein [Arabidopsis thaliana (Mouse-ear cress)]	Os03g18160.1	tricarboxylate transport protein, mitochondrial precursor, putative, expressed	(IPR001993 GO:binding|GO:0005488|Mitochondrial substrate carrier/ GO:transport|GO:0006810|Mitochondrial substrate carrier/ GO:membrane|GO:0016020|Mitochondrial substrate carrier/)/ (IPR002067 GO:binding|GO:0005488|Mitochondrial carrier protein/ GO:transport|GO:0006810|Mitochondrial carrier protein/ GO:mitochondrial inner membrane|GO:0005743|Mitochondrial carrier protein/)/ (IPR002113 GO:transport…
Ta.10712.3.S1_x_at	TA84476_4565	Hypothetical protein [Arabidopsis thaliana (Mouse-ear cress)]	Os03g18160.1	tricarboxylate transport protein, mitochondrial precursor, putative, expressed	(IPR001993 GO:binding|GO:0005488|Mitochondrial substrate carrier/ GO:transport|GO:0006810|Mitochondrial substrate carrier/ GO:membrane|GO:0016020|Mitochondrial substrate carrier/)/ (IPR002067 GO:binding|GO:0005488|Mitochondrial carrier protein/ GO:transport|GO:0006810|Mitochondrial carrier protein/ GO:mitochondrial inner membrane|GO:0005743|Mitochondrial carrier protein/)/ (IPR002113 GO:transport…
Ta.10714.1.S1_at	TA91109_4565	Putative NEDD1 protein [Oryza sativa (japonica cultivar-group)]	Os09g09470.1	nucleotide binding protein, putative, expressed	NA
Ta.10715.1.S1_at	TA84505_4565	Hypothetical protein OSJNBa0091J19.22 [Oryza sativa (japonica cultivar-group)]	Os03g56869.1	ribose-5-phosphate isomerase, putative, expressed	(IPR004788 GO:ribose-5-phosphate isomerase activity|GO:0004751|Ribose 5-phosphate isomerase/ GO:pentose-phosphate shunt, non-oxidative branch|GO:0009052|Ribose 5-phosphate isomerase/)/
Ta.10718.1.S1_at	TA83090_4565	Hypothetical protein OSJNBa0067N01.13 [Oryza sativa (Rice)]	Os03g05320.2	expressed protein	NA
Ta.10719.1.S1_s_at	TA86807_4565	Hypothetical protein OSJNBa0089K24.5 [Oryza sativa (japonica cultivar-group)]	Os01g07810.1	expressed protein	NA
Ta.10719.1.S1_x_at	CD915110	Hypothetical protein OSJNBa0089K24.5 [Oryza sativa (japonica cultivar-group)]	Os01g07810.1	expressed protein	NA
Ta.1072.1.S1_at	TA83280_4565	NA	Os03g11170.1	cystatin, putative	(IPR000010 GO:cysteine protease inhibitor activity|GO:0004869|Proteinase inhibitor I25, cystatin/)/ (IPR000480 GO:nutrient reservoir activity|GO:0045735|Glutelin/)/ (IPR003243 GO:cysteine protease inhibitor activity|GO:0004869|Proteinase inhibitor I25A and I25B, type 2 and phytocystatins/)/
Ta.10721.1.A1_at	TA95065_4565	NA	Os02g26720.1	inositol-tetrakisphosphate 1-kinase 1, putative, expressed	NA
Ta.10722.1.S1_at	CD900382	Putative cleavage and polyadenylation specifity factor [Oryza sativa (japonica cultivar-group)]	Os03g63590.1	cleavage and polyadenylation specificity factor, 73 kDa subunit, putative, expressed	NA
Ta.10723.1.A1_at	TA105268_4565	Putative bZIP transcription factor [Oryza sativa (japonica cultivar-group)]	Os06g10880.2	bZIP transcription factor family protein, expressed	(IPR004827 GO:transcription factor activity|GO:0003700|Basic-leucine zipper (bZIP) transcription factor/ GO:sequence-specific DNA binding|GO:0043565|Basic-leucine zipper (bZIP) transcription factor/ GO:protein dimerization activity|GO:0046983|Basic-leucine zipper (bZIP) transcription factor/ GO:regulation of transcription, DNA-dependent|GO:0006355|Basic-leucine zipper (bZIP) transcription factor/…
Ta.10725.1.S1_at	TA95178_4565	NA	Os11g18770.1	PHD-finger family protein, expressed	(IPR001965 GO:protein binding|GO:0005515|Zinc finger, PHD-type/ GO:zinc ion binding|GO:0008270|Zinc finger, PHD-type/)/ (IPR011011 GO:zinc ion binding|GO:0008270|Zinc finger, FYVE/PHD-type/)/
Ta.10726.1.A1_at	BQ166417	Cytochrome p450 71e1, vulgare [Oryza sativa (japonica cultivar-group)]	Os12g32850.1	cytochrome P450 71E1, putative, expressed	(IPR001128 GO:monooxygenase activity|GO:0004497|Cytochrome P450/ GO:iron ion binding|GO:0005506|Cytochrome P450/ GO:heme binding|GO:0020037|Cytochrome P450/ GO:electron transport|GO:0006118|Cytochrome P450/)/ (IPR002401 GO:monooxygenase activity|GO:0004497|Cytochrome P450, E-class, group I/ GO:iron ion binding|GO:0005506|Cytochrome P450, E-class, group I/ GO:heme binding|GO:0020037|Cytochrome P45…
Ta.10728.1.A1_at	BQ166421	NA	NA	NA	NA
Ta.10729.1.S1_a_at	TA85042_4565	NA	Os07g26974.1	expressed protein	NA
Ta.10729.2.S1_x_at	CA609026	NA	Os07g26974.1	expressed protein	NA
Ta.10729.3.S1_at	TA85042_4565	NA	Os07g26974.1	expressed protein	NA
Ta.10729.3.S1_x_at	TA85042_4565	NA	Os07g26974.1	expressed protein	NA
Ta.10730.1.A1_at	TA90171_4565	P0408G07.8 [Oryza sativa (japonica cultivar-group)]	Os10g34614.1	csAtPR5, putative, expressed	NA
Ta.10732.1.A1_at	BQ166429	Putative polygalacturonase [Oryza sativa (japonica cultivar-group)]	Os01g07790.1	polygalacturonase precursor, putative	(IPR000743 GO:polygalacturonase activity|GO:0004650|Glycoside hydrolase, family 28/ GO:carbohydrate metabolic process|GO:0005975|Glycoside hydrolase, family 28/)/
Ta.10733.1.A1_at	TA85408_4565	DRP2 protein [Triticum turgidum subsp. durum (durum wheat)]	Os08g32980.1	expressed protein	NA
Ta.10734.1.A1_at	BQ166432	NA	NA	NA	NA
Ta.10736.1.A1_at	TA96940_4565	NA	Os02g01180.2	ATP binding protein, putative, expressed	(IPR001752 GO:microtubule motor activity|GO:0003777|Kinesin, motor region/ GO:ATP binding|GO:0005524|Kinesin, motor region/ GO:microtubule-based movement|GO:0007018|Kinesin, motor region/ GO:microtubule associated complex|GO:0005875|Kinesin, motor region/)/
Ta.10737.1.A1_at	BQ166437	NA	NA	NA	NA
Ta.10738.1.A1_x_at	TA82365_4565	Putative CGI-203 homolog [Oryza sativa (Rice)]	Os08g14070.1	catalytic/ oxidoreductase, acting on NADH or NADPH, putative, expressed	NA
Ta.10739.1.A1_at	TA88616_4565	Hypothetical protein OSJNBa0008J01.12 [Oryza sativa (japonica cultivar-group)]	Os03g21640.1	expressed protein	NA
Ta.10739.2.S1_at	TA103396_4565	NA	Os03g21640.1	expressed protein	NA
Ta.1074.1.S1_a_at	TA76073_4565	Expressed protein [Arabidopsis thaliana (Mouse-ear cress)]	Os09g30140.1	expressed protein	NA
Ta.1074.1.S1_x_at	TA76071_4565	Expressed protein [Arabidopsis thaliana (Mouse-ear cress)]	Os09g30140.1	expressed protein	NA
Ta.1074.2.S1_at	CA605748	Expressed protein [Arabidopsis thaliana (Mouse-ear cress)]	Os09g30140.1	expressed protein	NA
Ta.1074.2.S1_x_at	CA605748	Expressed protein [Arabidopsis thaliana (Mouse-ear cress)]	Os09g30140.1	expressed protein	NA
Ta.1074.3.S1_x_at	CA688932	Expressed protein [Arabidopsis thaliana (Mouse-ear cress)]	Os09g30140.1	expressed protein	NA
Ta.10740.1.S1_a_at	CK198906	NA	Os05g04660.1	expressed protein	NA
Ta.10740.1.S1_x_at	TA73763_4565	Putative thioesterase family protein [Oryza sativa (japonica cultivar-group)]	Os05g04660.1	expressed protein	NA
Ta.10740.2.S1_x_at	CA603433	Putative thioesterase family protein [Oryza sativa (japonica cultivar-group)]	Os05g04660.1	expressed protein	NA
Ta.10741.1.S1_at	TA71299_4565	Putative stress-related protein [Oryza sativa (japonica cultivar-group)]	Os03g53900.4	ethylene-responsive protein, putative, expressed	NA
Ta.10742.1.S1_at	TA110509_4565	Hypothetical protein OSJNBb0089A17.6 [Oryza sativa (Rice)]	Os10g41250.1	glycoprotein, putative, expressed	NA
Ta.10744.1.A1_at	BQ166453	Putative ubiquitin activating enzyme [Arabidopsis thaliana (Mouse-ear cress)]	Os07g39780.1	ubiquitin-like 1-activating enzyme E1B, putative, expressed	(IPR005479 GO:catalytic activity|GO:0003824|Carbamoyl phosphate synthetase, large subunit, ATP-binding/ GO:ATP binding|GO:0005524|Carbamoyl phosphate synthetase, large subunit, ATP-binding/ GO:metabolic process|GO:0008152|Carbamoyl phosphate synthetase, large subunit, ATP-binding/)/
Ta.10744.2.S1_at	CA604079	NA	NA	NA	NA
Ta.10745.1.S1_at	TA80064_4565	Putative alanine aminotransferase [Arabidopsis thaliana (Mouse-ear cress)]	Os09g26380.1	alanine aminotransferase 2, putative, expressed	(IPR001176 GO:1-aminocyclopropane-1-carboxylate synthase activity|GO:0016847|1-aminocyclopropane-1-carboxylate synthase/ GO:biosynthetic process|GO:0009058|1-aminocyclopropane-1-carboxylate synthase/)/
Ta.10746.1.S1_at	TA83217_4565	Putative non-cell-autonomous protein pathway2; plasmodesmal receptor [Oryza sativa (japonica cultivar-group)]	Os02g36600.1	aldose 1-epimerase precursor, putative, expressed	(IPR011013 GO:catalytic activity|GO:0003824|Glycoside hydrolase-type carbohydrate-binding/ GO:carbohydrate binding|GO:0030246|Glycoside hydrolase-type carbohydrate-binding/ GO:carbohydrate metabolic process|GO:0005975|Glycoside hydrolase-type carbohydrate-binding/)/
Ta.10747.1.S1_at	TA84239_4565	NA	Os12g43140.1	late embryogenesis abundant protein D-34, putative, expressed	NA
Ta.10748.1.S1_at	TA78323_4565	Arabidopsis thaliana genomic DNA, chromosome 5, TAC clone:K16L22 [Arabidopsis thaliana (Mouse-ear cress)]	Os05g12330.1	esterase/lipase/thioesterase family protein, putative, expressed	NA
Ta.10749.1.A1_at	BQ166459	SAP family cell cycle dependent phosphatase-associated protein [Aspergillus oryzae]	NA	NA	NA
Ta.10750.1.S1_at	TA95461_4565	NA	NA	NA	NA
Ta.10751.1.A1_at	BQ166462	F-box protein-like protein [Oryza sativa (japonica cultivar-group)]	Os02g33400.1	F-box domain containing protein, expressed	NA
Ta.10752.1.A1_at	BQ166463	NA	NA	NA	NA
Ta.10754.1.S1_at	BQ166469	OSJNBa0022H21.21 protein [Oryza sativa (japonica cultivar-group)]	Os04g40070.1	GRAM domain containing protein, expressed	NA
Ta.10755.1.A1_at	BQ166470	NA	NA	NA	NA
Ta.10756.1.A1_at	BQ166472	NA	NA	NA	NA
Ta.10757.1.S1_x_at	TA66340_4565	NA	NA	NA	NA
Ta.10758.1.A1_at	TA107364_4565	Trypsin-like serine protease [Ctenocephalides felis (Cat flea)]	NA	NA	NA
Ta.10759.1.A1_at	BQ166480	Xylanase [Aureobasidium pullulans]	NA	NA	NA
Ta.10760.1.S1_at	TA82765_4565	NA	Os06g02410.1	expressed protein	NA
Ta.10761.1.S1_at	TA101597_4565	NA	Os01g41120.1	protein binding protein, putative, expressed	(IPR001611 GO:protein binding|GO:0005515|Leucine-rich repeat/)/ (IPR003882 GO:structural constituent of cell wall|GO:0005199|Pistil-specific extensin-like protein/)/
Ta.10762.1.A1_at	TA95529_4565	Hypothetical protein P0038F09.17 [Oryza sativa (japonica cultivar-group)]	Os01g73110.1	expressed protein	(IPR010989 GO:protein binding|GO:0005515|t-SNARE/ GO:vesicle-mediated transport|GO:0016192|t-SNARE/ GO:membrane|GO:0016020|t-SNARE/)/
Ta.10763.1.S1_at	TA82401_4565	NA	NA	NA	NA
Ta.10764.2.S1_a_at	CD900091	Putative OsCTTP [Oryza sativa (japonica cultivar-group)]	Os02g26700.1	cation transport protein chaC, putative, expressed	NA
Ta.10765.1.A1_at	TA86321_4565	WSI18 protein induced by water stress [Oryza sativa (japonica cultivar-group)]	Os01g50910.1	late embryogenesis abundant protein, group 3, putative, expressed	NA
Ta.10766.1.S1_at	TA86779_4565	Hypothetical protein OSJNBa0057G07.18 [Oryza sativa (japonica cultivar-group)]	Os03g52830.1	FATC domain containing protein	NA
Ta.10767.1.A1_at	TA86928_4565	NA	NA	NA	NA
Ta.10768.1.A1_at	BQ166508	Putative MtN3 [Oryza sativa (japonica cultivar-group)]	Os05g35140.1	seven-transmembrane-domain protein 1, putative, expressed	NA
Ta.10769.1.A1_at	BQ166513	NA	NA	NA	NA
Ta.1077.1.S1_x_at	TA55942_4565	NA	Os05g03150.1	expressed protein	NA
Ta.10770.1.S1_at	TA86934_4565	Hypothetical protein OSJNBa0050H14.8 [Oryza sativa (japonica cultivar-group)]	Os03g08140.1	tubulin--tyrosine ligase-like protein 12, putative, expressed	(IPR001611 GO:protein binding|GO:0005515|Leucine-rich repeat/)/
Ta.10771.1.A1_at	BQ166494	NA	NA	NA	NA
Ta.10772.1.A1_at	TA73948_4565	Nodulin-like protein [Oryza sativa (japonica cultivar-group)]	Os07g34110.1	nodulin-like protein, putative, expressed	NA
Ta.10773.2.S1_a_at	CA729746	anther ethylene-upregulated protein-like [Oryza sativa (japonica cultivar-group)]	Os01g69910.1	calmodulin-binding transcription activator 4, putative, expressed	NA
Ta.10774.1.A1_at	TA97786_4565	Hypothetical protein OSJNBa0032G08.10 [Oryza sativa (Rice)]	Os03g08520.1	expressed protein	NA
Ta.10774.1.A1_x_at	TA97786_4565	Hypothetical protein OSJNBa0032G08.10 [Oryza sativa (Rice)]	Os03g08520.1	expressed protein	NA
Ta.10774.2.A1_at	BJ317928	Hypothetical protein OSJNBa0032G08.10 [Oryza sativa (Rice)]	Os03g08520.1	expressed protein	NA
Ta.10774.2.A1_s_at	BJ317928	Hypothetical protein OSJNBa0032G08.10 [Oryza sativa (Rice)]	Os03g08520.1	expressed protein	NA
Ta.10774.2.A1_x_at	BJ317928	Hypothetical protein OSJNBa0032G08.10 [Oryza sativa (Rice)]	Os03g08520.1	expressed protein	NA
Ta.10775.1.S1_at	TA60106_4565	Oxalate oxidase 1 [Hordeum vulgare (Barley)]	Os03g48760.1	oxalate oxidase GF-2.8 precursor, putative	(IPR001929 GO:manganese ion binding|GO:0030145|Germin/ GO:metal ion binding|GO:0046872|Germin/ GO:apoplast|GO:0048046|Germin/)/
Ta.10775.2.S1_at	TA60106_4565	Oxalate oxidase 1 [Hordeum vulgare (Barley)]	Os03g48760.1	oxalate oxidase GF-2.8 precursor, putative	(IPR001929 GO:manganese ion binding|GO:0030145|Germin/ GO:metal ion binding|GO:0046872|Germin/ GO:apoplast|GO:0048046|Germin/)/
Ta.10776.1.S1_s_at	TA78214_4565	Hypothetical protein OJ1027_G06.28 [Oryza sativa (japonica cultivar-group)]	Os07g05610.1	expressed protein	NA
Ta.10778.1.A1_at	BQ166523	NA	NA	NA	NA
Ta.1078.2.S1_a_at	BJ239749	Cyclophilin A-3 [Triticum aestivum (Wheat)]	Os02g02890.1	peptidyl-prolyl cis-trans isomerase, putative, expressed	(IPR002130 GO:peptidyl-prolyl cis-trans isomerase activity|GO:0003755|Peptidyl-prolyl cis-trans isomerase, cyclophilin-type/ GO:protein folding|GO:0006457|Peptidyl-prolyl cis-trans isomerase, cyclophilin-type/)/
Ta.10780.1.A1_at	TA107101_4565	NA	NA	NA	NA
Ta.10781.1.A1_at	BQ166546	60S acidic ribosomal protein P0 (DNA-(apurinic or apyrimidinic site) lyase) [Drosophila melanogaster (Fruit fly)]	Os08g03640.1	60S acidic ribosomal protein P0, putative, expressed	NA
Ta.10782.1.S1_at	CN009365	putative phophatidylethanolamine binding protein [Oryza sativa (japonica cultivar-group)]	Os01g11940.1	OsFTL1 - Rice FT-Like1 homogous to Arabidopsis Flowering Locus T gene, expressed	NA
Ta.10782.2.A1_at	CK208964	putative phophatidylethanolamine binding protein [Oryza sativa (japonica cultivar-group)]	Os01g11940.1	OsFTL1 - Rice FT-Like1 homogous to Arabidopsis Flowering Locus T gene, expressed	NA
Ta.10782.2.S1_a_at	CK208964	putative phophatidylethanolamine binding protein [Oryza sativa (japonica cultivar-group)]	Os01g11940.1	OsFTL1 - Rice FT-Like1 homogous to Arabidopsis Flowering Locus T gene, expressed	NA
Ta.10783.1.A1_at	BQ166549	NA	NA	NA	NA
Ta.10784.1.A1_at	TA92891_4565	Putative brassinosteroid receptor [Oryza sativa (japonica cultivar-group)]	Os01g14510.1	BRASSINOSTEROID INSENSITIVE 1 precursor, putative, expressed	(IPR000719 GO:protein kinase activity|GO:0004672|Protein kinase, core/ GO:ATP binding|GO:0005524|Protein kinase, core/ GO:protein amino acid phosphorylation|GO:0006468|Protein kinase, core/)/ (IPR001245 GO:protein-tyrosine kinase activity|GO:0004713|Tyrosine protein kinase/ GO:ATP binding|GO:0005524|Tyrosine protein kinase/ GO:protein amino acid phosphorylation|GO:0006468|Tyrosine protein kinase/…
Ta.10785.1.S1_at	TA104476_4565	Beta 1,3-glycosyltransferase-like protein III [Oryza sativa (Rice)]	Os06g06280.1	beta-1,3-galactosyltransferase 6, putative, expressed	NA
Ta.10788.1.A1_at	BQ166570	NA	NA	NA	NA
Ta.10789.1.S1_at	TA92682_4565	NA	NA	NA	NA
Ta.1079.2.S1_a_at	TA59658_4565	Protein G10 homolog 2 [Oryza sativa (Rice)]	Os05g37390.1	protein G10 homolog 2, putative, expressed	(IPR001748 GO:nucleus|GO:0005634|G10 protein/)/ (IPR010980 GO:iron ion binding|GO:0005506|Cytochrome c and b562/ GO:electron carrier activity|GO:0009055|Cytochrome c and b562/ GO:heme binding|GO:0020037|Cytochrome c and b562/ GO:electron transport|GO:0006118|Cytochrome c and b562/)/
Ta.10790.1.A1_at	BQ166573	OSJNBb0050O03.10 protein [Oryza sativa (japonica cultivar-group)]	Os04g02680.1	expressed protein	NA
Ta.10791.1.A1_at	TA100587_4565	OSJNBa0083I11.14 protein [Oryza sativa (japonica cultivar-group)]	Os04g13480.1	sensor protein LuxQ, putative, expressed	(IPR001789 GO:two-component response regulator activity|GO:0000156|Response regulator receiver/ GO:two-component signal transduction system (phosphorelay)|GO:0000160|Response regulator receiver/ GO:regulation of transcription, DNA-dependent|GO:0006355|Response regulator receiver/)/
Ta.10792.1.A1_at	BQ166580	NA	NA	NA	NA
Ta.10794.1.A1_at	TA97942_4565	NA	NA	NA	NA
Ta.10795.1.S1_at	CK168315	Hypothetical protein [Arabidopsis thaliana (Mouse-ear cress)]	Os02g19440.1	sirohydrochlorin ferrochelatase, putative, expressed	NA
Ta.10795.1.S1_x_at	CK168315	Hypothetical protein [Arabidopsis thaliana (Mouse-ear cress)]	Os02g19440.1	sirohydrochlorin ferrochelatase, putative, expressed	NA
Ta.10795.2.S1_at	BQ166585	F14I3.20 protein [Arabidopsis thaliana (Mouse-ear cress)]	Os02g19440.2	sirohydrochlorin ferrochelatase, putative, expressed	NA
Ta.10797.1.S1_at	TA81267_4565	Hypothetical protein At5g26820 [Arabidopsis thaliana (Mouse-ear cress)]	Os12g37530.1	expressed protein	NA
Ta.10799.1.S1_at	TA77775_4565	Putative ubiquitin conjugation factor [Oryza sativa (japonica cultivar-group)]	Os03g31400.1	ubiquitin conjugation factor E4 A, putative, expressed	(IPR003613 GO:ubiquitin-protein ligase activity|GO:0004842|U box/ GO:protein ubiquitination|GO:0016567|U box/ GO:ubiquitin ligase complex|GO:0000151|U box/)/
Ta.10799.2.S1_at	CA711375	Putative ubiquitin conjugation factor [Oryza sativa (japonica cultivar-group)]	Os03g31400.1	ubiquitin conjugation factor E4 A, putative, expressed	(IPR003613 GO:ubiquitin-protein ligase activity|GO:0004842|U box/ GO:protein ubiquitination|GO:0016567|U box/ GO:ubiquitin ligase complex|GO:0000151|U box/)/
Ta.10799.3.S1_a_at	CA687419	Putative ubiquitin conjugation factor [Oryza sativa (japonica cultivar-group)]	Os03g31400.1	ubiquitin conjugation factor E4 A, putative, expressed	(IPR003613 GO:ubiquitin-protein ligase activity|GO:0004842|U box/ GO:protein ubiquitination|GO:0016567|U box/ GO:ubiquitin ligase complex|GO:0000151|U box/)/
Ta.10799.3.S1_x_at	CA687419	Putative ubiquitin conjugation factor [Oryza sativa (japonica cultivar-group)]	Os03g31400.1	ubiquitin conjugation factor E4 A, putative, expressed	(IPR003613 GO:ubiquitin-protein ligase activity|GO:0004842|U box/ GO:protein ubiquitination|GO:0016567|U box/ GO:ubiquitin ligase complex|GO:0000151|U box/)/
Ta.10800.1.A1_at	BQ166592	NA	NA	NA	NA
Ta.10801.1.A1_at	TA103822_4565	NA	Os05g01020.1	paired amphipathic helix repeat family protein, expressed	(IPR003822 GO:regulation of transcription, DNA-dependent|GO:0006355|Paired amphipathic helix/ GO:nucleus|GO:0005634|Paired amphipathic helix/)/
Ta.10802.1.A1_at	BQ166597	UPI000051895F UniRef100 entry [Apis mellifera]	Os06g21560.1	CDK5RAP3-like protein, putative, expressed	NA
Ta.10803.1.A1_at	BQ166598	NA	Os10g04690.1	hypothetical protein	NA
Ta.10804.1.A1_at	BQ166599	NA	NA	NA	NA
Ta.10805.1.A1_at	BQ166601	NA	NA	NA	NA
Ta.10806.1.A1_at	TA94411_4565	OSJNBb0006L01.7 protein [Oryza sativa (japonica cultivar-group)]	Os07g14514.4	retrotransposon protein, putative, unclassified, expressed	NA
Ta.10807.1.A1_at	TA87431_4565	NA	Os09g11900.1	expressed protein	NA
Ta.10807.2.S1_at	CA659922	NA	NA	NA	NA
Ta.10808.1.S1_at	TA93503_4565	NA	Os02g46650.1	ubiquitin-specific protease 21, putative, expressed	(IPR001394 GO:ubiquitin thiolesterase activity|GO:0004221|Peptidase C19, ubiquitin carboxyl-terminal hydrolase 2/ GO:ubiquitin-dependent protein catabolic process|GO:0006511|Peptidase C19, ubiquitin carboxyl-terminal hydrolase 2/)/
Ta.10809.1.A1_at	BQ166609	NA	NA	NA	NA
Ta.10810.1.S1_at	TA78814_4565	NA	Os11g46240.1	ATP binding protein, putative, expressed	(IPR000629 GO:nucleic acid binding|GO:0003676|RNA helicase, ATP-dependent, DEAD-box, conserved site/ GO:ATP binding|GO:0005524|RNA helicase, ATP-dependent, DEAD-box, conserved site/ GO:ATP-dependent helicase activity|GO:0008026|RNA helicase, ATP-dependent, DEAD-box, conserved site/)/ (IPR001202 GO:protein binding|GO:0005515|WW/Rsp5/WWP/)/ (IPR001650 GO:nucleic acid binding|GO:0003676|DNA/RNA heli…
Ta.10811.1.S1_at	TA102317_4565	AT3g52150/F4F15_260 [Arabidopsis thaliana (Mouse-ear cress)]	Os09g11510.1	expressed protein	NA
Ta.10812.1.A1_at	BQ166622	UPI000051557D UniRef100 entry [Apis mellifera]	Os03g56800.1	inosine-5-monophosphate dehydrogenase 2, putative, expressed	(IPR005990 GO:IMP dehydrogenase activity|GO:0003938|IMP dehydrogenase/ GO:GMP biosynthetic process|GO:0006177|IMP dehydrogenase/)/
Ta.10813.1.S1_at	TA95486_4565	Putative cytosine methyltransferase [Hordeum vulgare (Barley)]	Os03g02010.1	DNA cytosine methyltransferase Zmet3, putative, expressed	NA
Ta.10813.1.S1_x_at	TA95486_4565	Putative cytosine methyltransferase [Hordeum vulgare (Barley)]	Os03g02010.1	DNA cytosine methyltransferase Zmet3, putative, expressed	NA
Ta.10814.1.S1_at	CK152214	Serine carboxypeptidase II-like [Arabidopsis thaliana (Mouse-ear cress)]	Os11g10750.1	serine carboxypeptidase F13S12.6 precursor, putative, expressed	(IPR001563 GO:serine carboxypeptidase activity|GO:0004185|Peptidase S10, serine carboxypeptidase/ GO:proteolysis|GO:0006508|Peptidase S10, serine carboxypeptidase/)/
Ta.10814.2.S1_at	BJ259844	Hypothetical protein [Oryza sativa (japonica cultivar-group)]	Os11g10750.1	serine carboxypeptidase F13S12.6 precursor, putative, expressed	(IPR001563 GO:serine carboxypeptidase activity|GO:0004185|Peptidase S10, serine carboxypeptidase/ GO:proteolysis|GO:0006508|Peptidase S10, serine carboxypeptidase/)/
Ta.10816.1.S1_at	BQ166630	Zinc finger protein-like [Oryza sativa (japonica cultivar-group)]	Os02g55520.1	zinc finger, C3HC4 type family protein, expressed	(IPR001841 GO:protein binding|GO:0005515|Zinc finger, RING-type/ GO:zinc ion binding|GO:0008270|Zinc finger, RING-type/)/
Ta.10816.2.S1_s_at	TA51058_4565	Zinc finger protein-like [Oryza sativa (japonica cultivar-group)]	Os02g55520.1	zinc finger, C3HC4 type family protein, expressed	(IPR001841 GO:protein binding|GO:0005515|Zinc finger, RING-type/ GO:zinc ion binding|GO:0008270|Zinc finger, RING-type/)/
Ta.10817.1.A1_s_at	TA97085_4565	67kD chloroplastic RNA-binding protein, P67.1 [Raphanus sativus (Radish)]	Os03g11670.1	salt-inducible protein, putative, expressed	NA
Ta.10818.1.S1_at	TA84560_4565	NA	Os06g11370.1	RNA polymerase transcriptional regulation mediator, subunit 6, putative, expressed	NA
Ta.10818.1.S1_x_at	TA84560_4565	NA	Os06g11370.1	RNA polymerase transcriptional regulation mediator, subunit 6, putative, expressed	NA
Ta.10818.2.S1_a_at	TA84562_4565	Similarity to RNA polymerase transcriptional regulation mediator [Arabidopsis thaliana (Mouse-ear cress)]	Os06g11370.1	RNA polymerase transcriptional regulation mediator, subunit 6, putative, expressed	NA
Ta.10818.2.S1_x_at	CD918546	Similarity to RNA polymerase transcriptional regulation mediator [Arabidopsis thaliana (Mouse-ear cress)]	Os06g11370.1	RNA polymerase transcriptional regulation mediator, subunit 6, putative, expressed	NA
Ta.10818.3.S1_x_at	TA84561_4565	Similarity to RNA polymerase transcriptional regulation mediator [Arabidopsis thaliana (Mouse-ear cress)]	Os06g11370.1	RNA polymerase transcriptional regulation mediator, subunit 6, putative, expressed	NA
Ta.10819.1.S1_at	TA101301_4565	NA	NA	NA	NA
Ta.1082.1.S1_a_at	TA63140_4565	Delta tonoplast intrinsic protein TIP2;3 [Triticum aestivum (Wheat)]	Os06g22960.1	aquaporin TIP2.2, putative, expressed	(IPR000425 GO:transporter activity|GO:0005215|Major intrinsic protein/ GO:transport|GO:0006810|Major intrinsic protein/ GO:membrane|GO:0016020|Major intrinsic protein/)/ (IPR012269 GO:transporter activity|GO:0005215|Aquaporin/ GO:transport|GO:0006810|Aquaporin/ GO:integral to membrane|GO:0016021|Aquaporin/)/
Ta.1082.1.S1_x_at	TA63140_4565	Delta tonoplast intrinsic protein TIP2;3 [Triticum aestivum (Wheat)]	Os06g22960.1	aquaporin TIP2.2, putative, expressed	(IPR000425 GO:transporter activity|GO:0005215|Major intrinsic protein/ GO:transport|GO:0006810|Major intrinsic protein/ GO:membrane|GO:0016020|Major intrinsic protein/)/ (IPR012269 GO:transporter activity|GO:0005215|Aquaporin/ GO:transport|GO:0006810|Aquaporin/ GO:integral to membrane|GO:0016021|Aquaporin/)/
Ta.1082.2.S1_x_at	BQ804400	Delta tonoplast intrinsic protein TIP2;1 [Triticum aestivum (Wheat)]	Os06g22960.1	aquaporin TIP2.2, putative, expressed	(IPR000425 GO:transporter activity|GO:0005215|Major intrinsic protein/ GO:transport|GO:0006810|Major intrinsic protein/ GO:membrane|GO:0016020|Major intrinsic protein/)/ (IPR012269 GO:transporter activity|GO:0005215|Aquaporin/ GO:transport|GO:0006810|Aquaporin/ GO:integral to membrane|GO:0016021|Aquaporin/)/
Ta.1082.3.S1_at	CA613401	OSJNBa0053K19.11 protein [Oryza sativa (japonica cultivar-group)]	Os04g53230.1	aminomethyltransferase, mitochondrial precursor, putative, expressed	(IPR006223 GO:aminomethyltransferase activity|GO:0004047|Glycine cleavage system T protein/ GO:glycine catabolic process|GO:0006546|Glycine cleavage system T protein/)/
Ta.1082.3.S1_x_at	TA63139_4565	Delta tonoplast intrinsic protein TIP2;2 [Triticum aestivum (Wheat)]	Os06g22960.1	aquaporin TIP2.2, putative, expressed	(IPR000425 GO:transporter activity|GO:0005215|Major intrinsic protein/ GO:transport|GO:0006810|Major intrinsic protein/ GO:membrane|GO:0016020|Major intrinsic protein/)/ (IPR012269 GO:transporter activity|GO:0005215|Aquaporin/ GO:transport|GO:0006810|Aquaporin/ GO:integral to membrane|GO:0016021|Aquaporin/)/
Ta.10821.1.S1_at	TA86509_4565	Putative ubiquitin-related modifier [Oryza sativa (japonica cultivar-group)]	Os07g28280.1	expressed protein	NA
Ta.10821.2.S1_at	CA716387	NA	Os02g06670.1	early nodulin 20 precursor, putative, expressed	(IPR003245 GO:copper ion binding|GO:0005507|Plastocyanin-like/ GO:electron carrier activity|GO:0009055|Plastocyanin-like/ GO:electron transport|GO:0006118|Plastocyanin-like/)/
Ta.10822.1.S1_at	TA74199_4565	Putative C3H2C3 RING-finger protein [Triticum turgidum subsp. durum (durum wheat)]	Os01g15630.1	C3H2C3 RING-finger protein, putative, expressed	(IPR001841 GO:protein binding|GO:0005515|Zinc finger, RING-type/ GO:zinc ion binding|GO:0008270|Zinc finger, RING-type/)/
Ta.10822.2.S1_a_at	TA74198_4565	Putative C3H2C3 RING-finger protein [Triticum turgidum subsp. durum (durum wheat)]	Os01g15630.1	C3H2C3 RING-finger protein, putative, expressed	(IPR001841 GO:protein binding|GO:0005515|Zinc finger, RING-type/ GO:zinc ion binding|GO:0008270|Zinc finger, RING-type/)/
Ta.10822.2.S1_at	CA611840	Putative C3H2C3 RING-finger protein [Triticum turgidum subsp. durum (durum wheat)]	Os01g15630.1	C3H2C3 RING-finger protein, putative, expressed	(IPR001841 GO:protein binding|GO:0005515|Zinc finger, RING-type/ GO:zinc ion binding|GO:0008270|Zinc finger, RING-type/)/
Ta.10822.3.S1_a_at	CA605191	Putative C3H2C3 RING-finger protein [Triticum turgidum subsp. durum (durum wheat)]	Os01g15630.1	C3H2C3 RING-finger protein, putative, expressed	(IPR001841 GO:protein binding|GO:0005515|Zinc finger, RING-type/ GO:zinc ion binding|GO:0008270|Zinc finger, RING-type/)/
Ta.10823.1.A1_s_at	TA67008_4565	F12M16.18 [Arabidopsis thaliana (Mouse-ear cress)]	Os06g34040.1	4-methyl-5-thiazole monophosphate biosynthesis protein, putative, expressed	NA
Ta.10823.2.S1_x_at	TA67008_4565	F12M16.18 [Arabidopsis thaliana (Mouse-ear cress)]	Os06g34040.1	4-methyl-5-thiazole monophosphate biosynthesis protein, putative, expressed	NA
Ta.10824.1.S1_x_at	TA89770_4565	T25K16.17 [Arabidopsis thaliana (Mouse-ear cress)]	Os09g34320.1	expressed protein	NA
Ta.10825.1.S1_at	TA98395_4565	NA	NA	NA	NA
Ta.10826.1.A1_a_at	TA76582_4565	NA	NA	NA	NA
Ta.10826.2.A1_x_at	BQ167199	NA	NA	NA	NA
Ta.10827.1.S1_at	TA99218_4565	NA	NA	NA	NA
Ta.10828.1.S1_at	TA107710_4565	Hypothetical protein [Oryza sativa (japonica cultivar-group)]	Os12g16160.1	zinc finger protein CONSTANS-LIKE 4, putative	NA
Ta.10829.1.A1_at	BQ901395	NA	NA	NA	NA
Ta.10830.1.A1_at	BQ166651	Hypothetical protein OJ1123_G08.21 [Oryza sativa (japonica cultivar-group)]	Os08g30520.1	expressed protein	NA
Ta.10831.1.S1_at	TA88159_4565	Putative PKG-Ib [Oryza sativa (japonica cultivar-group)]	Os02g17970.1	cyclic nucleotide-binding domain containing protein, expressed	(IPR000215 GO:serine-type endopeptidase inhibitor activity|GO:0004867|Protease inhibitor I4, serpin/)/ (IPR000222 GO:protein serine/threonine phosphatase activity|GO:0004722|Protein phosphatase 2C, manganese/magnesium aspartate binding site/ GO:protein amino acid dephosphorylation|GO:0006470|Protein phosphatase 2C, manganese/magnesium aspartate binding site/ GO:protein serine/threonine phosphatas…
Ta.10832.1.S1_at	TA87327_4565	P0712E02.27 [Oryza sativa (japonica cultivar-group)]	Os05g51470.1	cupin, RmlC-type, putative, expressed	NA
Ta.10833.1.A1_at	TA103539_4565	Putative small blue copper protein Bcp1 [Oryza sativa (japonica cultivar-group)]	Os02g48820.1	uclacyanin-2 precursor, putative, expressed	(IPR003245 GO:copper ion binding|GO:0005507|Plastocyanin-like/ GO:electron carrier activity|GO:0009055|Plastocyanin-like/ GO:electron transport|GO:0006118|Plastocyanin-like/)/
Ta.10834.1.A1_at	TA100511_4565	ABA response element binding factor [Triticum aestivum (Wheat)]	Os01g64000.1	ABA response element binding factor, putative, expressed	(IPR000484 GO:electron transporter, transferring electrons within the cyclic electron transport pathway of photosynthesis activity|GO:0045156|Photosynthetic reaction centre, L and M subunits/ GO:electron transport|GO:0006118|Photosynthetic reaction centre, L and M subunits/ GO:photosynthesis, light reaction|GO:0019684|Photosynthetic reaction centre, L and M subunits/ GO:plasma membrane light-harv…
Ta.10835.1.A1_at	BQ166666	NA	Os04g58580.1	phosphomannomutase, putative, expressed	(IPR006379 GO:catalytic activity|GO:0003824|HAD-superfamily hydrolase, subfamily IIB/ GO:metabolic process|GO:0008152|HAD-superfamily hydrolase, subfamily IIB/)/
Ta.10836.1.A1_at	BQ166668	Histidine-containing phosphotransfer protein [Triticum aestivum (Wheat)]	Os09g39400.1	histidine-containing phosphotransfer protein 1, putative, expressed	NA
Ta.10837.1.A1_at	TA93635_4565	OSJNBa0083I11.14 protein [Oryza sativa (japonica cultivar-group)]	Os04g13480.1	sensor protein LuxQ, putative, expressed	(IPR001789 GO:two-component response regulator activity|GO:0000156|Response regulator receiver/ GO:two-component signal transduction system (phosphorelay)|GO:0000160|Response regulator receiver/ GO:regulation of transcription, DNA-dependent|GO:0006355|Response regulator receiver/)/
Ta.10838.1.S1_at	TA70074_4565	Hypothetical protein [Arabidopsis thaliana (Mouse-ear cress)]	Os05g51690.1	CCT motif family protein, expressed	NA
Ta.10838.1.S1_x_at	TA70070_4565	Hypothetical protein [Arabidopsis thaliana (Mouse-ear cress)]	Os05g51690.1	CCT motif family protein, expressed	NA
Ta.10838.2.A1_x_at	TA70072_4565	Hypothetical protein [Arabidopsis thaliana (Mouse-ear cress)]	Os05g51690.1	CCT motif family protein, expressed	NA
Ta.10838.3.S1_at	TA70071_4565	NA	Os05g51690.1	CCT motif family protein, expressed	NA
Ta.10839.1.S1_a_at	TA88992_4565	AT4g38500/F20M13_60 [Arabidopsis thaliana (Mouse-ear cress)]	Os06g50860.1	EMB2756, putative, expressed	NA
Ta.10839.1.S1_at	TA88991_4565	AT4g38500/F20M13_60 [Arabidopsis thaliana (Mouse-ear cress)]	Os06g50860.1	EMB2756, putative, expressed	NA
Ta.10839.2.S1_at	TA88991_4565	AT4g38500/F20M13_60 [Arabidopsis thaliana (Mouse-ear cress)]	Os06g50860.1	EMB2756, putative, expressed	NA
Ta.10840.1.A1_at	BQ166673	NA	NA	NA	NA
Ta.10841.1.A1_at	BQ237365	Zinc finger protein-like [Arabidopsis thaliana (Mouse-ear cress)]	Os03g05690.1	zinc finger, C2H2 type family protein, expressed	(IPR007087 GO:nucleic acid binding|GO:0003676|Zinc finger, C2H2-type/ GO:zinc ion binding|GO:0008270|Zinc finger, C2H2-type/ GO:intracellular|GO:0005622|Zinc finger, C2H2-type/)/ (IPR015880 GO:zinc ion binding|GO:0008270|Zinc finger, C2H2-like/ GO:intracellular|GO:0005622|Zinc finger, C2H2-like/)/
Ta.10841.2.S1_at	CA657163	NA	NA	NA	NA
Ta.10842.1.A1_at	TA106262_4565	NA	NA	NA	NA
Ta.10843.1.A1_at	BQ166676	NA	Os01g03220.1	hypothetical protein	(IPR005479 GO:catalytic activity|GO:0003824|Carbamoyl phosphate synthetase, large subunit, ATP-binding/ GO:ATP binding|GO:0005524|Carbamoyl phosphate synthetase, large subunit, ATP-binding/ GO:metabolic process|GO:0008152|Carbamoyl phosphate synthetase, large subunit, ATP-binding/)/
Ta.10845.1.A1_at	TA107524_4565	Selenium-binding protein, putative [Oryza sativa (japonica cultivar-group)]	Os11g14980.1	selenium-binding protein-like, putative, expressed	NA
Ta.10847.1.S1_at	CD892181	NA	NA	NA	NA
Ta.10848.1.S1_at	TA82489_4565	Endo-1,4-beta-glucanase Cel1 [Hordeum vulgare (Barley)]	Os03g52630.1	endo-1,4-beta-glucanase Cel1, putative, expressed	(IPR001701 GO:hydrolase activity, hydrolyzing O-glycosyl compounds|GO:0004553|Glycoside hydrolase, family 9/ GO:carbohydrate metabolic process|GO:0005975|Glycoside hydrolase, family 9/)/ (IPR008928 GO:catalytic activity|GO:0003824|Six-hairpin glycosidase-like/)/
Ta.10848.2.S1_a_at	CA606531	NA	Os06g51500.1	expressed protein	NA
Ta.10849.1.A1_at	BQ166690	NA	NA	NA	NA
Ta.10850.1.S1_at	BQ166692	Hypothetical protein P0022F10.18 [Oryza sativa (japonica cultivar-group)]	Os01g52540.1	B3 DNA binding domain containing protein, expressed	(IPR003340 GO:DNA binding|GO:0003677|Transcriptional factor B3/ GO:regulation of transcription, DNA-dependent|GO:0006355|Transcriptional factor B3/)/ (IPR010989 GO:protein binding|GO:0005515|t-SNARE/ GO:vesicle-mediated transport|GO:0016192|t-SNARE/ GO:membrane|GO:0016020|t-SNARE/)/
Ta.10852.1.S1_at	BQ166696	NA	Os03g07940.1	AINTEGUMENTA-like protein, putative, expressed	(IPR000223 GO:serine-type peptidase activity|GO:0008236|Peptidase S26A, signal peptidase I/ GO:proteolysis|GO:0006508|Peptidase S26A, signal peptidase I/ GO:membrane|GO:0016020|Peptidase S26A, signal peptidase I/)/ (IPR001471 GO:transcription factor activity|GO:0003700|Pathogenesis-related transcriptional factor and ERF, DNA-binding/ GO:regulation of transcription, DNA-dependent|GO:0006355|Pathog…
Ta.10853.1.S1_at	TA61613_4565	Alcohol dehydrogenase [Triticum aestivum (Wheat)]	Os11g10510.1	alcohol dehydrogenase 2, putative, expressed	(IPR002328 GO:zinc ion binding|GO:0008270|Alcohol dehydrogenase, zinc-containing, conserved site/ GO:oxidoreductase activity|GO:0016491|Alcohol dehydrogenase, zinc-containing, conserved site/)/
Ta.10855.1.S1_at	BQ166699	NA	NA	NA	NA
Ta.10856.1.A1_at	CA656085	OSJNBa0035I04.2 protein [Oryza sativa (Rice)]	Os04g34620.1	expressed protein	NA
Ta.10857.1.A1_at	TA84900_4565	NA	Os01g34790.1	expressed protein	(IPR004030 GO:nitric-oxide synthase activity|GO:0004517|Nitric oxide synthase, oxygenase region/ GO:nitric oxide biosynthetic process|GO:0006809|Nitric oxide synthase, oxygenase region/)/
Ta.10858.1.S1_at	TA86363_4565	Putative zinc-finger protein [Oryza sativa (japonica cultivar-group)]	Os08g36774.1	protein binding protein, putative, expressed	(IPR004457 GO:protein binding|GO:0005515|Zinc finger, ZPR1-type/ GO:zinc ion binding|GO:0008270|Zinc finger, ZPR1-type/)/
Ta.10859.1.A1_at	CJ592485	OSJNBa0017B10.7 protein [Oryza sativa (japonica cultivar-group)]	Os04g47700.1	expressed protein	NA
Ta.10859.2.A1_a_at	TA90425_4565	OSJNBa0017B10.7 protein [Oryza sativa (japonica cultivar-group)]	Os04g47700.1	expressed protein	NA
Ta.10859.2.A1_at	CA596095	OSJNBa0017B10.7 protein [Oryza sativa (japonica cultivar-group)]	NA	NA	NA
Ta.10860.1.S1_x_at	TA66283_4565	Global transcription factor group C 102 [Zea mays (Maize)]	Os04g25550.1	cell division control protein 68, putative, expressed	(IPR000994 GO:metalloexopeptidase activity|GO:0008235|Peptidase M24, catalytic core/ GO:proteolysis|GO:0006508|Peptidase M24, catalytic core/)/
Ta.10861.1.A1_at	TA85606_4565	Putative RNA helicase [Oryza sativa (japonica cultivar-group)]	Os07g33340.1	ATP-dependent RNA helicase dbp4, putative, expressed	(IPR001650 GO:nucleic acid binding|GO:0003676|DNA/RNA helicase, C-terminal/ GO:helicase activity|GO:0004386|DNA/RNA helicase, C-terminal/ GO:ATP binding|GO:0005524|DNA/RNA helicase, C-terminal/)/
Ta.10861.2.S1_at	CA734660	NA	Os07g33340.1	ATP-dependent RNA helicase dbp4, putative, expressed	(IPR001650 GO:nucleic acid binding|GO:0003676|DNA/RNA helicase, C-terminal/ GO:helicase activity|GO:0004386|DNA/RNA helicase, C-terminal/ GO:ATP binding|GO:0005524|DNA/RNA helicase, C-terminal/)/
Ta.10863.1.A1_at	BQ166713	NA	NA	NA	NA
Ta.10864.1.S1_at	TA88909_4565	NA	NA	NA	NA
Ta.10864.2.S1_a_at	CA714457	NA	NA	NA	NA
Ta.10864.2.S1_x_at	CA714457	NA	NA	NA	NA
Ta.10866.1.A1_at	BQ166718	NA	Os02g34320.1	DNA binding protein, putative	(IPR001092 GO:transcription regulator activity|GO:0030528|Basic helix-loop-helix dimerisation region bHLH/ GO:regulation of transcription|GO:0045449|Basic helix-loop-helix dimerisation region bHLH/ GO:nucleus|GO:0005634|Basic helix-loop-helix dimerisation region bHLH/)/ (IPR011598 GO:transcription regulator activity|GO:0030528|Helix-loop-helix DNA-binding/ GO:regulation of transcription|GO:004544…
Ta.10867.1.S1_at	TA84866_4565	Hypothetical protein P0711H09.16 [Oryza sativa (japonica cultivar-group)]	Os08g40190.1	expressed protein	NA
Ta.10867.1.S1_x_at	TA84866_4565	Hypothetical protein P0711H09.16 [Oryza sativa (japonica cultivar-group)]	Os08g40190.1	expressed protein	NA
Ta.10867.2.S1_at	CA696253	Hypothetical protein P0711H09.16 [Oryza sativa (japonica cultivar-group)]	Os08g40190.1	expressed protein	NA
Ta.10867.2.S1_x_at	CA696253	Hypothetical protein P0711H09.16 [Oryza sativa (japonica cultivar-group)]	Os08g40190.1	expressed protein	NA
Ta.10869.1.A1_at	TA87981_4565	Expressed protein [Oryza sativa (japonica cultivar-group)]	Os03g46310.1	expressed protein	(IPR016024 GO:binding|GO:0005488|Armadillo-type fold/)/
Ta.1087.1.S1_s_at	TA54749_4565	Putative immunophilin [Hordeum vulgare (Barley)]	Os09g32526.1	FK506-binding protein 2-1 precursor, putative, expressed	(IPR001179 GO:protein folding|GO:0006457|Peptidyl-prolyl cis-trans isomerase, FKBP-type/)/
Ta.1087.3.S1_x_at	CA647520	Putative immunophilin [Hordeum vulgare (Barley)]	Os09g32526.1	FK506-binding protein 2-1 precursor, putative, expressed	(IPR001179 GO:protein folding|GO:0006457|Peptidyl-prolyl cis-trans isomerase, FKBP-type/)/
Ta.10870.1.A1_at	BQ166723	NA	NA	NA	NA
Ta.10871.1.A1_at	BQ166725	NA	NA	NA	NA
Ta.10872.1.A1_at	TA93298_4565	Transposase, putative [Oryza sativa (japonica cultivar-group)]	Os06g11830.1	protein dimerization, putative, expressed	NA
Ta.10873.1.A1_at	TA104322_4565	NA	NA	NA	NA
Ta.10874.1.S1_at	BQ166733	NA	NA	NA	NA
Ta.10875.1.A1_at	BQ166734	NA	NA	NA	NA
Ta.10876.1.A1_at	BQ166735	NBS-LRR class RGA [Aegilops tauschii (Tausch's goatgrass) (Aegilops squarrosa)]	Os11g44580.1	disease resistance RPP13-like protein 1, putative, expressed	(IPR000767 GO:defense response|GO:0006952|Disease resistance protein/)/ (IPR003593 GO:nucleotide binding|GO:0000166|AAA+ ATPase, core/ GO:nucleoside-triphosphatase activity|GO:0017111|AAA+ ATPase, core/)/
Ta.10878.1.A1_at	BQ166737	Hypothetical protein P0636F09.6 [Oryza sativa (japonica cultivar-group)]	Os01g65630.1	expressed protein	NA
Ta.10879.1.A1_at	TA86544_4565	Putative kinesin [Oryza sativa (japonica cultivar-group)]	Os06g04560.1	PAK, putative, expressed	(IPR001752 GO:microtubule motor activity|GO:0003777|Kinesin, motor region/ GO:ATP binding|GO:0005524|Kinesin, motor region/ GO:microtubule-based movement|GO:0007018|Kinesin, motor region/ GO:microtubule associated complex|GO:0005875|Kinesin, motor region/)/ (IPR016024 GO:binding|GO:0005488|Armadillo-type fold/)/
Ta.1088.1.A1_at	TA97839_4565	OSJNBb0067G11.7 protein [Oryza sativa (japonica cultivar-group)]	Os04g20164.1	amine oxidase precursor, putative, expressed	(IPR000269 GO:copper ion binding|GO:0005507|Copper amine oxidase/ GO:amine oxidase activity|GO:0008131|Copper amine oxidase/ GO:quinone binding|GO:0048038|Copper amine oxidase/ GO:amine metabolic process|GO:0009308|Copper amine oxidase/)/ (IPR015798 GO:copper ion binding|GO:0005507|Copper amine oxidase, C-terminal/ GO:amine oxidase activity|GO:0008131|Copper amine oxidase, C-terminal/ GO:quinone …
Ta.10881.1.A1_at	BQ166744	NA	NA	NA	NA
Ta.10882.1.A1_at	BQ166750	putative glucosyltransferase [Oryza sativa (japonica cultivar-group)]	Os01g59110.1	indole-3-acetate beta-glucosyltransferase, putative, expressed	(IPR002213 GO:transferase activity, transferring hexosyl groups|GO:0016758|UDP-glucuronosyl/UDP-glucosyltransferase/ GO:metabolic process|GO:0008152|UDP-glucuronosyl/UDP-glucosyltransferase/)/
Ta.10883.1.S1_x_at	TA68799_4565	Hypothetical protein P0685G12.15 [Oryza sativa (japonica cultivar-group)]	Os02g49150.3	expressed protein	(IPR010997 GO:nucleotide binding|GO:0000166|HRDC-like/ GO:catalytic activity|GO:0003824|HRDC-like/ GO:cellular metabolic process|GO:0044237|HRDC-like/)/
Ta.10883.2.S1_at	TA68797_4565	Hypothetical protein P0685G12.15 [Oryza sativa (japonica cultivar-group)]	Os02g49150.3	expressed protein	(IPR010997 GO:nucleotide binding|GO:0000166|HRDC-like/ GO:catalytic activity|GO:0003824|HRDC-like/ GO:cellular metabolic process|GO:0044237|HRDC-like/)/
Ta.10883.3.A1_at	CA734633	NA	NA	NA	NA
Ta.10883.3.A1_x_at	CA734633	NA	NA	NA	NA
Ta.10884.1.A1_a_at	CD935779	Hypothetical protein OJ1057_G07.1 [Oryza sativa (japonica cultivar-group)]	Os05g32430.1	CPL3, putative, expressed	(IPR001357 GO:intracellular|GO:0005622|BRCT/)/ (IPR011947 GO:phosphoprotein phosphatase activity|GO:0004721|FCP1-like phosphatase, phosphatase domain/ GO:nucleus|GO:0005634|FCP1-like phosphatase, phosphatase domain/)/
Ta.10884.1.A1_s_at	CD935779	Hypothetical protein OJ1057_G07.1 [Oryza sativa (japonica cultivar-group)]	Os05g32430.1	CPL3, putative, expressed	(IPR001357 GO:intracellular|GO:0005622|BRCT/)/ (IPR011947 GO:phosphoprotein phosphatase activity|GO:0004721|FCP1-like phosphatase, phosphatase domain/ GO:nucleus|GO:0005634|FCP1-like phosphatase, phosphatase domain/)/
Ta.10884.1.A1_x_at	CD935779	Hypothetical protein OJ1057_G07.1 [Oryza sativa (japonica cultivar-group)]	Os05g32430.1	CPL3, putative, expressed	(IPR001357 GO:intracellular|GO:0005622|BRCT/)/ (IPR011947 GO:phosphoprotein phosphatase activity|GO:0004721|FCP1-like phosphatase, phosphatase domain/ GO:nucleus|GO:0005634|FCP1-like phosphatase, phosphatase domain/)/
Ta.10885.1.S1_at	TA85661_4565	NA	Os12g09620.1	expressed protein	NA
Ta.10886.1.A1_at	BQ166757	OSJNBa0096F01.4 protein [Oryza sativa (Rice)]	Os03g02600.1	riboflavin biosynthesis protein ribD, putative, expressed	(IPR004794 GO:5-amino-6-(5-phosphoribosylamino)uracil reductase activity|GO:0008703|Riboflavin biosynthesis protein RibD/ GO:diaminohydroxyphosphoribosylaminopyrimidine deaminase activity|GO:0008835|Riboflavin biosynthesis protein RibD/ GO:riboflavin biosynthetic process|GO:0009231|Riboflavin biosynthesis protein RibD/)/ (IPR016192 GO:zinc ion binding|GO:0008270|APOBEC/CMP deaminase, zinc-binding…
Ta.10887.1.A1_at	TA103418_4565	NA	NA	NA	NA
Ta.10888.1.S1_at	TA88678_4565	F17A17.13 protein [Arabidopsis thaliana (Mouse-ear cress)]	Os06g30710.2	DGCR14 protein, putative, expressed	NA
Ta.10888.2.S1_a_at	TA88678_4565	F17A17.13 protein [Arabidopsis thaliana (Mouse-ear cress)]	Os06g30710.2	DGCR14 protein, putative, expressed	NA
Ta.10889.1.A1_at	BQ166764	NA	NA	NA	NA
Ta.1089.1.S1_a_at	TA80546_4565	OSJNBa0027P08.19 protein [Oryza sativa (japonica cultivar-group)]	Os04g36850.1	expressed protein	NA
Ta.10890.1.S1_at	CK211671	Hypothetical protein OSJNBa0041P03.5 [Oryza sativa (japonica cultivar-group)]	Os10g35150.1	expressed protein	NA
Ta.10890.2.S1_at	CK211671	Hypothetical protein OSJNBa0041P03.5 [Oryza sativa (japonica cultivar-group)]	Os10g35150.1	expressed protein	NA
Ta.10890.3.S1_a_at	CA638734	Hypothetical protein OSJNBa0041P03.5 [Oryza sativa (japonica cultivar-group)]	Os10g35150.1	expressed protein	NA
Ta.10891.1.S1_at	TA91833_4565	Hypothetical protein OJ1282_H11.22 [Oryza sativa (japonica cultivar-group)]	Os02g43040.1	expressed protein	NA
Ta.10893.1.S1_at	TA92595_4565	NA	Os02g57640.1	RNA-binding protein Nova-1, putative, expressed	(IPR004087 GO:RNA binding|GO:0003723|K Homology/)/ (IPR004088 GO:RNA binding|GO:0003723|K Homology, type 1/)/
Ta.10894.1.A1_at	BQ166778	NA	NA	NA	NA
Ta.10895.1.S1_at	TA59133_4565	NA	Os01g58660.1	5a2 protein, putative, expressed	NA
Ta.10896.1.S1_a_at	TA69061_4565	NA	NA	NA	NA
Ta.10896.1.S1_x_at	TA69060_4565	NA	NA	NA	NA
Ta.10896.2.S1_x_at	CA618156	NA	NA	NA	NA
Ta.10897.1.S1_at	TA77145_4565	NA	Os05g43280.1	MATH domain containing protein, expressed	NA
Ta.10898.1.S1_at	TA108974_4565	NA	NA	NA	NA
Ta.10899.1.A1_at	BQ166788	NA	NA	NA	NA
Ta.109.1.S1_at	CJ620663	Putative respiratory burst oxidase [Oryza sativa (japonica cultivar-group)]	Os01g61880.1	respiratory burst oxidase, putative, expressed	(IPR000778 GO:oxidoreductase activity|GO:0016491|Cytochrome b-245, heavy chain/ GO:electron transport|GO:0006118|Cytochrome b-245, heavy chain/ GO:membrane|GO:0016020|Cytochrome b-245, heavy chain/)/ (IPR002048 GO:calcium ion binding|GO:0005509|Calcium-binding EF-hand/)/
Ta.10900.1.S1_at	TA77613_4565	NA	Os06g17290.1	phosphatidylinositol 3- and 4-kinase family protein, expressed	NA
Ta.10901.1.S1_at	TA87188_4565	Putative adenosine kinase [Oryza sativa (Rice)]	Os10g42240.1	carbohydrate kinase-like protein, putative, expressed	(IPR002139 GO:ribokinase activity|GO:0004747|Ribokinase/ GO:D-ribose metabolic process|GO:0006014|Ribokinase/)/
Ta.10902.1.S1_at	TA75974_4565	NA	Os05g30490.1	harpin-induced 1, putative	NA
Ta.10902.2.S1_at	TA75976_4565	NA	Os05g30490.1	harpin-induced 1, putative	NA
Ta.10902.2.S1_x_at	TA75976_4565	NA	Os05g30490.1	harpin-induced 1, putative	NA
Ta.10903.1.S1_at	TA90806_4565	NB-ARC domain, putative [Oryza sativa (japonica cultivar-group)]	Os10g22484.2	RGH2A, putative, expressed	(IPR000767 GO:defense response|GO:0006952|Disease resistance protein/)/
Ta.10904.1.A1_at	TA86795_4565	Expressed protein [Oryza sativa (japonica cultivar-group)]	Os12g41620.1	nucleotide binding protein, putative, expressed	NA
Ta.10906.1.A1_at	BQ166801	Kinesin-like protein [Arabidopsis thaliana (Mouse-ear cress)]	Os12g39980.1	kinesin like protein, putative, expressed	(IPR001752 GO:microtubule motor activity|GO:0003777|Kinesin, motor region/ GO:ATP binding|GO:0005524|Kinesin, motor region/ GO:microtubule-based movement|GO:0007018|Kinesin, motor region/ GO:microtubule associated complex|GO:0005875|Kinesin, motor region/)/
Ta.10907.1.A1_at	TA86891_4565	Ribosomal RNA apurinic site specific lyase-like [Oryza sativa (japonica cultivar-group)]	Os02g29150.1	ribosomal RNA apurinic site specific lyase, putative, expressed	NA
Ta.10908.1.A1_at	TA99096_4565	NA	Os02g31140.1	major ampullate spidroin 2-2, putative, expressed	(IPR001202 GO:protein binding|GO:0005515|WW/Rsp5/WWP/)/
Ta.10909.1.S1_s_at	TA54325_4565	Putative protease [Oryza sativa (japonica cultivar-group)]	Os06g21380.1	carboxyl-terminal-processing protease precursor, putative, expressed	(IPR001478 GO:protein binding|GO:0005515|PDZ/DHR/GLGF/)/ (IPR004447 GO:serine-type peptidase activity|GO:0008236|Peptidase S41A, C-terminal protease/ GO:proteolysis|GO:0006508|Peptidase S41A, C-terminal protease/)/ (IPR005151 GO:serine-type peptidase activity|GO:0008236|Peptidase S41/ GO:proteolysis|GO:0006508|Peptidase S41/)/
Ta.10909.1.S1_x_at	TA54325_4565	Putative protease [Oryza sativa (japonica cultivar-group)]	Os06g21380.1	carboxyl-terminal-processing protease precursor, putative, expressed	(IPR001478 GO:protein binding|GO:0005515|PDZ/DHR/GLGF/)/ (IPR004447 GO:serine-type peptidase activity|GO:0008236|Peptidase S41A, C-terminal protease/ GO:proteolysis|GO:0006508|Peptidase S41A, C-terminal protease/)/ (IPR005151 GO:serine-type peptidase activity|GO:0008236|Peptidase S41/ GO:proteolysis|GO:0006508|Peptidase S41/)/
Ta.1091.1.A1_at	BG908685	Putative peptide transport protein [Oryza sativa (japonica cultivar-group)]	Os01g67630.1	peptide transporter PTR2, putative, expressed	NA
Ta.10910.1.A1_at	BQ166808	NA	NA	NA	NA
Ta.10911.1.S1_at	TA106223_4565	NA	NA	NA	NA
Ta.10912.1.S1_at	TA97880_4565	NA	NA	NA	NA
Ta.10913.1.A1_at	BQ166813	NA	NA	NA	NA
Ta.10914.1.S1_at	TA89853_4565	Hypothetical protein P0700F06.21 [Oryza sativa (japonica cultivar-group)]	Os02g55050.1	F-box domain containing protein, expressed	NA
Ta.10915.1.S1_at	CA667462	NA	NA	NA	NA
Ta.10915.2.S1_at	TA92946_4565	NA	NA	NA	NA
Ta.10915.2.S1_x_at	TA92946_4565	NA	NA	NA	NA
Ta.10916.1.A1_a_at	TA108487_4565	NA	Os11g47410.1	retrotransposon protein, putative, unclassified	NA
Ta.10917.1.A1_at	BQ166817	NA	NA	NA	NA
Ta.10918.1.S1_at	TA97106_4565	Subtilisin-like protease [Triticum aestivum (Wheat)]	Os09g30250.1	subtilisin-like protease precursor, putative, expressed	(IPR000209 GO:subtilase activity|GO:0004289|Peptidase S8 and S53, subtilisin, kexin, sedolisin/ GO:proteolysis|GO:0006508|Peptidase S8 and S53, subtilisin, kexin, sedolisin/)/
Ta.10919.1.S1_at	TA104647_4565	NA	NA	NA	NA
Ta.1092.1.S1_at	TA71063_4565	Putative density regulated protein drp1 [Oryza sativa (japonica cultivar-group)]	Os01g09890.1	density-regulated protein, putative, expressed	(IPR001950 GO:translation initiation factor activity|GO:0003743|Translation initiation factor SUI1/ GO:translational initiation|GO:0006413|Translation initiation factor SUI1/)/ (IPR008195 GO:structural constituent of ribosome|GO:0003735|Ribosomal protein L34e/ GO:translation|GO:0006412|Ribosomal protein L34e/ GO:intracellular|GO:0005622|Ribosomal protein L34e/ GO:ribosome|GO:0005840|Ribosomal pro…
Ta.1092.2.S1_at	CA676812	P0001B06.29 [Oryza sativa (japonica cultivar-group)]	Os01g09890.1	density-regulated protein, putative, expressed	(IPR001950 GO:translation initiation factor activity|GO:0003743|Translation initiation factor SUI1/ GO:translational initiation|GO:0006413|Translation initiation factor SUI1/)/ (IPR008195 GO:structural constituent of ribosome|GO:0003735|Ribosomal protein L34e/ GO:translation|GO:0006412|Ribosomal protein L34e/ GO:intracellular|GO:0005622|Ribosomal protein L34e/ GO:ribosome|GO:0005840|Ribosomal pro…
Ta.1092.2.S1_x_at	CA676812	P0001B06.29 [Oryza sativa (japonica cultivar-group)]	Os01g09890.1	density-regulated protein, putative, expressed	(IPR001950 GO:translation initiation factor activity|GO:0003743|Translation initiation factor SUI1/ GO:translational initiation|GO:0006413|Translation initiation factor SUI1/)/ (IPR008195 GO:structural constituent of ribosome|GO:0003735|Ribosomal protein L34e/ GO:translation|GO:0006412|Ribosomal protein L34e/ GO:intracellular|GO:0005622|Ribosomal protein L34e/ GO:ribosome|GO:0005840|Ribosomal pro…
Ta.10920.1.S1_at	TA80142_4565	Hypothetical protein OJ1065_B06.22 [Oryza sativa (japonica cultivar-group)]	Os07g38990.1	expressed protein	NA
Ta.10921.1.A1_at	TA95869_4565	NA	NA	NA	NA
Ta.10921.1.A1_s_at	BE430300	NA	NA	NA	NA
Ta.10921.1.A1_x_at	TA95869_4565	NA	NA	NA	NA
Ta.10922.1.S1_at	CD454276	NA	Os02g04490.1	HAC1, putative, expressed	(IPR000197 GO:transcription cofactor activity|GO:0003712|Zinc finger, TAZ-type/ GO:zinc ion binding|GO:0008270|Zinc finger, TAZ-type/ GO:regulation of transcription, DNA-dependent|GO:0006355|Zinc finger, TAZ-type/ GO:nucleus|GO:0005634|Zinc finger, TAZ-type/)/ (IPR000433 GO:zinc ion binding|GO:0008270|Zinc finger, ZZ-type/)/ (IPR001965 GO:protein binding|GO:0005515|Zinc finger, PHD-type/ GO:zinc …
Ta.10923.1.S1_at	CA497430	NA	NA	NA	NA
Ta.10923.1.S1_x_at	CA497430	NA	NA	NA	NA
Ta.10923.2.S1_x_at	CA651927	NA	NA	NA	NA
Ta.10924.1.S1_at	TA103650_4565	NA	NA	NA	NA
Ta.10925.1.A1_at	TA110864_4565	Hypothetical protein OSJNBa0006O15.41 [Oryza sativa (japonica cultivar-group)]	Os04g39670.1	expressed protein	NA
Ta.10926.1.A1_at	BQ167074	Putative male sterility protein [Oryza sativa (japonica cultivar-group)]	Os03g07140.1	male sterility protein 2, putative, expressed	(IPR016040 GO:catalytic activity|GO:0003824|NAD(P)-binding/ GO:binding|GO:0005488|NAD(P)-binding/ GO:metabolic process|GO:0008152|NAD(P)-binding/)/
Ta.10927.1.A1_at	TA109433_4565	MADS box interactor-like [Oryza sativa (japonica cultivar-group)]	Os09g29060.1	expressed protein	NA
Ta.10928.1.A1_at	BQ166836	NA	NA	NA	NA
Ta.10929.1.S1_at	BQ166837	P0028E10.20 protein [Oryza sativa (japonica cultivar-group)]	Os01g07400.1	WD-repeat domain phosphoinositide-interacting protein 3, putative, expressed	NA
Ta.10931.1.A1_at	BQ166840	2-oxoisovalerate dehydrogenase complex alpha subunit, putative [Aspergillus fumigatus (Sartorya fumigata)]	Os12g08260.3	pyruvate dehydrogenase E1 component, alpha subunit, putative, expressed	NA
Ta.10933.1.S1_at	TA92624_4565	NA	NA	NA	NA
Ta.10934.1.A1_at	BQ166848	NA	NA	NA	NA
Ta.10935.1.S1_a_at	TA91667_4565	NA	NA	NA	NA
Ta.10936.1.A1_at	BQ166850	NA	Os03g18500.1	mitochondrial import inner membrane translocase subunit tim22, putative, expressed	NA
Ta.10938.1.A1_at	BQ166855	NA	NA	NA	NA
Ta.10940.1.A1_at	BQ166863	NA	NA	NA	NA
Ta.10941.1.A1_at	CD932972	Cyclin [Oryza sativa (Rice)]	Os01g13260.1	cyclin-A2, putative, expressed	NA
Ta.10942.1.A1_at	BQ166865	NA	NA	NA	NA
Ta.10944.1.A1_at	TA93479_4565	OSJNBa0027P08.11 protein [Oryza sativa (japonica cultivar-group)]	Os04g36770.1	PME/invertase inhibitor-like protein, putative, expressed	(IPR006501 GO:enzyme inhibitor activity|GO:0004857|Pectinesterase inhibitor/ GO:pectinesterase activity|GO:0030599|Pectinesterase inhibitor/)/
Ta.10945.1.S1_at	TA49806_4565	NA	NA	NA	NA
Ta.10945.2.A1_a_at	TA49740_4565	NA	Os10g35500.2	epoxide hydrolase, putative, expressed	(IPR000639 GO:catalytic activity|GO:0003824|Epoxide hydrolase-like/)/ (IPR003089 GO:hydrolase activity|GO:0016787|Alpha/beta hydrolase/)/
Ta.10945.2.A1_x_at	TA49740_4565	NA	Os10g35500.2	epoxide hydrolase, putative, expressed	(IPR000639 GO:catalytic activity|GO:0003824|Epoxide hydrolase-like/)/ (IPR003089 GO:hydrolase activity|GO:0016787|Alpha/beta hydrolase/)/
Ta.10947.1.S1_at	TA69161_4565	Hypothetical protein P0455A11.10 [Oryza sativa (japonica cultivar-group)]	Os08g08190.1	expressed protein	NA
Ta.10947.2.S1_a_at	CA652778	Hypothetical protein P0455A11.10 [Oryza sativa (japonica cultivar-group)]	Os08g08190.1	expressed protein	NA
Ta.10948.1.A1_at	TA78193_4565	Hypothetical protein OJ1568_D07.5-1 [Oryza sativa (japonica cultivar-group)]	Os06g29020.1	retrotransposon protein, putative, unclassified, expressed	(IPR001356 GO:transcription factor activity|GO:0003700|Homeobox/ GO:sequence-specific DNA binding|GO:0043565|Homeobox/ GO:regulation of transcription, DNA-dependent|GO:0006355|Homeobox/ GO:nucleus|GO:0005634|Homeobox/)/ (IPR016197 GO:nucleus|GO:0005634|Chromo domain-like/)/
Ta.10949.1.S1_at	TA89195_4565	NA	Os09g34140.1	expressed protein	NA
Ta.10950.1.S1_at	BQ166886	NA	NA	NA	NA
Ta.10951.1.A1_at	TA102030_4565	NA	NA	NA	NA
Ta.10952.1.S1_at	TA110199_4565	NA	NA	NA	NA
Ta.10953.1.A1_at	BQ166892	NA	Os09g35760.1	OCL3 protein, putative, expressed	(IPR001356 GO:transcription factor activity|GO:0003700|Homeobox/ GO:sequence-specific DNA binding|GO:0043565|Homeobox/ GO:regulation of transcription, DNA-dependent|GO:0006355|Homeobox/ GO:nucleus|GO:0005634|Homeobox/)/
Ta.10955.1.A1_at	BQ166896	NA	NA	NA	NA
Ta.10956.1.A1_at	TA85269_4565	Expressed protein [Oryza sativa (japonica cultivar-group)]	Os12g06640.1	expressed protein	NA
Ta.10958.1.S1_at	TA83382_4565	NA	NA	NA	NA
Ta.10959.1.S1_at	TA95893_4565	NA	NA	NA	NA
Ta.10959.1.S1_x_at	TA95893_4565	NA	NA	NA	NA
Ta.1096.2.S1_x_at	CA630904	Hypothetical protein [Oryza sativa (japonica cultivar-group)]	Os12g32950.1	membrane protein, putative, expressed	NA
Ta.1096.3.S1_at	CA630904	Hypothetical protein [Oryza sativa (japonica cultivar-group)]	Os12g32950.1	membrane protein, putative, expressed	NA
Ta.10961.1.A1_at	TA90700_4565	OSJNBa0016O02.10 protein [Oryza sativa (Rice)]	Os04g39280.1	pot1-like protein, putative, expressed	IPR0000000 NO IPR DEF AVAIL|GO:"0000723 | telomere maintenance / |GO:"0000784 | nuclear chromosome, telomeric region / |GO:"0003677 | DNA binding /
Ta.10962.1.A1_at	BQ166910	NA	NA	NA	NA
Ta.10963.1.A1_at	BQ166914	NA	NA	NA	NA
Ta.10964.1.A1_at	TA99944_4565	NA	Os03g17610.1	RHL2, putative, expressed	(IPR002815 GO:DNA binding|GO:0003677|Spo11/DNA topoisomerase VI, subunit A/ GO:DNA topoisomerase (ATP-hydrolyzing) activity|GO:0003918|Spo11/DNA topoisomerase VI, subunit A/ GO:ATP binding|GO:0005524|Spo11/DNA topoisomerase VI, subunit A/ GO:DNA metabolic process|GO:0006259|Spo11/DNA topoisomerase VI, subunit A/ GO:DNA topological change|GO:0006265|Spo11/DNA topoisomerase VI, subunit A/ GO:chromo…
Ta.10965.1.A1_at	TA110066_4565	NA	NA	NA	NA
Ta.10966.1.S1_at	TA82502_4565	Hypothetical protein At2g18950 [Arabidopsis thaliana (Mouse-ear cress)]	Os06g44840.1	homogentisate geranylgeranyl transferase, putative, expressed	NA
Ta.10968.1.A1_at	TA99714_4565	NA	NA	NA	NA
Ta.10969.1.A1_at	BQ166923	NA	Os03g57050.1	expressed protein	NA
Ta.10970.1.A1_at	TA104589_4565	NA	Os01g63810.1	starch binding domain containing protein, expressed	(IPR002044 GO:catalytic activity|GO:0003824|Glycoside hydrolase, carbohydrate-binding/ GO:carbohydrate metabolic process|GO:0005975|Glycoside hydrolase, carbohydrate-binding/)/ (IPR013784 GO:carbohydrate binding|GO:0030246|Carbohydrate-binding-like fold/)/
Ta.10971.1.S1_at	TA103725_4565	NA	NA	NA	NA
Ta.10972.1.A1_at	BQ166932	NA	Os04g05980.1	transposon protein, putative, CACTA, En/Spm sub-class	(IPR003882 GO:structural constituent of cell wall|GO:0005199|Pistil-specific extensin-like protein/)/ (IPR008935 GO:structural molecule activity|GO:0005198|Virus capsid protein, alpha-helical/ GO:viral capsid|GO:0019028|Virus capsid protein, alpha-helical/)/
Ta.10973.1.A1_at	TA68700_4565	Hypothetical protein OSJNBa0052F07.7 [Oryza sativa (japonica cultivar-group)]	Os03g58640.1	FHA domain containing protein, expressed	NA
Ta.10976.1.S1_at	TA78957_4565	NA	NA	NA	NA
Ta.10977.1.S1_at	TA93214_4565	Transposon protein, putative, mutator sub-class [Oryza sativa (japonica cultivar-group)]	Os12g39380.1	transposon protein, putative, Mutator sub-class, expressed	(IPR000210 GO:protein binding|GO:0005515|BTB/POZ-like/)/ (IPR011333 GO:protein binding|GO:0005515|BTB/POZ fold/)/
Ta.10977.2.S1_at	BQ166945	NA	Os12g39380.1	transposon protein, putative, Mutator sub-class, expressed	(IPR000210 GO:protein binding|GO:0005515|BTB/POZ-like/)/ (IPR011333 GO:protein binding|GO:0005515|BTB/POZ fold/)/
Ta.10978.1.A1_x_at	TA104238_4565	NA	Os03g45250.1	cupin, RmlC-type, putative, expressed	NA
Ta.10979.1.A1_at	CF133885	Glycosyl transferase family 8, putative [Oryza sativa (japonica cultivar-group)]	Os11g03160.1	transferase, transferring glycosyl groups, putative, expressed	NA
Ta.1098.1.S1_at	TA55374_4565	Actin [Setaria italica (Foxtail millet)]	Os10g36650.1	actin-2, putative, expressed	(IPR004000 GO:protein binding|GO:0005515|Actin/actin-like/)/ (IPR004001 GO:ATP binding|GO:0005524|Actin, conserved site/)/
Ta.10980.1.A1_at	BQ166949	NA	NA	NA	NA
Ta.10981.1.A1_at	BQ166952	Major pollen allergen Phl p 4 precursor [Phleum pratense (Common timothy)]	Os06g35650.1	reticuline oxidase precursor, putative, expressed	(IPR016166 GO:catalytic activity|GO:0003824|FAD-binding, type 2/ GO:FAD binding|GO:0050660|FAD-binding, type 2/)/
Ta.10982.1.A1_a_at	TA79966_4565	Microtubule-associated protein-like [Oryza sativa (japonica cultivar-group)]	Os01g49200.1	microtubule-associated protein, putative, expressed	(IPR008936 GO:signal transduction|GO:0007165|Rho GTPase activation protein/ GO:intracellular|GO:0005622|Rho GTPase activation protein/)/
Ta.10982.1.A1_x_at	TA79966_4565	Microtubule-associated protein-like [Oryza sativa (japonica cultivar-group)]	Os01g49200.1	microtubule-associated protein, putative, expressed	(IPR008936 GO:signal transduction|GO:0007165|Rho GTPase activation protein/ GO:intracellular|GO:0005622|Rho GTPase activation protein/)/
Ta.10982.2.A1_x_at	BJ311824	NA	NA	NA	NA
Ta.10983.1.S1_a_at	CA684786	Myosin-like protein [Oryza sativa (japonica cultivar-group)]	Os07g32450.1	myosin-like protein, putative, expressed	(IPR001328 GO:aminoacyl-tRNA hydrolase activity|GO:0004045|Peptidyl-tRNA hydrolase/ GO:translation|GO:0006412|Peptidyl-tRNA hydrolase/)/ (IPR007449 GO:protein binding|GO:0005515|ZipA, C-terminal FtsZ-binding region/ GO:barrier septum formation|GO:0000917|ZipA, C-terminal FtsZ-binding region/ GO:1-2nm peptidoglycan-based cell wall|GO:0009276|ZipA, C-terminal FtsZ-binding region/ GO:integral to mem…
Ta.10984.1.A1_at	CD897448	NA	NA	NA	NA
Ta.10985.1.S1_at	TA105967_4565	NA	Os01g72200.1	expressed protein	NA
Ta.10988.1.A1_at	TA111008_4565	NA	Os04g58270.1	conserved hypothetical protein	(IPR012337 GO:nucleic acid binding|GO:0003676|Polynucleotidyl transferase, Ribonuclease H fold/)/
Ta.10989.1.S1_at	TA85644_4565	Putative ribosomal protein L21 [Oryza sativa (japonica cultivar-group)]	Os05g48410.1	50S ribosomal protein L21, mitochondrial precursor, putative, expressed	(IPR001787 GO:RNA binding|GO:0003723|Ribosomal protein L21/ GO:structural constituent of ribosome|GO:0003735|Ribosomal protein L21/ GO:translation|GO:0006412|Ribosomal protein L21/ GO:intracellular|GO:0005622|Ribosomal protein L21/ GO:ribosome|GO:0005840|Ribosomal protein L21/)/ (IPR003153 GO:signal transducer activity|GO:0004871|Adaptor protein Cbl, N-terminal helical/ GO:cell surface receptor l…
Ta.1099.1.A1_at	BG908718	NA	NA	NA	NA
Ta.10990.1.A1_at	TA103067_4565	NA	NA	NA	NA
Ta.10991.1.A1_at	TA99767_4565	NA	NA	NA	NA
Ta.10993.1.S1_a_at	TA61568_4565	NA	NA	NA	NA
Ta.10996.1.S1_at	TA70578_4565	Universal stress protein / early nodulin ENOD18-like [Oryza sativa (japonica cultivar-group)]	Os02g53320.1	USP family protein, putative, expressed	NA
Ta.10997.1.S1_at	TA69801_4565	Putative Bet1/Sft1-related SNARE [Oryza sativa (japonica cultivar-group)]	Os02g57510.1	BS14b, putative, expressed	(IPR010989 GO:protein binding|GO:0005515|t-SNARE/ GO:vesicle-mediated transport|GO:0016192|t-SNARE/ GO:membrane|GO:0016020|t-SNARE/)/
Ta.11.2.A1_at	TACATHBC	Cathepsin B [Hordeum vulgare (Barley)]	Os05g24550.5	cathepsin B-like cysteine proteinase 3 precursor, putative, expressed	(IPR000169 GO:cysteine-type endopeptidase activity|GO:0004197|Peptidase, cysteine peptidase active site/ GO:proteolysis|GO:0006508|Peptidase, cysteine peptidase active site/)/ (IPR000668 GO:cysteine-type peptidase activity|GO:0008234|Peptidase C1A, papain C-terminal/ GO:proteolysis|GO:0006508|Peptidase C1A, papain C-terminal/)/
Ta.11.2.S1_a_at	CA612877	Cathepsin B [Hordeum vulgare (Barley)]	Os05g24550.5	cathepsin B-like cysteine proteinase 3 precursor, putative, expressed	(IPR000169 GO:cysteine-type endopeptidase activity|GO:0004197|Peptidase, cysteine peptidase active site/ GO:proteolysis|GO:0006508|Peptidase, cysteine peptidase active site/)/ (IPR000668 GO:cysteine-type peptidase activity|GO:0008234|Peptidase C1A, papain C-terminal/ GO:proteolysis|GO:0006508|Peptidase C1A, papain C-terminal/)/
Ta.11.2.S1_x_at	CB307838	Cathepsin B [Hordeum vulgare (Barley)]	Os05g24550.5	cathepsin B-like cysteine proteinase 3 precursor, putative, expressed	(IPR000169 GO:cysteine-type endopeptidase activity|GO:0004197|Peptidase, cysteine peptidase active site/ GO:proteolysis|GO:0006508|Peptidase, cysteine peptidase active site/)/ (IPR000668 GO:cysteine-type peptidase activity|GO:0008234|Peptidase C1A, papain C-terminal/ GO:proteolysis|GO:0006508|Peptidase C1A, papain C-terminal/)/
Ta.11.3.S1_a_at	TA56516_4565	Cathepsin B [Hordeum vulgare (Barley)]	Os05g24550.5	cathepsin B-like cysteine proteinase 3 precursor, putative, expressed	(IPR000169 GO:cysteine-type endopeptidase activity|GO:0004197|Peptidase, cysteine peptidase active site/ GO:proteolysis|GO:0006508|Peptidase, cysteine peptidase active site/)/ (IPR000668 GO:cysteine-type peptidase activity|GO:0008234|Peptidase C1A, papain C-terminal/ GO:proteolysis|GO:0006508|Peptidase C1A, papain C-terminal/)/
Ta.11000.1.A1_at	BE430457	NA	NA	NA	NA
Ta.11000.1.A1_x_at	BE430457	NA	NA	NA	NA
Ta.11000.2.A1_at	CA727865	NA	NA	NA	NA
Ta.11001.2.S1_a_at	CK217414	Hypothetical protein [Oryza sativa (japonica cultivar-group)]	Os11g37080.1	h/ACA ribonucleoprotein complex subunit 1-like protein 1, putative, expressed	NA
Ta.11001.3.S1_at	CA661720	NA	NA	NA	NA
Ta.11002.1.S1_at	TA95404_4565	NA	Os02g46290.1	pectinesterase inhibitor domain containing protein, expressed	(IPR006501 GO:enzyme inhibitor activity|GO:0004857|Pectinesterase inhibitor/ GO:pectinesterase activity|GO:0030599|Pectinesterase inhibitor/)/
Ta.11003.1.S1_at	TA108051_4565	NA	NA	NA	NA
Ta.11004.1.S1_at	TA100039_4565	NA	NA	NA	NA
Ta.11005.1.S1_at	TA102753_4565	PREDICTED: similar to myosin 1 light chain [Apis mellifera]	Os05g41210.1	calmodulin, putative, expressed	(IPR002048 GO:calcium ion binding|GO:0005509|Calcium-binding EF-hand/)/
Ta.11007.1.A1_at	TA69119_4565	BRI1-KD interacting protein 110 [Oryza sativa (japonica cultivar-group)]	Os06g08530.4	ubiquitin-specific protease 23, putative, expressed	(IPR001394 GO:ubiquitin thiolesterase activity|GO:0004221|Peptidase C19, ubiquitin carboxyl-terminal hydrolase 2/ GO:ubiquitin-dependent protein catabolic process|GO:0006511|Peptidase C19, ubiquitin carboxyl-terminal hydrolase 2/)/
Ta.1101.1.S1_x_at	TA91355_4565	NA	Os07g39220.1	BES1/BZR1 homolog protein 1, putative, expressed	NA
Ta.11011.1.S1_at	CA630168	NA	NA	NA	NA
Ta.11013.1.A1_at	BQ168376	NA	NA	NA	NA
Ta.11015.1.S1_at	TA86500_4565	Hypothetical protein At5g18650 [Arabidopsis thaliana (Mouse-ear cress)]	Os03g22680.1	RING finger and CHY zinc finger domain-containing protein 1, putative, expressed	(IPR001841 GO:protein binding|GO:0005515|Zinc finger, RING-type/ GO:zinc ion binding|GO:0008270|Zinc finger, RING-type/)/
Ta.11016.1.S1_at	BQ168385	NA	Os09g24580.1	calmodulin-like protein, putative, expressed	(IPR002048 GO:calcium ion binding|GO:0005509|Calcium-binding EF-hand/)/
Ta.11017.1.A1_at	TA97940_4565	O-methyltransferase [Oryza sativa (japonica cultivar-group)]	Os11g12760.1	O-methyltransferase ZRP4, putative, expressed	NA
Ta.11018.1.A1_at	BQ168387	NA	NA	NA	NA
Ta.11019.1.A1_at	BQ168388	NA	NA	NA	NA
Ta.1102.1.A1_at	TA97264_4565	Hypothetical protein P0426E02.5 [Oryza sativa (japonica cultivar-group)]	Os08g26840.1	expressed protein	NA
Ta.11020.1.A1_at	BQ168389	NA	Os07g09814.2	F-box domain containing protein, expressed	NA
Ta.11021.1.A1_at	TA108795_4565	NA	Os04g58350.1	TFIIH basal transcription factor complex p52 subunit, putative, expressed	(IPR004598 GO:RNA polymerase II transcription factor activity|GO:0003702|Transcription factor Tfb2/ GO:DNA repair|GO:0006281|Transcription factor Tfb2/ GO:regulation of transcription, DNA-dependent|GO:0006355|Transcription factor Tfb2/ GO:nucleus|GO:0005634|Transcription factor Tfb2/)/
Ta.11022.1.S1_a_at	CD875175	NA	NA	NA	NA
Ta.11022.1.S1_x_at	CD875175	NA	NA	NA	NA
Ta.11022.2.S1_at	TA70111_4565	Flavonoid 7-O-methyltransferase-like [Oryza sativa (japonica cultivar-group)]	Os11g33300.1	O-methyltransferase ZRP4, putative	NA
Ta.11022.2.S1_x_at	TA70111_4565	Flavonoid 7-O-methyltransferase-like [Oryza sativa (japonica cultivar-group)]	Os11g33300.1	O-methyltransferase ZRP4, putative	NA
Ta.11022.3.S1_at	CA695356	NA	Os11g33300.1	O-methyltransferase ZRP4, putative	NA
Ta.11022.3.S1_x_at	CA695356	NA	Os11g33300.1	O-methyltransferase ZRP4, putative	NA
Ta.11023.1.S1_at	CK170658	Hypothetical protein [Oryza sativa (japonica cultivar-group)]	Os12g43950.2	BEL1-related homeotic protein 30, putative, expressed	(IPR001356 GO:transcription factor activity|GO:0003700|Homeobox/ GO:sequence-specific DNA binding|GO:0043565|Homeobox/ GO:regulation of transcription, DNA-dependent|GO:0006355|Homeobox/ GO:nucleus|GO:0005634|Homeobox/)/
Ta.11025.1.A1_at	TA89291_4565	Putative CPRD2 [Oryza sativa (japonica cultivar-group)]	Os06g35550.1	retrotransposon protein, putative, Ty1-copia subclass, expressed	(IPR001584 GO:DNA binding|GO:0003677|Integrase, catalytic core/ GO:DNA integration|GO:0015074|Integrase, catalytic core/)/ (IPR001878 GO:nucleic acid binding|GO:0003676|Zinc finger, CCHC-type/ GO:zinc ion binding|GO:0008270|Zinc finger, CCHC-type/)/ (IPR009007 GO:aspartic-type endopeptidase activity|GO:0004190|Peptidase aspartic, catalytic/ GO:proteolysis|GO:0006508|Peptidase aspartic, catalytic/…
Ta.11028.1.A1_s_at	TA88559_4565	NA	Os07g10030.1	expressed protein	NA
Ta.11028.1.A1_x_at	BQ168407	NA	NA	NA	NA
Ta.11029.1.A1_at	BQ168408	NA	NA	NA	NA
Ta.1103.1.A1_a_at	TA53434_4565	Chromdomain-containing protein CRD101 [Zea mays (Maize)]	Os10g17770.1	chromdomain-containing protein CRD101, putative, expressed	(IPR000953 GO:chromatin binding|GO:0003682|Chromo domain/ GO:chromatin assembly or disassembly|GO:0006333|Chromo domain/ GO:chromatin|GO:0000785|Chromo domain/ GO:nucleus|GO:0005634|Chromo domain/)/ (IPR008251 GO:nucleus|GO:0005634|Chromo shadow/)/ (IPR016197 GO:nucleus|GO:0005634|Chromo domain-like/)/
Ta.1103.1.A1_at	TA53434_4565	Chromdomain-containing protein CRD101 [Zea mays (Maize)]	Os10g17770.1	chromdomain-containing protein CRD101, putative, expressed	(IPR000953 GO:chromatin binding|GO:0003682|Chromo domain/ GO:chromatin assembly or disassembly|GO:0006333|Chromo domain/ GO:chromatin|GO:0000785|Chromo domain/ GO:nucleus|GO:0005634|Chromo domain/)/ (IPR008251 GO:nucleus|GO:0005634|Chromo shadow/)/ (IPR016197 GO:nucleus|GO:0005634|Chromo domain-like/)/
Ta.1103.2.A1_x_at	BJ218023	Putative senescence-associated protein [Pisum sativum (Garden pea)]	Os10g17770.1	chromdomain-containing protein CRD101, putative, expressed	(IPR000953 GO:chromatin binding|GO:0003682|Chromo domain/ GO:chromatin assembly or disassembly|GO:0006333|Chromo domain/ GO:chromatin|GO:0000785|Chromo domain/ GO:nucleus|GO:0005634|Chromo domain/)/ (IPR008251 GO:nucleus|GO:0005634|Chromo shadow/)/ (IPR016197 GO:nucleus|GO:0005634|Chromo domain-like/)/
Ta.11030.1.A1_at	TA90441_4565	NA	NA	NA	NA
Ta.11031.1.A1_at	TA83204_4565	Hypothetical protein OSJNBa0059E14.21 [Oryza sativa (japonica cultivar-group)]	Os03g59180.1	expressed protein	NA
Ta.11033.1.A1_at	BQ168414	NA	NA	NA	NA
Ta.11034.1.S1_at	TA86635_4565	NA	NA	NA	NA
Ta.11035.1.A1_at	BQ168420	Protein kinase domain, putative [Oryza sativa (japonica cultivar-group)]	Os12g41510.1	protein kinase, putative	(IPR000719 GO:protein kinase activity|GO:0004672|Protein kinase, core/ GO:ATP binding|GO:0005524|Protein kinase, core/ GO:protein amino acid phosphorylation|GO:0006468|Protein kinase, core/)/ (IPR001245 GO:protein-tyrosine kinase activity|GO:0004713|Tyrosine protein kinase/ GO:ATP binding|GO:0005524|Tyrosine protein kinase/ GO:protein amino acid phosphorylation|GO:0006468|Tyrosine protein kinase/…
Ta.11036.1.S1_at	TA106984_4565	NA	NA	NA	NA
Ta.11037.1.S1_at	TA104126_4565	NA	Os06g16900.1	transposon protein, putative, CACTA, En/Spm sub-class	(IPR000238 GO:rRNA processing|GO:0006364|Ribosome-binding factor A/)/ (IPR003653 GO:cysteine-type peptidase activity|GO:0008234|Peptidase C48, SUMO/Sentrin/Ubl1/ GO:proteolysis|GO:0006508|Peptidase C48, SUMO/Sentrin/Ubl1/)/
Ta.11038.1.A1_at	TA108944_4565	NA	NA	NA	NA
Ta.11039.1.A1_at	BQ168427	NA	NA	NA	NA
Ta.11040.1.S1_at	TA76620_4565	Transcription factor AP2D9 [Oryza sativa (japonica cultivar-group)]	Os08g07440.1	protein BABY BOOM 2, putative, expressed	(IPR001471 GO:transcription factor activity|GO:0003700|Pathogenesis-related transcriptional factor and ERF, DNA-binding/ GO:regulation of transcription, DNA-dependent|GO:0006355|Pathogenesis-related transcriptional factor and ERF, DNA-binding/ GO:nucleus|GO:0005634|Pathogenesis-related transcriptional factor and ERF, DNA-binding/)/ (IPR016177 GO:DNA binding|GO:0003677|DNA-binding, integrase-type/…
Ta.11041.1.S1_x_at	TA81012_4565	F5I14.29/F5I14.29 [Arabidopsis thaliana (Mouse-ear cress)]	Os02g57630.3	ubiquitin carboxyl-terminal hydrolase isozyme L5, putative, expressed	(IPR001578 GO:ubiquitin thiolesterase activity|GO:0004221|Peptidase C12, ubiquitin carboxyl-terminal hydrolase 1/ GO:ubiquitin-dependent protein catabolic process|GO:0006511|Peptidase C12, ubiquitin carboxyl-terminal hydrolase 1/ GO:intracellular|GO:0005622|Peptidase C12, ubiquitin carboxyl-terminal hydrolase 1/)/ (IPR010978 GO:nucleotide binding|GO:0000166|tRNA-binding arm/)/
Ta.11042.1.A1_at	TA84263_4565	UDP-sulfoquinovose synthase, chloroplast precursor [Spinacia oleracea (Spinach)]	Os05g32140.1	UDP-sulfoquinovose synthase, chloroplast precursor, putative, expressed	(IPR016040 GO:catalytic activity|GO:0003824|NAD(P)-binding/ GO:binding|GO:0005488|NAD(P)-binding/ GO:metabolic process|GO:0008152|NAD(P)-binding/)/
Ta.11043.1.A1_at	BQ168433	NA	NA	NA	NA
Ta.11045.1.A1_at	TA104302_4565	Putative metacaspase [Oryza sativa (japonica cultivar-group)]	Os03g27210.1	LOL3, putative, expressed	NA
Ta.11046.1.A1_at	TA97417_4565	NA	NA	NA	NA
Ta.11047.1.A1_at	BQ168439	NA	NA	NA	NA
Ta.11048.1.S1_at	TA100102_4565	NA	NA	NA	NA
Ta.11049.1.A1_at	TA50581_4565	NA	NA	NA	NA
Ta.11050.1.S1_at	BQ168445	NA	NA	NA	NA
Ta.11051.1.A1_at	TA60281_4565	NA	NA	NA	NA
Ta.11052.1.A1_at	BQ168449	NA	NA	NA	NA
Ta.11053.1.A1_at	BQ168452	NA	NA	NA	NA
Ta.11054.1.A1_at	BQ168454	NA	NA	NA	NA
Ta.11055.1.S1_at	TA111249_4565	NA	NA	NA	NA
Ta.11056.1.A1_at	TA99073_4565	NA	Os09g02700.1	polyadenylate-binding protein 2, putative, expressed	(IPR000504 GO:nucleic acid binding|GO:0003676|RNA recognition motif, RNP-1/)/ (IPR002004 GO:mRNA metabolic process|GO:0016071|Polyadenylate-binding protein/Hyperplastic disc protein/)/ (IPR003954 GO:nucleic acid binding|GO:0003676|RNA recognition, region 1/)/ (IPR006515 GO:RNA binding|GO:0003723|Polyadenylate binding protein, human types 1, 2, 3, 4/)/
Ta.11057.1.A1_at	BQ168457	NA	NA	NA	NA
Ta.11058.1.S1_at	TA96031_4565	NA	Os12g42190.1	transposon protein, putative, unclassified, expressed	NA
Ta.11059.1.S1_at	TA93251_4565	NA	Os01g73860.1	hypothetical protein	NA
Ta.1106.1.A1_at	BG904449	NA	NA	NA	NA
Ta.1106.2.S1_at	BG904448	NA	NA	NA	NA
Ta.11060.1.S1_at	TA83345_4565	NA	NA	NA	NA
Ta.11062.1.A1_at	BQ168469	NA	NA	NA	NA
Ta.11063.1.S1_at	TA109769_4565	Putative decarboxylase [Oryza sativa (japonica cultivar-group)]	Os03g49050.1	carboxy-lyase, putative	(IPR016185 GO:catalytic activity|GO:0003824|PreATP-grasp-like fold/ GO:ATP binding|GO:0005524|PreATP-grasp-like fold/)/
Ta.11064.1.A1_at	BQ168471	NA	Os09g24954.3	double-stranded RNA binding motif family protein, expressed	(IPR001159 GO:double-stranded RNA binding|GO:0003725|Double-stranded RNA binding/ GO:intracellular|GO:0005622|Double-stranded RNA binding/)/
Ta.11065.1.A1_at	BQ168473	NA	NA	NA	NA
Ta.11066.1.S1_at	TA87347_4565	Hypothetical protein [Theileria annulata]	Os09g38440.1	SET domain containing protein, expressed	(IPR001214 GO:nucleus|GO:0005634|SET/)/ (IPR001965 GO:protein binding|GO:0005515|Zinc finger, PHD-type/ GO:zinc ion binding|GO:0008270|Zinc finger, PHD-type/)/ (IPR003616 GO:nucleus|GO:0005634|Post-SET zinc-binding region/)/ (IPR011011 GO:zinc ion binding|GO:0008270|Zinc finger, FYVE/PHD-type/)/
Ta.11067.1.S1_at	TA102698_4565	NA	NA	NA	NA
Ta.11068.1.A1_at	TA86757_4565	NA	NA	NA	NA
Ta.11068.2.A1_at	CA726854	NA	NA	NA	NA
Ta.11069.1.A1_at	TA109800_4565	Transcription factor, putative [Oryza sativa (japonica cultivar-group)]	Os10g40810.1	GATA transcription factor 9, putative, expressed	(IPR000679 GO:transcription factor activity|GO:0003700|Zinc finger, GATA-type/ GO:zinc ion binding|GO:0008270|Zinc finger, GATA-type/ GO:sequence-specific DNA binding|GO:0043565|Zinc finger, GATA-type/ GO:regulation of transcription, DNA-dependent|GO:0006355|Zinc finger, GATA-type/ GO:nucleus|GO:0005634|Zinc finger, GATA-type/)/
Ta.1107.1.A1_at	BE416288	NA	NA	NA	NA
Ta.11070.1.S1_at	TA96181_4565	NA	NA	NA	NA
Ta.11071.1.S1_at	TA97824_4565	NA	NA	NA	NA
Ta.11073.1.A1_at	BQ168494	NA	NA	NA	NA
Ta.11076.1.A1_x_at	TA89064_4565	NA	Os05g42020.1	cytokinin-O-glucosyltransferase 1, putative, expressed	(IPR002213 GO:transferase activity, transferring hexosyl groups|GO:0016758|UDP-glucuronosyl/UDP-glucosyltransferase/ GO:metabolic process|GO:0008152|UDP-glucuronosyl/UDP-glucosyltransferase/)/
Ta.11076.2.A1_a_at	CA637965	NA	Os05g42060.1	cytokinin-O-glucosyltransferase 3, putative, expressed	(IPR002213 GO:transferase activity, transferring hexosyl groups|GO:0016758|UDP-glucuronosyl/UDP-glucosyltransferase/ GO:metabolic process|GO:0008152|UDP-glucuronosyl/UDP-glucosyltransferase/)/
Ta.11078.1.A1_at	BQ168504	NA	NA	NA	NA
Ta.11079.1.A1_at	TA82656_4565	NA	Os03g11240.1	nucleic acid binding protein, putative, expressed	NA
Ta.11079.2.S1_a_at	CA655580	NA	Os03g11240.1	nucleic acid binding protein, putative, expressed	NA
Ta.11079.2.S1_at	CA655580	NA	Os03g11240.1	nucleic acid binding protein, putative, expressed	NA
Ta.11081.1.A1_at	TA102929_4565	NA	NA	NA	NA
Ta.11082.1.S1_x_at	TA99095_4565	Bowman-Birk type trypsin inhibitor [Triticum aestivum (Wheat)]	Os03g60840.1	Bowman-Birk type trypsin inhibitor, putative, expressed	(IPR000877 GO:serine-type endopeptidase inhibitor activity|GO:0004867|Proteinase inhibitor I12, Bowman-Birk/ GO:extracellular region|GO:0005576|Proteinase inhibitor I12, Bowman-Birk/)/
Ta.11083.1.A1_at	BQ168510	Hypothetical protein [Oryza sativa (japonica cultivar-group)]	Os11g07130.1	receptor protein kinase CLAVATA1 precursor, putative	(IPR000719 GO:protein kinase activity|GO:0004672|Protein kinase, core/ GO:ATP binding|GO:0005524|Protein kinase, core/ GO:protein amino acid phosphorylation|GO:0006468|Protein kinase, core/)/ (IPR001245 GO:protein-tyrosine kinase activity|GO:0004713|Tyrosine protein kinase/ GO:ATP binding|GO:0005524|Tyrosine protein kinase/ GO:protein amino acid phosphorylation|GO:0006468|Tyrosine protein kinase/…
Ta.11084.1.A1_at	BQ168513	NA	NA	NA	NA
Ta.11085.1.A1_at	BQ168515	NA	NA	NA	NA
Ta.11086.1.A1_at	TA108636_4565	NA	NA	NA	NA
Ta.11087.1.S1_at	CK161496	NA	NA	NA	NA
Ta.11087.2.S1_at	TA84136_4565	NA	NA	NA	NA
Ta.11087.2.S1_x_at	TA84136_4565	NA	NA	NA	NA
Ta.11088.1.A1_a_at	TA100799_4565	NA	Os07g47100.3	sodium/hydrogen exchanger 2, putative, expressed	(IPR004709 GO:sodium:hydrogen antiporter activity|GO:0015385|Sodium/hydrogen exchanger subfamily/ GO:sodium ion transport|GO:0006814|Sodium/hydrogen exchanger subfamily/ GO:regulation of pH|GO:0006885|Sodium/hydrogen exchanger subfamily/ GO:integral to membrane|GO:0016021|Sodium/hydrogen exchanger subfamily/)/ (IPR006900 GO:protein binding|GO:0005515|Sec23/Sec24 helical region/ GO:intracellular p…
Ta.11088.1.A1_at	TA94915_4565	NA	Os11g32270.1	expressed protein	NA
Ta.11088.2.A1_s_at	TA100799_4565	NA	Os07g47100.3	sodium/hydrogen exchanger 2, putative, expressed	(IPR004709 GO:sodium:hydrogen antiporter activity|GO:0015385|Sodium/hydrogen exchanger subfamily/ GO:sodium ion transport|GO:0006814|Sodium/hydrogen exchanger subfamily/ GO:regulation of pH|GO:0006885|Sodium/hydrogen exchanger subfamily/ GO:integral to membrane|GO:0016021|Sodium/hydrogen exchanger subfamily/)/ (IPR006900 GO:protein binding|GO:0005515|Sec23/Sec24 helical region/ GO:intracellular p…
Ta.11089.1.A1_at	CA670916	NA	Os09g17630.1	receptor-like protein kinase 2, putative, expressed	(IPR000719 GO:protein kinase activity|GO:0004672|Protein kinase, core/ GO:ATP binding|GO:0005524|Protein kinase, core/ GO:protein amino acid phosphorylation|GO:0006468|Protein kinase, core/)/ (IPR001245 GO:protein-tyrosine kinase activity|GO:0004713|Tyrosine protein kinase/ GO:ATP binding|GO:0005524|Tyrosine protein kinase/ GO:protein amino acid phosphorylation|GO:0006468|Tyrosine protein kinase/…
Ta.11090.1.S1_at	TA102950_4565	UDP-glucoronosyl and UDP-glucosyl transferase [Oryza sativa (japonica cultivar-group)]	Os11g38650.1	hydroquinone glucosyltransferase, putative, expressed	(IPR002213 GO:transferase activity, transferring hexosyl groups|GO:0016758|UDP-glucuronosyl/UDP-glucosyltransferase/ GO:metabolic process|GO:0008152|UDP-glucuronosyl/UDP-glucosyltransferase/)/
Ta.11091.1.S1_at	TA110602_4565	NA	Os04g48810.1	expressed protein	NA
Ta.11091.1.S1_x_at	TA110602_4565	NA	Os04g48810.1	expressed protein	NA
Ta.11092.1.A1_at	BQ168538	Hypothetical protein OSJNBa0059E14.21 [Oryza sativa (japonica cultivar-group)]	Os03g59180.1	expressed protein	NA
Ta.11093.1.A1_at	BQ168539	NA	NA	NA	NA
Ta.11095.1.A1_at	TA86790_4565	NA	Os02g47420.2	pollen-specific kinase partner protein, putative, expressed	NA
Ta.11096.1.A1_at	TA96442_4565	Expressed protein [Oryza sativa (japonica cultivar-group)]	Os11g02630.1	expressed protein	NA
Ta.11097.1.A1_at	TA77078_4565	NA	Os03g51490.1	expressed protein	NA
Ta.11098.1.A1_at	BQ168549	NA	NA	NA	NA
Ta.11099.1.A1_at	TA98708_4565	NA	Os02g09990.1	TMV response-related gene product, putative, expressed	NA
Ta.11100.1.S1_at	CJ668281	Hypothetical protein [Oryza sativa (japonica cultivar-group)]	Os03g23010.2	expressed protein	NA
Ta.11101.1.S1_at	CK159429	NA	Os11g06740.1	SYP61, putative, expressed	(IPR010989 GO:protein binding|GO:0005515|t-SNARE/ GO:vesicle-mediated transport|GO:0016192|t-SNARE/ GO:membrane|GO:0016020|t-SNARE/)/
Ta.11101.2.S1_at	CA654977	Hypothetical protein [Oryza sativa (japonica cultivar-group)]	Os11g06740.1	SYP61, putative, expressed	(IPR010989 GO:protein binding|GO:0005515|t-SNARE/ GO:vesicle-mediated transport|GO:0016192|t-SNARE/ GO:membrane|GO:0016020|t-SNARE/)/
Ta.11101.2.S1_x_at	CA654977	Hypothetical protein [Oryza sativa (japonica cultivar-group)]	Os11g06740.1	SYP61, putative, expressed	(IPR010989 GO:protein binding|GO:0005515|t-SNARE/ GO:vesicle-mediated transport|GO:0016192|t-SNARE/ GO:membrane|GO:0016020|t-SNARE/)/
Ta.11101.3.S1_a_at	CA611610	Hypothetical protein [Oryza sativa (japonica cultivar-group)]	Os11g06740.1	SYP61, putative, expressed	(IPR010989 GO:protein binding|GO:0005515|t-SNARE/ GO:vesicle-mediated transport|GO:0016192|t-SNARE/ GO:membrane|GO:0016020|t-SNARE/)/
Ta.11101.3.S1_at	CA611610	Hypothetical protein [Oryza sativa (japonica cultivar-group)]	Os11g06740.1	SYP61, putative, expressed	(IPR010989 GO:protein binding|GO:0005515|t-SNARE/ GO:vesicle-mediated transport|GO:0016192|t-SNARE/ GO:membrane|GO:0016020|t-SNARE/)/
Ta.11102.1.S1_x_at	TA82142_4565	Avr9/Cf-9 rapidly elicited protein 284 [Oryza sativa (japonica cultivar-group)]	Os03g18150.1	protein phosphatase 2C isoform epsilon, putative, expressed	(IPR000222 GO:protein serine/threonine phosphatase activity|GO:0004722|Protein phosphatase 2C, manganese/magnesium aspartate binding site/ GO:protein amino acid dephosphorylation|GO:0006470|Protein phosphatase 2C, manganese/magnesium aspartate binding site/ GO:protein serine/threonine phosphatase complex|GO:0008287|Protein phosphatase 2C, manganese/magnesium aspartate binding site/)/ (IPR001932 G…
Ta.11103.1.A1_at	TA88910_4565	ESTs C99053 [Oryza sativa (japonica cultivar-group)]	Os01g15300.1	ATP binding protein, putative, expressed	(IPR000571 GO:nucleic acid binding|GO:0003676|Zinc finger, CCCH-type/ GO:zinc ion binding|GO:0008270|Zinc finger, CCCH-type/)/ (IPR001650 GO:nucleic acid binding|GO:0003676|DNA/RNA helicase, C-terminal/ GO:helicase activity|GO:0004386|DNA/RNA helicase, C-terminal/ GO:ATP binding|GO:0005524|DNA/RNA helicase, C-terminal/)/ (IPR003593 GO:nucleotide binding|GO:0000166|AAA+ ATPase, core/ GO:nucleoside…
Ta.11104.1.A1_at	TA83597_4565	NA	Os10g41520.1	casein kinase II subunit beta-4, putative, expressed	(IPR000704 GO:protein kinase CK2 regulator activity|GO:0008605|Casein kinase II, regulatory subunit/ GO:protein kinase CK2 complex|GO:0005956|Casein kinase II, regulatory subunit/)/
Ta.11105.1.S1_at	TA80198_4565	NA	NA	NA	NA
Ta.11106.1.A1_at	BQ169390	NA	NA	NA	NA
Ta.11107.1.S1_s_at	TA80563_4565	Putative ribosomal protein L3 [Oryza sativa (japonica cultivar-group)]	Os01g14830.1	50S ribosomal protein L3-2, chloroplast precursor, putative, expressed	(IPR000597 GO:structural constituent of ribosome|GO:0003735|Ribosomal protein L3/ GO:translation|GO:0006412|Ribosomal protein L3/ GO:intracellular|GO:0005622|Ribosomal protein L3/ GO:ribosome|GO:0005840|Ribosomal protein L3/)/
Ta.11107.2.A1_at	CA717973	NA	NA	NA	NA
Ta.11108.1.S1_at	TA110047_4565	Homeodomain-leucine zipper transcription factor TaHDZipII-1 [Triticum aestivum (Wheat)]	Os06g04870.1	homeobox-leucine zipper protein HAT1, putative, expressed	(IPR000047 GO:transcription factor activity|GO:0003700|Helix-turn-helix motif, lambda-like repressor/ GO:regulation of transcription, DNA-dependent|GO:0006355|Helix-turn-helix motif, lambda-like repressor/ GO:nucleus|GO:0005634|Helix-turn-helix motif, lambda-like repressor/)/ (IPR001356 GO:transcription factor activity|GO:0003700|Homeobox/ GO:sequence-specific DNA binding|GO:0043565|Homeobox/ GO:…
Ta.1111.1.S1_x_at	BE424027	NA	Os02g01250.1	small nuclear ribonucleoprotein Sm D3, putative, expressed	(IPR006649 GO:mRNA metabolic process|GO:0016071|Like-Sm ribonucleoprotein, eukaryotic and archaea-type, core/ GO:ribonucleoprotein complex|GO:0030529|Like-Sm ribonucleoprotein, eukaryotic and archaea-type, core/)/
Ta.1111.2.S1_a_at	TA67542_4565	Putative small nuclear ribonucleoprotein polypeptide D3 [Oryza sativa (japonica cultivar-group)]	Os02g01250.1	small nuclear ribonucleoprotein Sm D3, putative, expressed	(IPR006649 GO:mRNA metabolic process|GO:0016071|Like-Sm ribonucleoprotein, eukaryotic and archaea-type, core/ GO:ribonucleoprotein complex|GO:0030529|Like-Sm ribonucleoprotein, eukaryotic and archaea-type, core/)/
Ta.1111.2.S1_x_at	TA67542_4565	Putative small nuclear ribonucleoprotein polypeptide D3 [Oryza sativa (japonica cultivar-group)]	Os02g01250.1	small nuclear ribonucleoprotein Sm D3, putative, expressed	(IPR006649 GO:mRNA metabolic process|GO:0016071|Like-Sm ribonucleoprotein, eukaryotic and archaea-type, core/ GO:ribonucleoprotein complex|GO:0030529|Like-Sm ribonucleoprotein, eukaryotic and archaea-type, core/)/
Ta.1111.3.S1_at	TA67539_4565	Putative small nuclear ribonucleoprotein polypeptide D3 [Oryza sativa (japonica cultivar-group)]	Os02g01250.1	small nuclear ribonucleoprotein Sm D3, putative, expressed	(IPR006649 GO:mRNA metabolic process|GO:0016071|Like-Sm ribonucleoprotein, eukaryotic and archaea-type, core/ GO:ribonucleoprotein complex|GO:0030529|Like-Sm ribonucleoprotein, eukaryotic and archaea-type, core/)/
Ta.11110.1.S1_at	TA77789_4565	DELLA protein SLN1 [Hordeum vulgare (Barley)]	Os03g49990.1	DELLA protein SLR1, putative, expressed	NA
Ta.11110.1.S1_s_at	TA77789_4565	DELLA protein SLN1 [Hordeum vulgare (Barley)]	Os03g49990.1	DELLA protein SLR1, putative, expressed	NA
Ta.11111.1.A1_at	TA101453_4565	Putative Cen-like protein, FDR1 [Triticum aestivum (Wheat)]	Os04g33570.1	RCN4 - Rice Centroradialis-like1 homogous to Arabidopsis TFL1 gene, expressed	NA
Ta.11112.1.S1_at	BJ294726	Receptor protein kinase-like protein [Arabidopsis thaliana (Mouse-ear cress)]	Os03g03280.1	ATP binding protein, putative, expressed	(IPR000719 GO:protein kinase activity|GO:0004672|Protein kinase, core/ GO:ATP binding|GO:0005524|Protein kinase, core/ GO:protein amino acid phosphorylation|GO:0006468|Protein kinase, core/)/ (IPR001245 GO:protein-tyrosine kinase activity|GO:0004713|Tyrosine protein kinase/ GO:ATP binding|GO:0005524|Tyrosine protein kinase/ GO:protein amino acid phosphorylation|GO:0006468|Tyrosine protein kinase/…
Ta.11112.2.S1_at	CA664266	Putative receptor-like protein kinase [Oryza sativa (japonica cultivar-group)]	Os03g03280.1	ATP binding protein, putative, expressed	(IPR000719 GO:protein kinase activity|GO:0004672|Protein kinase, core/ GO:ATP binding|GO:0005524|Protein kinase, core/ GO:protein amino acid phosphorylation|GO:0006468|Protein kinase, core/)/ (IPR001245 GO:protein-tyrosine kinase activity|GO:0004713|Tyrosine protein kinase/ GO:ATP binding|GO:0005524|Tyrosine protein kinase/ GO:protein amino acid phosphorylation|GO:0006468|Tyrosine protein kinase/…
Ta.11112.3.S1_at	TA87103_4565	Receptor protein kinase-like protein [Arabidopsis thaliana (Mouse-ear cress)]	Os03g03280.1	ATP binding protein, putative, expressed	(IPR000719 GO:protein kinase activity|GO:0004672|Protein kinase, core/ GO:ATP binding|GO:0005524|Protein kinase, core/ GO:protein amino acid phosphorylation|GO:0006468|Protein kinase, core/)/ (IPR001245 GO:protein-tyrosine kinase activity|GO:0004713|Tyrosine protein kinase/ GO:ATP binding|GO:0005524|Tyrosine protein kinase/ GO:protein amino acid phosphorylation|GO:0006468|Tyrosine protein kinase/…
Ta.11113.1.A1_at	TA96778_4565	NA	NA	NA	NA
Ta.11114.1.A1_at	BQ169408	OSJNBb0020O11.6 protein [Oryza sativa (japonica cultivar-group)]	Os04g45290.1	beta-fructofuranosidase 1 precursor, putative, expressed	(IPR001362 GO:hydrolase activity, hydrolyzing O-glycosyl compounds|GO:0004553|Glycoside hydrolase, family 32/ GO:carbohydrate metabolic process|GO:0005975|Glycoside hydrolase, family 32/)/
Ta.11116.1.A1_at	TA81448_4565	Putative brassinosteroid insensitive 1-associated receptor kinase 1 [Oryza sativa (japonica cultivar-group)]	Os05g12680.1	receptor protein kinase PERK1, putative, expressed	(IPR000719 GO:protein kinase activity|GO:0004672|Protein kinase, core/ GO:ATP binding|GO:0005524|Protein kinase, core/ GO:protein amino acid phosphorylation|GO:0006468|Protein kinase, core/)/ (IPR001245 GO:protein-tyrosine kinase activity|GO:0004713|Tyrosine protein kinase/ GO:ATP binding|GO:0005524|Tyrosine protein kinase/ GO:protein amino acid phosphorylation|GO:0006468|Tyrosine protein kinase/…
Ta.11117.1.A1_at	BQ169413	NAC domain transcription factor	NA	NA	IPR0000000 NO IPR DEF AVAIL|GO:"0045449 | regulation of transcription / |GO:"0003677 | DNA binding /
Ta.11118.1.S1_at	TA84771_4565	Putative anthranilate phosphoribosyltransferase [Oryza sativa (japonica cultivar-group)]	Os05g35480.1	phosphoribosylanthranilate transferase, putative, expressed	NA
Ta.11119.1.A1_at	TA96024_4565	NA	NA	NA	NA
Ta.1112.1.S1_at	TA67749_4565	NA	NA	NA	NA
Ta.11120.1.S1_a_at	TA63386_4565	Apoplastic invertase 1 [Hordeum vulgare (Barley)]	Os04g33740.1	beta-fructofuranosidase, insoluble isoenzyme 2 precursor, putative, expressed	(IPR001362 GO:hydrolase activity, hydrolyzing O-glycosyl compounds|GO:0004553|Glycoside hydrolase, family 32/ GO:carbohydrate metabolic process|GO:0005975|Glycoside hydrolase, family 32/)/
Ta.11120.1.S1_x_at	TA63381_4565	Apoplastic invertase 1 [Hordeum vulgare (Barley)]	Os04g33740.1	beta-fructofuranosidase, insoluble isoenzyme 2 precursor, putative, expressed	(IPR001362 GO:hydrolase activity, hydrolyzing O-glycosyl compounds|GO:0004553|Glycoside hydrolase, family 32/ GO:carbohydrate metabolic process|GO:0005975|Glycoside hydrolase, family 32/)/
Ta.11120.2.S1_at	CA630507	Apoplastic invertase 1 [Hordeum vulgare (Barley)]	Os04g33740.1	beta-fructofuranosidase, insoluble isoenzyme 2 precursor, putative, expressed	(IPR001362 GO:hydrolase activity, hydrolyzing O-glycosyl compounds|GO:0004553|Glycoside hydrolase, family 32/ GO:carbohydrate metabolic process|GO:0005975|Glycoside hydrolase, family 32/)/
Ta.11120.2.S1_x_at	CA630507	Apoplastic invertase 1 [Hordeum vulgare (Barley)]	Os04g33740.1	beta-fructofuranosidase, insoluble isoenzyme 2 precursor, putative, expressed	(IPR001362 GO:hydrolase activity, hydrolyzing O-glycosyl compounds|GO:0004553|Glycoside hydrolase, family 32/ GO:carbohydrate metabolic process|GO:0005975|Glycoside hydrolase, family 32/)/
Ta.11120.3.S1_x_at	CA706270	Apoplastic invertase 1 [Hordeum vulgare (Barley)]	Os02g33110.1	beta-fructofuranosidase, insoluble isoenzyme 1 precursor, putative, expressed	(IPR001362 GO:hydrolase activity, hydrolyzing O-glycosyl compounds|GO:0004553|Glycoside hydrolase, family 32/ GO:carbohydrate metabolic process|GO:0005975|Glycoside hydrolase, family 32/)/
Ta.11122.1.A1_at	TA96937_4565	Putative chalcone synthase 1 [Oryza sativa (japonica cultivar-group)]	Os07g34190.1	chalcone synthase DII, putative, expressed	(IPR001099 GO:acyltransferase activity|GO:0008415|Chalcone and stilbene synthases, N-terminal/ GO:biosynthetic process|GO:0009058|Chalcone and stilbene synthases, N-terminal/)/ (IPR011141 GO:transferase activity, transferring groups other than amino-acyl groups|GO:0016747|Polyketide synthase, type III/ GO:biosynthetic process|GO:0009058|Polyketide synthase, type III/)/ (IPR016039 GO:catalytic act…
Ta.11124.1.A1_at	BJ255208	Putative endo-1,3-beta-glucanase [Oryza sativa (japonica cultivar-group)]	Os01g71380.1	glucan endo-1,3-beta-glucosidase GII precursor, putative, expressed	(IPR000490 GO:hydrolase activity, hydrolyzing O-glycosyl compounds|GO:0004553|Glycoside hydrolase, family 17/ GO:carbohydrate metabolic process|GO:0005975|Glycoside hydrolase, family 17/)/
Ta.11125.1.A1_at	BQ169425	NA	NA	NA	NA
Ta.11126.1.A1_at	BQ169426	Transport protein Sec61 beta subunit-like [Aedes albopictus (Forest day mosquito)]	NA	NA	NA
Ta.11127.2.S1_a_at	TA49848_4565	Starch branching enzyme IIb [Triticum aestivum (Wheat)]	Os02g32660.1	1,4-alpha-glucan branching enzyme IIB, chloroplast precursor, putative, expressed	(IPR006589 GO:catalytic activity|GO:0003824|Glycosyl hydrolase, family 13, subfamily, catalytic region/ GO:cation binding|GO:0043169|Glycosyl hydrolase, family 13, subfamily, catalytic region/ GO:carbohydrate metabolic process|GO:0005975|Glycosyl hydrolase, family 13, subfamily, catalytic region/)/ (IPR013782 GO:1,4-alpha-glucan branching enzyme activity|GO:0003844|1,4-alpha-glucan branching enzy…
Ta.11129.1.S1_at	BJ238177	Probable UDP-N-acetylglucosamine--peptide N- acetylglucosaminyltransferase SPINDLY [Hordeum vulgare (Barley)]	NA	NA	NA
Ta.11130.1.A1_at	BQ169437	NA	NA	NA	NA
Ta.11132.1.S1_at	TA78554_4565	Adenylylsulfate kinase, putative [Oryza sativa (japonica cultivar-group)]	Os11g41650.1	adenylyl-sulfate kinase 1, chloroplast precursor, putative, expressed	(IPR002891 GO:ATP binding|GO:0005524|Adenylylsulphate kinase, C-terminal/ GO:kinase activity|GO:0016301|Adenylylsulphate kinase, C-terminal/ GO:transferase activity, transferring phosphorus-containing groups|GO:0016772|Adenylylsulphate kinase, C-terminal/ GO:sulfate assimilation|GO:0000103|Adenylylsulphate kinase, C-terminal/)/
Ta.11133.1.S1_at	TA74460_4565	Putative LMW heat shock protein [Oryza sativa (japonica cultivar-group)]	Os01g04350.1	16.9 kDa class I heat shock protein 2, putative, expressed	NA
Ta.11133.2.S1_x_at	CA692150	Putative LMW heat shock protein [Oryza sativa (japonica cultivar-group)]	Os01g04350.1	16.9 kDa class I heat shock protein 2, putative, expressed	NA
Ta.11134.1.A1_at	TA85464_4565	'putative 6-phosphofructo-2-kinase (EC 2.7.1.105) / fructose-2, 6- bisphosphate 2-phosphatase (EC 3.1.3.46)' [Oryza sativa (japonica cultivar-group)]	Os03g18310.1	6PF-2-K/Fru-2,6-P2ASE liver isozyme, putative, expressed	(IPR001345 GO:catalytic activity|GO:0003824|Phosphoglycerate/bisphosphoglycerate mutase/ GO:metabolic process|GO:0008152|Phosphoglycerate/bisphosphoglycerate mutase/)/ (IPR003094 GO:catalytic activity|GO:0003824|Fructose-2,6-bisphosphatase/ GO:ATP binding|GO:0005524|Fructose-2,6-bisphosphatase/ GO:fructose 2,6-bisphosphate metabolic process|GO:0006003|Fructose-2,6-bisphosphatase/)/ (IPR013784 GO:…
Ta.11134.2.S1_at	CA607725	'putative 6-phosphofructo-2-kinase (EC 2.7.1.105) / fructose-2, 6- bisphosphate 2-phosphatase (EC 3.1.3.46)' [Oryza sativa (japonica cultivar-group)]	Os03g18310.1	6PF-2-K/Fru-2,6-P2ASE liver isozyme, putative, expressed	(IPR001345 GO:catalytic activity|GO:0003824|Phosphoglycerate/bisphosphoglycerate mutase/ GO:metabolic process|GO:0008152|Phosphoglycerate/bisphosphoglycerate mutase/)/ (IPR003094 GO:catalytic activity|GO:0003824|Fructose-2,6-bisphosphatase/ GO:ATP binding|GO:0005524|Fructose-2,6-bisphosphatase/ GO:fructose 2,6-bisphosphate metabolic process|GO:0006003|Fructose-2,6-bisphosphatase/)/ (IPR013784 GO:…
Ta.11135.1.S1_at	TA83278_4565	Wall-associated kinase 4-like [Oryza sativa (japonica cultivar-group)]	Os01g49529.2	OsWAK10a - OsWAK receptor-like cytoplasmic kinase (OsWAK-RLCK), expressed	(IPR000719 GO:protein kinase activity|GO:0004672|Protein kinase, core/ GO:ATP binding|GO:0005524|Protein kinase, core/ GO:protein amino acid phosphorylation|GO:0006468|Protein kinase, core/)/ (IPR001245 GO:protein-tyrosine kinase activity|GO:0004713|Tyrosine protein kinase/ GO:ATP binding|GO:0005524|Tyrosine protein kinase/ GO:protein amino acid phosphorylation|GO:0006468|Tyrosine protein kinase/…
Ta.11135.1.S1_x_at	TA83278_4565	Wall-associated kinase 4-like [Oryza sativa (japonica cultivar-group)]	Os01g49529.2	OsWAK10a - OsWAK receptor-like cytoplasmic kinase (OsWAK-RLCK), expressed	(IPR000719 GO:protein kinase activity|GO:0004672|Protein kinase, core/ GO:ATP binding|GO:0005524|Protein kinase, core/ GO:protein amino acid phosphorylation|GO:0006468|Protein kinase, core/)/ (IPR001245 GO:protein-tyrosine kinase activity|GO:0004713|Tyrosine protein kinase/ GO:ATP binding|GO:0005524|Tyrosine protein kinase/ GO:protein amino acid phosphorylation|GO:0006468|Tyrosine protein kinase/…
[truncated: 59,010 more rows]
