# Supplementary material for: Host-Selective Toxins of Pyrenophora tritici-repentis Induce Common Responses Associated with Host Susceptibility
Source: PLoS One. 2012 Jul 6;7(7):e40240. doi: 10.1371/journal.pone.0040240 (PMC3391247; doi:10.1371/journal.pone.0040240)
Supplement: Table S3 — Statistically significant over-represented GO terms for ToxB microarray experiment. (XLS) [file pone.0040240.s005.xls]

## Sheet: 48Down-regulated
Table S3. Statistically significant over-represented GO terms for ToxB microarray experiment.
GO description	go_term	hits*	mean**	stdev	zscore	1tpv***
GO:photosynthesis, light harvesting	GO:0009765	43	2.5	1.64621	24.602	6.0125e-134
GO:photosynthesis	GO:0015979	22	1.915	1.38844	14.4658	9.9579e-48
GO:membrane	GO:0016020	135	42.81	6.64258	13.8786	4.2675e-44
GO:photosystem I	GO:0009522	8	0.38	0.570614	13.354	5.6095e-41
GO:phosphoric ester hydrolase activity	GO:0042578	9	0.545	0.698552	12.1036	5.0535e-34
GO:carbonate dehydratase activity	GO:0004089	11	1.005	0.919225	10.8733	7.7265e-28
GO:magnesium chelatase activity	GO:0016851	7	0.38	0.620967	10.6608	7.7635e-27
GO:carbon utilization	GO:0015976	8	0.48	0.713863	10.5342	3.0034e-26
GO:glutamyl-tRNA reductase activity	GO:0008883	3	0.09	0.286182	10.1684	1.3724e-24
GO:photosystem I reaction center	GO:0009538	7	0.425	0.659071	9.97616	9.6913e-24
GO:phosphoenolpyruvate carboxylase activity	GO:0008964	8	0.765	0.799859	9.04534	7.46e-20
GO:protein dimerization activity	GO:0046983	29	6.405	2.56144	8.82121	5.6615e-19
GO:chlorophyll biosynthetic process	GO:0015995	9	0.91	0.917551	8.81695	5.8811e-19
GO:thylakoid	GO:0009579	4	0.185	0.436778	8.73441	1.2246e-18
GO:2 iron, 2 sulfur cluster binding	GO:0051537	8	0.765	0.888693	8.14117	1.9574e-16
GO:homoserine dehydrogenase activity	GO:0004412	1	0.015	0.121552	8.1035	2.6701e-16
GO:diaminopimelate epimerase activity	GO:0008837	2	0.065	0.246526	7.84908	2.0956e-15
GO:bacteriochlorophyll biosynthetic process	GO:0030494	3	0.125	0.37333	7.70097	6.7519e-15
GO:ribokinase activity	GO:0004747	7	0.745	0.848513	7.37172	8.4223e-14
GO:terpenoid biosynthetic process	GO:0016114	6	0.55	0.739932	7.36554	8.8217e-14
GO:lipid binding	GO:0008289	13	2.88	1.39843	7.2367	2.2987e-13
GO:phosphoribosylformylglycinamidine synthase activity	GO:0004642	4	0.29	0.525262	7.06314	8.1388e-13
GO:imidazoleglycerol-phosphate synthase activity	GO:0000107	1	0.02	0.14	7	1.2798e-12
GO:cell surface	GO:0009986	1	0.02	0.14	7	1.2798e-12
GO:geranylgeranyl reductase activity	GO:0045550	1	0.02	0.14	7	1.2798e-12
GO:mitochondrial inner membrane	GO:0005743	16	3.32	1.81593	6.98265	1.4483e-12
GO:phosphoribulokinase activity	GO:0008974	3	0.165	0.409603	6.92133	2.2371e-12
GO:D-ribose metabolic process	GO:0006014	7	0.815	0.90043	6.86894	3.2341e-12
GO:metabolic process	GO:0008152	118	66.745	7.49466	6.83887	3.9911e-12
GO:'de novo' IMP biosynthetic process	GO:0006189	6	0.625	0.790174	6.8023	5.1481e-12
GO:negative regulation of coagulation	GO:0050819	3	0.2	0.424264	6.59966	2.0605e-11
GO:lipid transport	GO:0006869	13	2.66	1.57302	6.57333	2.4601e-11
GO:polysaccharide catabolic process	GO:0000272	5	0.575	0.674073	6.56457	2.6092e-11
GO:catalytic activity	GO:0003824	137	80.73	8.60158	6.54182	3.0386e-11
GO:cation transport	GO:0006812	7	0.935	0.92778	6.53711	3.1359e-11
GO:motor activity	GO:0003774	4	0.32	0.56356	6.52992	3.2903e-11
GO:hydrolase activity, acting on acid anhydrides, catalyzing transmembrane movement of substances	GO:0016820	5	0.525	0.692369	6.46332	5.1217e-11
GO:porphyrin biosynthetic process	GO:0006779	6	0.66	0.827285	6.45485	5.4163e-11
GO:cation transmembrane transporter activity	GO:0008324	6	0.84	0.802745	6.42794	6.4672e-11
GO:potassium channel activity	GO:0005267	3	0.215	0.434482	6.40993	7.2796e-11
GO:electron carrier activity	GO:0009055	27	8.845	2.84271	6.38652	8.4851e-11
GO:thiamin diphosphokinase activity	GO:0004788	2	0.1	0.3	6.33333	1.1996e-10
GO:myosin complex	GO:0016459	4	0.34	0.578273	6.32919	1.2323e-10
GO:dihydroneopterin aldolase activity	GO:0004150	3	0.215	0.445842	6.24661	2.0973e-10
GO:transferase activity, transferring pentosyl groups	GO:0016763	1	0.025	0.156125	6.245	2.119e-10
GO:endoplasmic reticulum lumen	GO:0005788	1	0.025	0.156125	6.245	2.119e-10
GO:imidazoleglycerol-phosphate synthase complex	GO:0009382	1	0.025	0.156125	6.245	2.119e-10
GO:phosphoserine phosphatase activity	GO:0004647	4	0.34	0.586856	6.23662	2.2356e-10
GO:phosphoribosylglycinamide formyltransferase activity	GO:0004644	2	0.105	0.306553	6.18163	3.1721e-10
GO:DNA-directed RNA polymerase activity	GO:0003899	14	3.285	1.76459	6.07223	6.3071e-10
GO:tetracycline transport	GO:0015904	3	0.26	0.460869	5.94529	1.3798e-09
GO:protein secretion	GO:0009306	5	0.595	0.762217	5.77919	3.753e-09
GO:cholesterol transport	GO:0030301	1	0.03	0.170587	5.68624	6.4933e-09
GO:folic acid and derivative metabolic process	GO:0006760	3	0.275	0.48926	5.56964	1.2763e-08
GO:electron transport	GO:0006118	86	49.935	6.47617	5.56888	1.2819e-08
GO:beta-amylase activity	GO:0016161	5	0.715	0.77703	5.51459	1.748e-08
GO:tetracycline:hydrogen antiporter activity	GO:0015520	3	0.285	0.503761	5.38946	3.5334e-08
GO:oxidoreductase activity	GO:0016491	58	29.68	5.27992	5.36371	4.0764e-08
GO:glycine catabolic process	GO:0006546	3	0.295	0.507912	5.32572	5.0277e-08
GO:transcription, DNA-dependent	GO:0006351	3	0.295	0.507912	5.32572	5.0277e-08
GO:thymidine kinase activity	GO:0004797	1	0.035	0.18378	5.25085	7.5699e-08
GO:aspartate family amino acid biosynthetic process	GO:0009067	1	0.035	0.18378	5.25085	7.5699e-08
GO:transcription	GO:0006350	16	4.65	2.18575	5.19273	1.0362e-07
GO:thiamin metabolic process	GO:0006772	2	0.14	0.361109	5.15079	1.2969e-07
GO:chloroplast ribulose bisphosphate carboxylase complex	GO:0009573	12	3.05	1.75428	5.10181	1.6821e-07
GO:DNA binding	GO:0003677	89	53.91	6.90014	5.08541	1.8342e-07
GO:glycine cleavage complex	GO:0005960	2	0.145	0.366026	5.06795	2.0107e-07
GO:oxidoreductase activity, acting on other nitrogenous compounds as donors, with NAD or NADP as acceptor	GO:0046857	2	0.145	0.366026	5.06795	2.0107e-07
GO:protoporphyrinogen oxidase activity	GO:0004729	1	0.04	0.195959	4.89898	4.8168e-07
GO:steroid binding	GO:0005496	1	0.04	0.195959	4.89898	4.8168e-07
GO:transferase activity, transferring groups other than amino-acyl groups	GO:0016747	7	1.525	1.1399	4.80305	7.8134e-07
GO:aspartate kinase activity	GO:0004072	2	0.165	0.384415	4.77349	9.0532e-07
GO:ribulose-bisphosphate carboxylase activity	GO:0016984	12	3.19	1.84767	4.76816	9.296e-07
GO:acyl-[acyl-carrier-protein] desaturase activity	GO:0045300	3	0.375	0.551702	4.758	9.7758e-07
GO:transporter activity	GO:0005215	39	17.55	4.50971	4.7564	9.8537e-07
GO:carbon utilization by fixation of carbon dioxide	GO:0015977	12	3.38	1.81262	4.75554	9.8958e-07
GO:L-serine biosynthetic process	GO:0006564	5	0.835	0.876228	4.75333	1.0005e-06
GO:endopeptidase Clp activity	GO:0008462	5	0.765	0.894301	4.73554	1.0924e-06
GO:binding	GO:0005488	83	50.5	6.86367	4.73507	1.0949e-06
GO:potassium ion transport	GO:0006813	9	1.945	1.49063	4.7329	1.1067e-06
GO:iron-sulfur cluster binding	GO:0051536	12	3.615	1.80188	4.65347	1.632e-06
GO:translation	GO:0006412	74	45.575	6.14771	4.62367	1.885e-06
GO:acyl-CoA dehydrogenase activity	GO:0003995	4	0.595	0.742277	4.58724	2.2458e-06
GO:glycolysis	GO:0006096	19	7.12	2.59723	4.57411	2.3913e-06
GO:carbohydrate binding	GO:0030246	10	2.69	1.63826	4.46205	4.059e-06
GO:isoprenoid biosynthetic process	GO:0008299	8	1.815	1.39312	4.43968	4.5045e-06
GO:hydroxymethyl-, formyl- and related transferase activity	GO:0016742	2	0.195	0.408626	4.41724	4.9983e-06
GO:response to antibiotic	GO:0046677	3	0.38	0.596322	4.3936	5.5745e-06
GO:glucose-6-phosphate isomerase activity	GO:0004347	2	0.175	0.417582	4.3704	6.2011e-06
GO:ion transport	GO:0006811	1	0.05	0.217945	4.3589	6.5359e-06
GO:molybdenum ion binding	GO:0030151	2	0.205	0.415903	4.31591	7.9472e-06
GO:peptidyl-histidine phosphorylation	GO:0018106	5	1.025	0.940412	4.22687	1.1848e-05
GO:two-component sensor activity	GO:0000155	5	0.99	0.953887	4.20385	1.312e-05
GO:tryptophan-tRNA ligase activity	GO:0004830	3	0.41	0.617981	4.19107	1.3882e-05
GO:tryptophanyl-tRNA aminoacylation	GO:0006436	3	0.365	0.633857	4.15709	1.6117e-05
GO:biosynthetic process	GO:0009058	20	8.6	2.76225	4.12708	1.837e-05
GO:regulation of transcription, DNA-dependent	GO:0006355	50	29.215	5.03674	4.12668	1.8402e-05
GO:phosphoric monoester hydrolase activity	GO:0016791	8	2.085	1.44145	4.10351	2.0346e-05
GO:fructose-bisphosphate aldolase activity	GO:0004332	5	1.095	0.962276	4.05809	2.4738e-05
GO:heat shock protein binding	GO:0031072	17	6.475	2.59796	4.05126	2.5471e-05
GO:P-P-bond-hydrolysis-driven protein transmembrane transporter activity	GO:0015450	5	1.045	0.986395	4.00955	3.0417e-05
GO:steroid hormone receptor activity	GO:0003707	2	0.22	0.448999	3.96438	3.6794e-05
GO:IMP cyclohydrolase activity	GO:0003937	1	0.05	0.239792	3.96177	3.7197e-05
GO:structural constituent of ribosome	GO:0003735	63	38.635	6.15644	3.95764	3.7846e-05
GO:ion channel activity	GO:0005216	4	0.685	0.840104	3.94594	3.9744e-05
GO:tricarboxylic acid cycle	GO:0006099	8	2.23	1.4653	3.93776	4.1122e-05
GO:integral to membrane	GO:0016021	47	26.475	5.24017	3.91686	4.4855e-05
GO:ribosome	GO:0005840	62	37.83	6.17423	3.91466	4.5266e-05
GO:coproporphyrinogen oxidase activity	GO:0004109	2	0.22	0.46	3.86957	5.4515e-05
GO:extracellular-glutamate-gated ion channel activity	GO:0005234	3	0.455	0.661797	3.84559	6.0131e-05
GO:transport	GO:0006810	50	29.16	5.43272	3.83602	6.2522e-05
GO:metabotropic glutamate, GABA-B-like receptor activity	GO:0008067	2	0.24	0.460869	3.81887	6.7031e-05
GO:sulfate reduction, APS pathway	GO:0019421	1	0.065	0.246526	3.79271	7.4507e-05
GO:transferase activity, transferring phosphorus-containing groups	GO:0016772	5	0.995	1.06065	3.77599	7.9686e-05
GO:thiamin biosynthetic process	GO:0009228	3	0.485	0.670653	3.75008	8.839e-05
GO:viral capsid	GO:0019028	4	0.725	0.87714	3.73372	9.4334e-05
GO:fumarylacetoacetase activity	GO:0004334	2	0.23	0.47655	3.71419	0.00010193
GO:protein histidine kinase activity	GO:0004673	5	1.055	1.06394	3.7079	0.00010449
GO:pentose-phosphate shunt, non-oxidative branch	GO:0009052	2	0.225	0.484123	3.66642	0.00012298
GO:isoleucine biosynthetic process	GO:0009097	1	0.07	0.255147	3.64496	0.00013372
GO:amino acid biosynthetic process	GO:0008652	5	1.055	1.08258	3.64408	0.00013418
GO:regulation of RNA metabolic process	GO:0051252	2	0.255	0.479557	3.63877	0.00013697
GO:response to desiccation	GO:0009269	2	0.26	0.482079	3.60937	0.00015347
GO:branched chain family amino acid biosynthetic process	GO:0009082	3	0.48	0.699714	3.60147	0.00015821
GO:O-sialoglycoprotein endopeptidase activity	GO:0008450	2	0.265	0.484536	3.58075	0.00017131
GO:ribonuclease inhibitor activity	GO:0008428	2	0.28	0.481248	3.57404	0.00017576
GO:riboflavin synthase complex	GO:0009349	1	0.075	0.263391	3.51188	0.00022247
GO:3-hydroxyisobutyrate dehydrogenase activity	GO:0008442	2	0.24	0.502394	3.50322	0.00022983
GO:potassium ion transmembrane transporter activity	GO:0015079	5	1.23	1.08954	3.46017	0.00026992
GO:carbohydrate metabolic process	GO:0005975	40	24.82	4.39063	3.45737	0.00027274
GO:ribulose-phosphate 3-epimerase activity	GO:0004750	2	0.27	0.50705	3.41189	0.00032257
GO:ribose-5-phosphate isomerase activity	GO:0004751	2	0.26	0.51225	3.39678	0.00034092
GO:IMP biosynthetic process	GO:0006188	1	0.08	0.271293	3.39116	0.00034798
GO:L-threonine ammonia-lyase activity	GO:0004794	1	0.08	0.271293	3.39116	0.00034798
GO:tRNA pseudouridine synthesis	GO:0031119	1	0.08	0.271293	3.39116	0.00034798
GO:carbon-nitrogen ligase activity, with glutamine as amido-N-donor	GO:0016884	4	0.945	0.917592	3.32937	0.00043522
GO:ionotropic glutamate receptor activity	GO:0004970	3	0.515	0.754834	3.29211	0.00049719
GO:glycine dehydrogenase (decarboxylating) activity	GO:0004375	1	0.075	0.281736	3.28322	0.00051314
GO:lysine biosynthetic process via diaminopimelate	GO:0009089	2	0.3	0.519615	3.27165	0.00053461
GO:microtubule	GO:0005874	8	2.735	1.62012	3.24977	0.0005775
GO:endoribonuclease activity	GO:0004521	2	0.245	0.543116	3.23135	0.00061603
GO:methyltransferase activity	GO:0008168	5	1.475	1.09516	3.21871	0.00064385
GO:two-component response regulator activity	GO:0000156	7	2.16	1.50811	3.20931	0.00066527
GO:protochlorophyllide reductase activity	GO:0016630	2	0.33	0.520673	3.20739	0.00066973
GO:large ribosomal subunit	GO:0015934	7	2.505	1.40356	3.20258	0.00068102
GO:ferredoxin-NADP+ reductase activity	GO:0004324	2	0.29	0.534696	3.19808	0.00069173
GO:antiporter activity	GO:0015297	5	1.385	1.13436	3.18682	0.00071924
GO:serine-type peptidase activity	GO:0008236	5	1.4	1.13137	3.18198	0.00073136
GO:carboxyl- or carbamoyltransferase activity	GO:0016743	2	0.295	0.536633	3.17722	0.00074348
GO:gluconeogenesis	GO:0006094	2	0.31	0.532823	3.17179	0.00075752
GO:subtilase activity	GO:0004289	12	4.935	2.22952	3.16884	0.00076525
GO:DNA photolyase activity	GO:0003913	3	0.67	0.735595	3.1675	0.00076877
GO:thylakoid membrane	GO:0042651	2	0.285	0.54201	3.16415	0.00077769
GO:drug transporter activity	GO:0015238	5	1.42	1.13737	3.14763	0.00082301
GO:multidrug transport	GO:0006855	5	1.45	1.13027	3.14086	0.00084228
GO:signal transduction	GO:0007165	20	10.415	3.08752	3.10443	0.00095322
GO:structural molecule activity	GO:0005198	11	4.905	1.96875	3.09587	0.00098117
GO:pseudouridylate synthase activity	GO:0004730	1	0.085	0.296268	3.08842	0.0010061
GO:riboflavin synthase activity	GO:0004746	1	0.085	0.296268	3.08842	0.0010061
GO:2-C-methyl-D-erythritol 2,4-cyclodiphosphate synthase activity	GO:0008685	2	0.305	0.549523	3.0845	0.0010195
GO:sequence-specific DNA binding	GO:0043565	24	12.925	3.62345	3.05648	0.0011198
GO:intrinsic to membrane	GO:0031224	1	0.09	0.30315	3.00181	0.0013419
GO:tRNA-pseudouridine synthase activity	GO:0016439	1	0.1	0.3	3	0.0013499
GO:valine metabolic process	GO:0006573	2	0.32	0.56356	2.98105	0.0014363
GO:amino acid binding	GO:0016597	2	0.315	0.570767	2.95217	0.0015778
GO:calcium-dependent phospholipid binding	GO:0005544	3	0.745	0.768098	2.93582	0.0016633
GO:innate immune response	GO:0045087	1	0.105	0.306553	2.91956	0.0017526
GO:removal of superoxide radicals	GO:0019430	1	0.105	0.306553	2.91956	0.0017526
GO:ATP biosynthetic process	GO:0006754	3	0.59	0.825772	2.91848	0.0017587
GO:intracellular	GO:0005622	89	67.37	7.45004	2.90334	0.001846
GO:tetrapyrrole biosynthetic process	GO:0033014	3	0.68	0.804736	2.88293	0.00197
GO:hydrogen ion transporting ATP synthase activity, rotational mechanism	GO:0046933	8	3.31	1.64131	2.85747	0.0021351
GO:acetolactate synthase activity	GO:0003984	2	0.36	0.574804	2.85314	0.0021644
GO:phosphoribosylaminoimidazolecarboxamide formyltransferase activity	GO:0004643	1	0.11	0.31289	2.84445	0.0022244
GO:sulfate transport	GO:0008272	3	0.73	0.798185	2.84395	0.0022279
GO:aromatic amino acid family metabolic process	GO:0009072	3	0.675	0.818153	2.84177	0.0022432
GO:iron ion binding	GO:0005506	31	19.35	4.11795	2.82908	0.0023341
GO:regulation of transcription	GO:0045449	25	15.065	3.52431	2.81899	0.0024088
GO:signal transducer activity	GO:0004871	6	2.07	1.39467	2.81787	0.0024171
GO:acyltransferase activity	GO:0008415	11	4.975	2.14345	2.81089	0.0024702
GO:phosphorylation	GO:0016310	4	1.07	1.04647	2.79989	0.002556
GO:glucan biosynthetic process	GO:0009250	3	0.655	0.840223	2.79093	0.0026279
GO:tetrahydrofolylpolyglutamate synthase activity	GO:0004326	1	0.115	0.319022	2.7741	0.0027677
GO:inositol-3-phosphate synthase activity	GO:0004512	1	0.115	0.319022	2.7741	0.0027677
GO:sucrose-phosphate synthase activity	GO:0046524	2	0.39	0.58983	2.7296	0.0031706
GO:two-component signal transduction system (phosphorelay)	GO:0000160	7	2.59	1.63153	2.70298	0.0034361
GO:voltage-gated chloride channel activity	GO:0005247	3	0.705	0.853215	2.68983	0.0035744
GO:chloride transport	GO:0006821	3	0.775	0.82727	2.68957	0.0035772
GO:cell wall organization and biogenesis	GO:0007047	1	0.125	0.330719	2.64575	0.0040755
GO:transition metal ion binding	GO:0046914	7	2.785	1.59335	2.64536	0.0040802
GO:metalloexopeptidase activity	GO:0008235	3	0.815	0.837123	2.61013	0.0045254
GO:sodium ion transport	GO:0006814	2	0.405	0.617232	2.58412	0.0048814
GO:sucrose metabolic process	GO:0005985	2	0.405	0.62528	2.55086	0.0053729
GO:thioredoxin-disulfide reductase activity	GO:0004791	1	0.135	0.341724	2.53129	0.0056823
GO:triose-phosphate isomerase activity	GO:0004807	2	0.415	0.634646	2.49746	0.0062544
GO:tryptophan biosynthetic process	GO:0000162	1	0.13	0.350856	2.47965	0.0065756
GO:hydrogen ion transporting ATPase activity, rotational mechanism	GO:0046961	8	3.54	1.82165	2.44833	0.0071759
GO:glycine dehydrogenase complex (decarboxylating)	GO:0005961	1	0.135	0.356055	2.4294	0.0075619
GO:hydrogen-exporting ATPase activity, phosphorylative mechanism	GO:0008553	3	0.86	0.883403	2.42245	0.0077081
GO:ATP synthesis coupled proton transport	GO:0015986	8	3.345	1.92509	2.41807	0.0078016
GO:proton-transporting two-sector ATPase complex	GO:0016469	10	4.73	2.18566	2.41117	0.0079506
GO:protein folding	GO:0006457	20	11.775	3.42701	2.40005	0.0081963
GO:hydrogen ion transmembrane transporter activity	GO:0015078	6	2.35	1.52561	2.39248	0.0083675
GO:integral to thylakoid membrane	GO:0031361	1	0.13	0.364829	2.38468	0.008547
GO:inositol biosynthetic process	GO:0006021	1	0.15	0.357071	2.38048	0.0086451
GO:tubulin folding	GO:0007021	2	0.465	0.647128	2.37202	0.0088456
GO:nitrate assimilation	GO:0042128	2	0.46	0.654523	2.35286	0.0093148
GO:3-deoxy-7-phosphoheptulonate synthase activity	GO:0003849	1	0.135	0.369831	2.33891	0.0096702
GO:anthranilate synthase activity	GO:0004049	1	0.135	0.369831	2.33891	0.0096702
GO:pseudouridine synthase activity	GO:0009982	1	0.145	0.366026	2.3359	0.0097482
GO:transmembrane receptor activity	GO:0004888	1	0.145	0.366026	2.3359	0.0097482
*hits = number of occurrences of that GO term in the set of differentially expressed probesets
**mean = expected number of occurrences of that GO term in the set of differentially expressed probesets, derived by random sampling of all probesets represented on the microarray (200 permutations)
***1tpv = one-tailed pvalue

## Sheet: 48Up-regulated
Table S3. Statistically significant over-represented GO terms for ToxB microarray experiment.
GO description	go_term	hits*	mean**	stdev	zscore	1tpv***
GO:transaminase activity	GO:0008483	20	2.52	1.41053	12.3925	1.435e-35
GO:recombinase activity	GO:0000150	3	0.08	0.271293	10.7633	2.566e-27
GO:citrate (Si)-synthase activity	GO:0004108	6	0.365	0.575999	9.783	6.6601e-23
GO:transferase activity, transferring glycosyl groups	GO:0016757	3	0.11	0.31289	9.23648	1.2737e-20
GO:intracellular signaling cascade	GO:0007242	7	0.625	0.737818	8.64035	2.8022e-18
GO:cellular carbohydrate metabolic process	GO:0044262	12	1.815	1.24128	8.20524	1.1506e-16
GO:pyridoxal phosphate binding	GO:0030170	28	7.015	2.57386	8.15311	1.7734e-16
GO:glycerol kinase activity	GO:0004370	3	0.12	0.354401	8.12639	2.2113e-16
GO:ATP binding	GO:0005524	227	135.1	11.439	8.03394	4.7195e-16
GO:electron transport	GO:0006118	118	60.425	7.26735	7.92242	1.1647e-15
GO:iron ion transport	GO:0006826	5	0.375	0.586835	7.88126	1.6204e-15
GO:phospholipase C activity	GO:0004629	6	0.58	0.688186	7.87578	1.6932e-15
GO:ferric iron binding	GO:0008199	5	0.39	0.598247	7.70584	6.4992e-15
GO:catalytic activity	GO:0003824	171	97.975	9.61688	7.59342	1.5579e-14
GO:calcium ion binding	GO:0005509	55	21.275	4.45863	7.56398	1.9545e-14
GO:glycerone kinase activity	GO:0004371	4	0.28	0.501597	7.41631	6.0216e-14
GO:protein amino acid phosphorylation	GO:0006468	121	64.435	7.63779	7.40594	6.5111e-14
GO:proteolysis	GO:0006508	80	37.545	5.91168	7.18154	3.4464e-13
GO:protein kinase activity	GO:0004672	121	64.09	8.07848	7.04464	9.2972e-13
GO:arginine catabolic process	GO:0006527	3	0.16	0.405463	7.00434	1.2407e-12
GO:heme binding	GO:0020037	75	35.185	5.69831	6.98716	1.4026e-12
GO:FAD binding	GO:0050660	27	8.2	2.73679	6.86937	3.2243e-12
GO:protein serine/threonine kinase activity	GO:0004674	112	60.765	7.55445	6.78209	5.9224e-12
GO:acid phosphatase activity	GO:0003993	10	1.925	1.19556	6.75413	7.1847e-12
GO:arginine decarboxylase activity	GO:0008792	3	0.205	0.415903	6.72032	9.0661e-12
GO:phosphoenolpyruvate carboxykinase activity	GO:0004611	2	0.08	0.289137	6.64046	1.5635e-11
GO:protein-tyrosine kinase activity	GO:0004713	109	59.23	7.53174	6.60804	1.9473e-11
GO:nucleoside-triphosphatase activity	GO:0017111	47	19.71	4.19117	6.51131	3.7249e-11
GO:integral to membrane	GO:0016021	70	32.45	5.80926	6.46382	5.1047e-11
GO:aromatic compound metabolic process	GO:0006725	6	0.73	0.828915	6.35771	1.0239e-10
GO:protein homooligomerization	GO:0051260	3	0.22	0.448999	6.19155	2.9787e-10
GO:iron ion binding	GO:0005506	52	23.6	4.60326	6.16954	3.4244e-10
GO:nucleocytoplasmic transport	GO:0006913	20	5.5	2.35372	6.16046	3.6267e-10
GO:sodium:hydrogen antiporter activity	GO:0015385	3	0.215	0.456919	6.09517	5.466e-10
GO:monooxygenase activity	GO:0004497	41	16.29	4.05535	6.09318	5.5345e-10
GO:oxidoreductase activity, acting on the CH-CH group of donors	GO:0016627	13	2.685	1.72794	5.96954	1.1896e-09
GO:purine nucleotide binding	GO:0017076	2	0.115	0.319022	5.90868	1.7243e-09
GO:regulation of pH	GO:0006885	3	0.22	0.470744	5.90554	1.7574e-09
GO:metallopeptidase activity	GO:0008237	15	3.995	1.87749	5.86154	2.2929e-09
GO:ferrous iron binding	GO:0008198	6	0.755	0.897204	5.84594	2.5186e-09
GO:cellular iron ion homeostasis	GO:0006879	5	0.595	0.755629	5.82958	2.7783e-09
GO:phosphoinositide phospholipase C activity	GO:0004435	3	0.275	0.468375	5.81799	2.978e-09
GO:sugar binding	GO:0005529	19	5.735	2.2814	5.81442	3.0423e-09
GO:proteasome core complex	GO:0005839	8	1.485	1.1224	5.80454	3.2271e-09
GO:phosphoenolpyruvate carboxykinase (ATP) activity	GO:0004612	2	0.1	0.331662	5.72872	5.0597e-09
GO:transferase activity, transferring acyl groups, acyl groups converted into alkyl on transfer	GO:0046912	6	0.825	0.907951	5.69965	6.0028e-09
GO:oxidoreductase activity	GO:0016491	72	36.195	6.29976	5.68355	6.5964e-09
GO:pepsin A activity	GO:0004194	13	3.295	1.70821	5.68139	6.6801e-09
GO:potassium ion transmembrane transporter activity	GO:0015079	8	1.59	1.13221	5.66149	7.5031e-09
GO:oxoglutarate dehydrogenase complex	GO:0045252	4	0.44	0.629603	5.65436	7.8216e-09
GO:signal transduction	GO:0007165	32	12.695	3.42957	5.62898	9.0639e-09
GO:carbohydrate transport	GO:0008643	15	4.125	1.94149	5.60137	1.0633e-08
GO:glutathione synthase activity	GO:0004363	3	0.275	0.48926	5.56964	1.2763e-08
GO:GTPase activity	GO:0003924	33	13.695	3.4831	5.54248	1.4911e-08
GO:sugar:hydrogen ion symporter activity	GO:0005351	17	5.08	2.17108	5.49035	2.0057e-08
GO:transcription termination	GO:0006353	2	0.125	0.345507	5.42681	2.8685e-08
GO:negative regulation of apoptosis	GO:0043066	2	0.13	0.350856	5.32982	4.9155e-08
GO:dihydrolipoyllysine-residue succinyltransferase activity	GO:0004149	4	0.405	0.678951	5.29493	5.9531e-08
GO:acyl-CoA oxidase activity	GO:0003997	5	0.705	0.817297	5.25513	7.3962e-08
GO:small GTPase mediated signal transduction	GO:0007264	26	9.585	3.12614	5.25088	7.5688e-08
GO:metabolic process	GO:0008152	121	80.22	7.82506	5.21146	9.368e-08
GO:sodium ion transport	GO:0006814	4	0.57	0.659621	5.19995	9.9668e-08
GO:peroxisome	GO:0005777	5	0.73	0.822861	5.18921	1.0559e-07
GO:ER retention sequence binding	GO:0046923	4	0.495	0.678215	5.16798	1.1832e-07
GO:transcription termination factor activity	GO:0003715	2	0.14	0.361109	5.15079	1.2969e-07
GO:calcium-dependent phospholipid binding	GO:0005544	5	0.725	0.830286	5.14883	1.3106e-07
GO:protein transport	GO:0015031	24	9.12	2.95222	5.04028	2.3243e-07
GO:endopeptidase activity	GO:0004175	8	1.755	1.25896	4.96045	3.5165e-07
GO:transcription factor binding	GO:0008134	13	3.585	1.90861	4.93292	4.0504e-07
GO:biosynthetic process	GO:0009058	24	10.425	2.79542	4.85616	5.9843e-07
GO:removal of superoxide radicals	GO:0019430	2	0.155	0.388555	4.74836	1.0254e-06
GO:glycerol-3-phosphate metabolic process	GO:0006072	5	0.815	0.883615	4.73623	1.0887e-06
GO:nucleotide binding	GO:0000166	56	28.935	5.76461	4.69502	1.3329e-06
GO:zinc ion transmembrane transporter activity	GO:0005385	5	0.77	0.903936	4.67954	1.4376e-06
GO:zinc ion transport	GO:0006829	5	0.805	0.903867	4.64117	1.7322e-06
GO:response to wounding	GO:0009611	9	1.99	1.54916	4.52503	3.0193e-06
GO:transaldolase activity	GO:0004801	2	0.19	0.404846	4.47084	3.8957e-06
GO:ATP-dependent proteolysis	GO:0006510	3	0.33	0.600916	4.44322	4.4312e-06
GO:thioredoxin-disulfide reductase activity	GO:0004791	2	0.18	0.421426	4.31867	7.8487e-06
GO:protein retention in ER	GO:0006621	4	0.585	0.795472	4.29305	8.8117e-06
GO:ubiquitin-dependent protein catabolic process	GO:0006511	16	6.005	2.3717	4.21427	1.2529e-05
GO:malate metabolic process	GO:0006108	8	2.285	1.36153	4.19747	1.3496e-05
GO:acyl-CoA dehydrogenase activity	GO:0003995	4	0.675	0.799609	4.15828	1.6033e-05
GO:NAD+ ADP-ribosyltransferase activity	GO:0003950	3	0.43	0.620564	4.14139	1.726e-05
GO:chorismate mutase activity	GO:0004106	2	0.2	0.43589	4.12948	1.8179e-05
GO:1-aminocyclopropane-1-carboxylate synthase activity	GO:0016847	7	1.605	1.3111	4.11488	1.9369e-05
GO:protein binding	GO:0005515	109	75.715	8.15682	4.08063	2.2457e-05
GO:response to oxidative stress	GO:0006979	34	18.05	3.9112	4.07803	2.2709e-05
GO:ATP-dependent DNA helicase activity	GO:0004003	3	0.41	0.641794	4.03556	2.7236e-05
GO:palmitoyl-(protein) hydrolase activity	GO:0008474	2	0.225	0.44088	4.02604	2.8362e-05
GO:GTP binding	GO:0005525	40	22.005	4.56234	3.94425	4.0026e-05
GO:zinc ion binding	GO:0008270	96	64.49	8.06535	3.90684	4.6756e-05
GO:amino acid metabolic process	GO:0006520	9	2.775	1.64146	3.79237	7.4609e-05
GO:dihydroorotate oxidase activity	GO:0004158	2	0.245	0.463654	3.78515	7.6808e-05
GO:structural constituent of cell wall	GO:0005199	4	0.71	0.869425	3.78411	7.713e-05
GO:glutathione biosynthetic process	GO:0006750	3	0.445	0.675999	3.77959	7.8543e-05
GO:tricarboxylic acid cycle	GO:0006099	8	2.35	1.49917	3.76876	8.203e-05
GO:aspartic-type endopeptidase activity	GO:0004190	23	10.49	3.31962	3.7685	8.2116e-05
GO:transition metal ion binding	GO:0046914	10	3.56	1.74539	3.68971	0.00011225
GO:intracellular protein transport	GO:0006886	30	16.11	3.80892	3.6467	0.00013282
GO:L-malate dehydrogenase activity	GO:0030060	6	1.495	1.24096	3.63026	0.00014157
GO:protein serine/threonine phosphatase activity	GO:0004722	9	3.09	1.62847	3.62918	0.00014216
GO:ribonuclease III activity	GO:0004525	2	0.265	0.484536	3.58075	0.00017131
GO:DNA recombination	GO:0006310	4	0.81	0.891011	3.5802	0.00017166
GO:aromatic amino acid family biosynthetic process	GO:0009073	4	0.785	0.899319	3.57493	0.00017516
GO:pantothenate kinase activity	GO:0004594	2	0.235	0.499775	3.53159	0.00020653
GO:transporter activity	GO:0005215	36	20.655	4.40295	3.48516	0.00024592
GO:potassium ion transport	GO:0006813	8	2.495	1.58429	3.47474	0.00025567
GO:transport	GO:0006810	56	35.08	6.02442	3.47254	0.00025778
GO:protein serine/threonine phosphatase complex	GO:0008287	9	3.185	1.67952	3.46231	0.00026778
GO:protein amino acid ADP-ribosylation	GO:0006471	2	0.275	0.499375	3.45432	0.00027584
GO:coenzyme A biosynthetic process	GO:0015937	2	0.275	0.499375	3.45432	0.00027584
GO:serine carboxypeptidase activity	GO:0004185	10	3.65	1.86481	3.40518	0.0003306
GO:acyl-CoA binding	GO:0000062	3	0.645	0.69208	3.40278	0.00033351
GO:malate dehydrogenase activity	GO:0016615	6	1.755	1.25498	3.38252	0.00035912
GO:lipid transport	GO:0006869	9	3.315	1.681	3.38191	0.00035992
GO:cytochrome-b5 reductase activity	GO:0004128	2	0.295	0.507912	3.35688	0.00039414
GO:metabotropic glutamate, GABA-B-like receptor activity	GO:0008067	2	0.255	0.529127	3.29789	0.00048708
GO:MutSbeta complex	GO:0032302	1	0.085	0.278882	3.28096	0.00051727
GO:aminopeptidase activity	GO:0004177	4	0.945	0.944444	3.23471	0.00060884
GO:lipid binding	GO:0008289	9	3.425	1.72753	3.22714	0.00062517
GO:3-dehydroquinate dehydratase activity	GO:0003855	2	0.3	0.52915	3.2127	0.00065747
GO:four-way junction helicase activity	GO:0009378	1	0.09	0.286182	3.1798	0.00073689
GO:vesicle docking during exocytosis	GO:0006904	3	0.615	0.752845	3.16798	0.0007675
GO:diphthine synthase activity	GO:0004164	1	0.095	0.293215	3.08647	0.0010127
GO:cysteine protease inhibitor activity	GO:0004869	3	0.63	0.776595	3.05178	0.0011374
GO:peptidyl-diphthamide biosynthetic process from peptidyl-histidine	GO:0017183	1	0.08	0.305941	3.00711	0.0013187
GO:cation:chloride symporter activity	GO:0015377	1	0.08	0.305941	3.00711	0.0013187
GO:Holliday junction helicase complex	GO:0009379	1	0.1	0.3	3	0.0013499
GO:ATPase activity	GO:0016887	17	8.37	2.88324	2.99316	0.0013805
GO:phosphate transport	GO:0006817	2	0.36	0.548088	2.99222	0.0013848
GO:calcium ion transmembrane transporter activity	GO:0015085	3	0.725	0.761167	2.98883	0.0014002
GO:regulation of transcription	GO:0045449	30	18.89	3.74538	2.96632	0.0015069
GO:ubiquitin-protein ligase activity	GO:0004842	8	2.915	1.71982	2.95671	0.0015547
GO:peroxidase activity	GO:0004601	29	16.87	4.14766	2.92454	0.0017248
GO:gluconeogenesis	GO:0006094	2	0.325	0.573912	2.91857	0.0017582
GO:spore wall assembly (sensu Bacteria)	GO:0042243	2	0.33	0.575413	2.90226	0.0018524
GO:ubiquitin thiolesterase activity	GO:0004221	7	2.485	1.56837	2.87879	0.001996
GO:protein amino acid dephosphorylation	GO:0006470	10	4.49	1.9157	2.87624	0.0020122
GO:DNA repair	GO:0006281	7	2.715	1.51452	2.82928	0.0023327
GO:metal ion binding	GO:0046872	27	15.655	4.01447	2.82603	0.0023565
GO:ATP-dependent peptidase activity	GO:0004176	3	0.755	0.809305	2.77398	0.0027687
GO:hydrolase activity, acting on carbon-nitrogen (but not peptide) bonds	GO:0016810	4	1.18	1.0284	2.74213	0.0030521
GO:calcium ion transport	GO:0006816	3	0.795	0.826423	2.66813	0.0038138
GO:phosphatidylserine decarboxylase activity	GO:0004609	1	0.125	0.330719	2.64575	0.0040755
GO:cysteine-type endopeptidase activity	GO:0004197	10	4.535	2.07817	2.62972	0.0042727
GO:membrane	GO:0016020	72	53.61	7.02623	2.61734	0.004431
GO:inorganic phosphate transmembrane transporter activity	GO:0005315	2	0.41	0.609836	2.60726	0.0045635
GO:catalase activity	GO:0004096	3	0.715	0.879645	2.59764	0.0046934
GO:diphosphomevalonate decarboxylase activity	GO:0004163	1	0.12	0.34	2.58824	0.0048235
GO:metal ion transport	GO:0030001	8	3.38	1.79042	2.5804	0.0049343
GO:binding	GO:0005488	79	60.995	6.98749	2.57675	0.0049867
GO:endoribonuclease activity	GO:0004521	2	0.395	0.631645	2.54099	0.005527
GO:AMP deaminase activity	GO:0003876	1	0.115	0.348963	2.53609	0.0056049
GO:fatty acid metabolic process	GO:0006631	5	1.76	1.27765	2.5359	0.005608
GO:calcium-transporting ATPase activity	GO:0005388	3	0.875	0.842244	2.52302	0.0058176
GO:carbohydrate binding	GO:0030246	8	3.49	1.80275	2.50174	0.0061793
GO:shikimate 5-dehydrogenase activity	GO:0004764	2	0.385	0.65328	2.47214	0.0067153
GO:asparagine biosynthetic process	GO:0006529	2	0.445	0.637946	2.43751	0.0073944
GO:negative regulation of translational elongation	GO:0045900	1	0.125	0.359687	2.43267	0.007494
GO:protein modification process	GO:0006464	16	9.15	2.8209	2.4283	0.0075849
GO:serine-type endopeptidase inhibitor activity	GO:0004867	10	4.765	2.1679	2.41478	0.0078723
GO:ATPase activity, coupled to transmembrane movement of substances	GO:0042626	10	4.805	2.15568	2.40991	0.0079783
GO:chitin catabolic process	GO:0006032	4	1.385	1.1076	2.36096	0.0091138
GO:mannosyl-oligosaccharide 1,2-alpha-mannosidase activity	GO:0004571	2	0.445	0.661041	2.35235	0.0093276
GO:gamma-glutamyltransferase activity	GO:0003840	1	0.135	0.369831	2.33891	0.0096702
GO:MutSalpha complex	GO:0032301	1	0.155	0.361905	2.33487	0.0097751
GO:prolyl aminopeptidase activity	GO:0016804	1	0.155	0.361905	2.33487	0.0097751
GO:phosphatidylcholine metabolic process	GO:0046470	2	0.475	0.655267	2.3273	0.0099748
*hits = number of occurrences of that GO term in the set of differentially expressed probesets
**mean = expected number of occurrences of that GO term in the set of differentially expressed probesets, derived by random sampling of all probesets represented on the microarray (200 permutations)
***1tpv = one-tailed pvalue

## Sheet: 24Down-regulated
Table S3. Statistically significant over-represented GO terms for ToxB microarray experiment.
GO description	go_term	hits*	mean**	stdev	zscore	1tpv***
GO:structural constituent of ribosome	GO:0003735	303	107.37	8.8726	22.0488	4.9078e-108
GO:translation	GO:0006412	343	124.47	10.5389	20.7355	8.2868e-96
GO:ribosome	GO:0005840	297	103.985	10.533	18.3247	2.627e-75
GO:photosynthesis, light harvesting	GO:0009765	48	7.155	2.30889	17.6903	2.4898e-70
GO:intracellular	GO:0005622	394	188.5	13.351	15.3921	9.2507e-54
GO:membrane	GO:0016020	233	120.94	10.6722	10.5002	4.312e-26
GO:'de novo' IMP biosynthetic process	GO:0006189	15	1.9	1.37477	9.52885	7.9519e-22
GO:catalytic activity	GO:0003824	354	224.775	13.8656	9.31984	5.8258e-21
GO:phosphoribosylformylglycinamidine synthase activity	GO:0004642	8	0.735	0.802979	9.04756	7.3099e-20
GO:magnesium chelatase activity	GO:0016851	8	0.905	0.809923	8.76009	9.7544e-19
GO:metabolic process	GO:0008152	289	184.985	12.3784	8.40294	2.1771e-17
GO:photosynthesis	GO:0015979	22	5.09	2.03271	8.31895	4.4372e-17
GO:endopeptidase Clp activity	GO:0008462	13	2.02	1.33776	8.20775	1.1268e-16
GO:protein dimerization activity	GO:0046983	47	18.095	3.82962	7.54775	2.2142e-14
GO:polysaccharide catabolic process	GO:0000272	9	1.485	1.07228	7.00846	1.2048e-12
GO:glycyl-tRNA aminoacylation	GO:0006426	5	0.46	0.669627	6.7799	6.0131e-12
GO:beta-amylase activity	GO:0016161	9	1.55	1.11243	6.69705	1.0633e-11
GO:phosphoribulokinase activity	GO:0008974	4	0.35	0.554527	6.58219	2.3179e-11
GO:phosphoric ester hydrolase activity	GO:0042578	9	1.73	1.13009	6.43312	6.2504e-11
GO:glycine-tRNA ligase activity	GO:0004820	5	0.625	0.681451	6.42013	6.808e-11
GO:molybdenum ion binding	GO:0030151	5	0.535	0.699124	6.38656	8.483e-11
GO:photosystem I reaction center	GO:0009538	8	1.09	1.09174	6.32934	1.2311e-10
GO:chlorophyll biosynthetic process	GO:0015995	12	2.585	1.52734	6.1643	3.5397e-10
GO:extracellular-glutamate-gated ion channel activity	GO:0005234	7	1.19	0.945463	6.14514	3.9947e-10
GO:binding	GO:0005488	204	140.18	10.5094	6.07266	6.2906e-10
GO:homogentisate 1,2-dioxygenase activity	GO:0004411	5	0.585	0.736733	5.99268	1.0321e-09
GO:mitochondrial matrix	GO:0005759	6	0.75	0.88176	5.954	1.3083e-09
GO:oxidoreductase activity, acting on other nitrogenous compounds as donors, with NAD or NADP as acceptor	GO:0046857	5	0.57	0.74505	5.94591	1.3747e-09
GO:bacteriochlorophyll biosynthetic process	GO:0030494	3	0.275	0.468375	5.81799	2.978e-09
GO:regulation of transcription, DNA-dependent	GO:0006355	134	80.86	9.17444	5.79218	3.474e-09
GO:triose-phosphate isomerase activity	GO:0004807	6	1.145	0.839032	5.78643	3.5949e-09
GO:carbohydrate metabolic process	GO:0005975	110	68.095	7.25093	5.77926	3.7515e-09
GO:carbohydrate binding	GO:0030246	25	8.105	2.92472	5.77663	3.8107e-09
GO:tyrosine metabolic process	GO:0006570	5	0.605	0.760904	5.77602	3.8243e-09
GO:viral capsid	GO:0019028	10	1.985	1.39096	5.7622	4.1512e-09
GO:branched chain family amino acid biosynthetic process	GO:0009082	8	1.46	1.14822	5.69579	6.14e-09
GO:cysteine-type peptidase activity	GO:0008234	24	8.665	2.6931	5.69419	6.1981e-09
GO:large ribosomal subunit	GO:0015934	22	7.26	2.59661	5.67663	6.8689e-09
GO:DNA photolyase activity	GO:0003913	10	2.075	1.3962	5.67612	6.8892e-09
GO:lysine biosynthetic process via diaminopimelate	GO:0009089	6	0.885	0.906518	5.64247	8.3814e-09
GO:purine nucleotide biosynthetic process	GO:0006164	5	0.59	0.788606	5.59214	1.1214e-08
GO:sulfate transport	GO:0008272	10	2.105	1.41562	5.57707	1.223e-08
GO:RNA binding	GO:0003723	83	48.145	6.29555	5.53645	1.5433e-08
GO:acetolactate synthase activity	GO:0003984	6	0.955	0.912675	5.52771	1.6222e-08
GO:protein folding	GO:0006457	63	33.31	5.47302	5.4248	2.901e-08
GO:ionotropic glutamate receptor activity	GO:0004970	7	1.27	1.06165	5.39726	3.3833e-08
GO:carbon-nitrogen ligase activity, with glutamine as amido-N-donor	GO:0016884	11	2.575	1.57301	5.35596	4.2552e-08
GO:motor activity	GO:0003774	6	0.975	0.940412	5.3434	4.5609e-08
GO:secondary active sulfate transmembrane transporter activity	GO:0008271	7	1.32	1.06658	5.32542	5.0361e-08
GO:transporter activity	GO:0005215	83	47.45	6.82331	5.21008	9.4377e-08
GO:dihydroneopterin aldolase activity	GO:0004150	4	0.49	0.678159	5.17578	1.1348e-07
GO:nitrate assimilation	GO:0042128	6	1.085	0.952772	5.15863	1.2438e-07
GO:D-ribose metabolic process	GO:0006014	9	2.14	1.33432	5.14121	1.3649e-07
GO:electron carrier activity	GO:0009055	51	25.245	5.05519	5.09476	1.7459e-07
GO:negative regulation of coagulation	GO:0050819	4	0.565	0.675111	5.08805	1.8088e-07
GO:glutamyl-tRNA reductase activity	GO:0008883	3	0.305	0.531013	5.0752	1.9354e-07
GO:ribokinase activity	GO:0004747	9	2.14	1.35292	5.0705	1.9838e-07
GO:cation transport	GO:0006812	11	2.55	1.68449	5.01636	2.633e-07
GO:small ribosomal subunit	GO:0015935	22	8.455	2.72727	4.96651	3.4084e-07
GO:cation transmembrane transporter activity	GO:0008324	9	2.14	1.39298	4.92469	4.2248e-07
GO:myosin complex	GO:0016459	6	1.135	1.01822	4.77794	8.8551e-07
GO:dihydrodipicolinate synthase activity	GO:0008840	3	0.385	0.553873	4.7213	1.1717e-06
GO:phosphoenolpyruvate carboxylase activity	GO:0008964	9	2.185	1.44595	4.71316	1.2195e-06
GO:rRNA processing	GO:0006364	11	3.14	1.67045	4.70532	1.2673e-06
GO:carotenoid biosynthetic process	GO:0016117	5	0.8	0.9	4.66667	1.5306e-06
GO:folic acid and derivative metabolic process	GO:0006760	5	0.835	0.893183	4.6631	1.5574e-06
GO:DNA binding	GO:0003677	207	150.02	12.2205	4.66267	1.5606e-06
GO:valine metabolic process	GO:0006573	5	0.88	0.891964	4.61902	1.9278e-06
GO:IMP biosynthetic process	GO:0006188	2	0.19	0.392301	4.61381	1.9768e-06
GO:2 iron, 2 sulfur cluster binding	GO:0051537	10	2.44	1.63902	4.6125	1.9893e-06
GO:diaminopimelate biosynthetic process	GO:0019877	3	0.36	0.574804	4.59287	2.186e-06
GO:diaminopimelate epimerase activity	GO:0008837	2	0.18	0.396989	4.58451	2.2752e-06
GO:integral to plasma membrane	GO:0005887	5	0.965	0.885311	4.55772	2.5856e-06
GO:small subunit processome	GO:0032040	2	0.185	0.400968	4.52655	2.9977e-06
GO:cysteine metabolic process	GO:0006534	2	0.185	0.400968	4.52655	2.9977e-06
GO:ornithine carbamoyltransferase complex	GO:0009348	2	0.2	0.4	4.5	3.3977e-06
GO:fructose 2,6-bisphosphate metabolic process	GO:0006003	5	0.835	0.926161	4.49706	3.445e-06
GO:two-component response regulator activity	GO:0000156	17	6.57	2.32704	4.4821	3.6957e-06
GO:cell-matrix adhesion	GO:0007160	2	0.19	0.404846	4.47084	3.8957e-06
GO:aminoacyl-tRNA ligase activity	GO:0004812	26	12.67	3.00518	4.43568	4.5892e-06
GO:cellular protein metabolic process	GO:0044267	15	5.52	2.15397	4.40117	5.3835e-06
GO:cysteine desulfurase activity	GO:0031071	2	0.21	0.407308	4.39471	5.5461e-06
GO:sucrose transport	GO:0015770	5	1.01	0.910988	4.37986	5.9378e-06
GO:protein disulfide oxidoreductase activity	GO:0015035	7	1.785	1.19531	4.36287	6.4183e-06
GO:sucrose transmembrane transporter activity	GO:0008515	5	0.98	0.921737	4.36133	6.4638e-06
GO:glutathione peroxidase activity	GO:0004602	8	2.08	1.36514	4.33656	7.2365e-06
GO:hydrolase activity	GO:0016787	47	26.73	4.6773	4.3337	7.3312e-06
GO:S-methyl-5-thioribose kinase activity	GO:0046522	4	0.685	0.765359	4.3313	7.4116e-06
GO:unfolded protein binding	GO:0051082	42	22.465	4.52756	4.31469	7.9914e-06
GO:3-hydroxyisobutyrate dehydrogenase activity	GO:0008442	5	0.925	0.948354	4.29692	8.6594e-06
GO:ornithine carbamoyltransferase activity	GO:0004585	2	0.195	0.420684	4.29063	8.9083e-06
GO:isoleucine-tRNA ligase activity	GO:0004822	3	0.4	0.608276	4.27437	9.5838e-06
GO:pseudouridylate synthase activity	GO:0004730	2	0.185	0.425176	4.26882	9.8257e-06
GO:two-component signal transduction system (phosphorelay)	GO:0000160	18	6.88	2.6145	4.25321	1.0537e-05
GO:carbon utilization by fixation of carbon dioxide	GO:0015977	20	8.675	2.68317	4.22076	1.2174e-05
GO:photoreceptor activity	GO:0009881	3	0.445	0.605785	4.21767	1.2342e-05
GO:protein import	GO:0017038	3	0.425	0.61998	4.15336	1.6381e-05
GO:DNA repair	GO:0006281	18	7.145	2.61419	4.15234	1.6454e-05
GO:ion transport	GO:0006811	1	0.055	0.22798	4.1451	1.6984e-05
GO:integrin-mediated signaling pathway	GO:0007229	2	0.2	0.43589	4.12948	1.8179e-05
GO:5S rRNA binding	GO:0008097	6	1.365	1.12329	4.12628	1.8434e-05
GO:aminoacylase activity	GO:0004046	5	0.975	0.976921	4.12009	1.8936e-05
GO:glycerol ether metabolic process	GO:0006662	7	1.725	1.28038	4.11987	1.8954e-05
GO:oxidoreductase activity	GO:0016491	117	83.37	8.21298	4.09474	2.1132e-05
GO:DNA-directed RNA polymerase activity	GO:0003899	21	8.99	2.93597	4.09065	2.1509e-05
GO:electron transport	GO:0006118	183	140.01	10.5394	4.07896	2.2619e-05
GO:endoribonuclease activity	GO:0004521	4	0.76	0.795236	4.07426	2.308e-05
GO:tRNA aminoacylation for protein translation	GO:0006418	26	12.73	3.25992	4.07065	2.3441e-05
GO:phosphoribosylformylglycinamidine cyclo-ligase activity	GO:0004641	4	0.705	0.811157	4.0621	2.4317e-05
GO:integrin complex	GO:0008305	2	0.235	0.435632	4.05159	2.5436e-05
GO:actin binding	GO:0003779	22	10.115	2.94479	4.03594	2.7192e-05
GO:DNA modification	GO:0006304	3	0.44	0.637495	4.01572	2.9633e-05
GO:iron-sulfur cluster binding	GO:0051536	21	10.135	2.71049	4.0085	3.0553e-05
GO:cyanate hydratase activity	GO:0008824	5	1.205	0.95025	3.99369	3.2527e-05
GO:iron ion binding	GO:0005506	82	55.16	6.78265	3.95715	3.7924e-05
GO:ribulose-bisphosphate carboxylase activity	GO:0016984	20	9.11	2.75461	3.95337	3.853e-05
GO:chloroplast ribulose bisphosphate carboxylase complex	GO:0009573	20	8.865	2.82432	3.94254	4.0311e-05
GO:cell redox homeostasis	GO:0045454	32	16.095	4.03807	3.93877	4.0951e-05
GO:5'-3' exonuclease activity	GO:0008409	3	0.415	0.657856	3.92943	4.2574e-05
GO:isoleucyl-tRNA aminoacylation	GO:0006428	3	0.45	0.653835	3.90007	4.8083e-05
GO:double-stranded RNA binding	GO:0003725	5	1.115	1.00089	3.88156	5.1895e-05
GO:protein-chromophore linkage	GO:0018298	3	0.465	0.654809	3.87136	5.4116e-05
GO:ATP phosphoribosyltransferase activity	GO:0003879	2	0.26	0.449889	3.86762	5.4951e-05
GO:metabotropic glutamate, GABA-B-like receptor activity	GO:0008067	4	0.795	0.832451	3.85008	5.9041e-05
GO:5-amino-6-(5-phosphoribosylamino)uracil reductase activity	GO:0008703	2	0.25	0.455522	3.84175	6.108e-05
GO:cysteine synthase activity	GO:0004124	6	1.53	1.1658	3.83426	6.2971e-05
GO:potassium ion transmembrane transporter activity	GO:0015079	10	3.235	1.77758	3.80575	7.0689e-05
GO:protein secretion	GO:0009306	6	1.57	1.16409	3.80556	7.0743e-05
GO:translation release factor activity	GO:0003747	3	0.48	0.663023	3.80077	7.2123e-05
GO:heat shock protein binding	GO:0031072	35	18.255	4.42267	3.78618	7.6491e-05
GO:porphyrin biosynthetic process	GO:0006779	7	1.99	1.33413	3.75526	8.6581e-05
GO:phosphorylation	GO:0016310	9	2.91	1.62231	3.7539	8.7052e-05
GO:fumarylacetoacetase activity	GO:0004334	3	0.515	0.663155	3.74724	8.9397e-05
GO:potassium channel activity	GO:0005267	3	0.55	0.653835	3.74712	8.9437e-05
GO:amino acid binding	GO:0016597	4	0.88	0.834026	3.74089	9.1685e-05
GO:oxidoreductase activity, acting on paired donors, with incorporation or reduction of molecular oxygen	GO:0016705	6	1.68	1.15655	3.73526	9.3761e-05
GO:antisigma factor binding	GO:0045152	3	0.47	0.677569	3.73394	9.4255e-05
GO:phosphoribosylaminoimidazolecarboxamide formyltransferase activity	GO:0004643	2	0.23	0.47655	3.71419	0.00010193
GO:ribonuclease P complex	GO:0030677	1	0.07	0.255147	3.64496	0.00013372
GO:deoxyribodipyrimidine photo-lyase activity	GO:0003904	1	0.07	0.255147	3.64496	0.00013372
GO:phosphoserine phosphatase activity	GO:0004647	4	0.825	0.874285	3.63154	0.00014087
GO:photosystem I	GO:0009522	4	0.925	0.84816	3.6255	0.0001442
GO:fructose-bisphosphate aldolase activity	GO:0004332	9	3.105	1.64438	3.58494	0.00016857
GO:cysteine biosynthetic process from serine	GO:0006535	8	2.575	1.51472	3.58152	0.0001708
GO:IMP cyclohydrolase activity	GO:0003937	2	0.265	0.484536	3.58075	0.00017131
GO:pyridoxal phosphate binding	GO:0030170	31	16.985	3.91979	3.57544	0.00017482
GO:cyanate metabolic process	GO:0009439	5	1.3	1.05357	3.51188	0.00022247
GO:folic acid binding	GO:0005542	3	0.595	0.686276	3.50442	0.0002288
GO:hydroxymethyl-, formyl- and related transferase activity	GO:0016742	3	0.56	0.697424	3.49859	0.00023386
GO:ion channel activity	GO:0005216	7	2.195	1.37731	3.48869	0.0002427
GO:amino acid metabolic process	GO:0006520	16	7.055	2.57332	3.47605	0.00025442
GO:tRNA pseudouridine synthesis	GO:0031119	2	0.285	0.493736	3.47352	0.00025684
GO:nucleus	GO:0005634	183	147.57	10.2002	3.47344	0.00025691
GO:two-component sensor activity	GO:0000155	8	2.805	1.49565	3.4734	0.00025695
GO:phosphoribosylglycinamide formyltransferase activity	GO:0004644	2	0.26	0.502394	3.46342	0.00026668
GO:G-protein coupled photoreceptor activity	GO:0008020	3	0.53	0.713512	3.46175	0.00026834
GO:voltage-gated chloride channel activity	GO:0005247	6	1.815	1.21276	3.45082	0.00027944
GO:aromatic amino acid family metabolic process	GO:0009072	7	2.15	1.40979	3.44024	0.0002906
GO:ribonuclease MRP complex	GO:0000172	1	0.08	0.271293	3.39116	0.00034798
GO:biotin biosynthetic process	GO:0009102	1	0.08	0.271293	3.39116	0.00034798
GO:peptide-methionine-(S)-S-oxide reductase activity	GO:0008113	3	0.64	0.700286	3.37005	0.00037577
GO:phosphotransferase activity, carboxyl group as acceptor	GO:0016774	3	0.555	0.72593	3.36809	0.00037845
GO:plastid	GO:0009536	3	0.575	0.724137	3.34881	0.00040579
GO:adenylosuccinate lyase activity	GO:0004018	2	0.27	0.516817	3.34741	0.00040785
GO:cytoplasm	GO:0005737	76	53.835	6.68115	3.31754	0.00045407
GO:carboxyl- or carbamoyltransferase activity	GO:0016743	4	0.86	0.954149	3.29089	0.00049935
GO:mRNA cleavage	GO:0006379	1	0.085	0.278882	3.28096	0.00051727
GO:phosphoribosylaminoimidazolesuccinocarboxamide synthase activity	GO:0004639	1	0.085	0.278882	3.28096	0.00051727
GO:diaminohydroxyphosphoribosylaminopyrimidine deaminase activity	GO:0008835	1	0.085	0.278882	3.28096	0.00051727
GO:endodeoxyribonuclease activity, producing 5'-phosphomonoesters	GO:0016888	1	0.085	0.278882	3.28096	0.00051727
GO:transcription termination	GO:0006353	2	0.3	0.519615	3.27165	0.00053461
GO:chloride transport	GO:0006821	6	1.915	1.2561	3.25214	0.00057269
GO:transcription termination factor activity	GO:0003715	2	0.235	0.547517	3.22364	0.00063285
GO:photosynthesis, dark reaction	GO:0019685	4	0.97	0.942921	3.21342	0.00065582
GO:superoxide dismutase activity	GO:0004784	3	0.635	0.736054	3.21308	0.0006566
GO:thiamin diphosphokinase activity	GO:0004788	2	0.3	0.52915	3.2127	0.00065747
GO:potassium ion transport	GO:0006813	13	5.93	2.20116	3.21194	0.0006592
GO:histidine biosynthetic process	GO:0000105	5	1.4	1.12694	3.19448	0.00070041
GO:3-isopropylmalate dehydratase complex	GO:0009316	2	0.32	0.526878	3.1886	0.00071483
GO:transcription	GO:0006350	24	13.45	3.3087	3.18856	0.00071491
GO:lipid transport	GO:0006869	15	7.41	2.38367	3.18416	0.00072587
GO:cellular component organization and biogenesis	GO:0016043	7	2.38	1.45107	3.18386	0.00072662
GO:glutamine metabolic process	GO:0006541	5	1.37	1.14153	3.17993	0.00073655
GO:homoserine dehydrogenase activity	GO:0004412	1	0.09	0.286182	3.1798	0.00073689
GO:NAD biosynthetic process	GO:0009435	1	0.09	0.286182	3.1798	0.00073689
GO:NAD-dependent histone deacetylase activity	GO:0017136	1	0.09	0.286182	3.1798	0.00073689
GO:protoporphyrinogen oxidase activity	GO:0004729	1	0.09	0.286182	3.1798	0.00073689
GO:steroid binding	GO:0005496	1	0.09	0.286182	3.1798	0.00073689
GO:aspartate family amino acid biosynthetic process	GO:0009067	1	0.09	0.286182	3.1798	0.00073689
GO:bile acid:sodium symporter activity	GO:0008508	1	0.09	0.286182	3.1798	0.00073689
GO:chromatin silencing complex	GO:0005677	1	0.09	0.286182	3.1798	0.00073689
GO:diaminopimelate decarboxylase activity	GO:0008836	1	0.09	0.286182	3.1798	0.00073689
GO:metal ion transport	GO:0030001	17	7.915	2.85968	3.17693	0.00074422
GO:protein histidine kinase activity	GO:0004673	8	2.855	1.61987	3.17618	0.00074613
GO:GABA-B receptor activity	GO:0004965	3	0.665	0.736733	3.1694	0.00076377
GO:dihydrodipicolinate reductase activity	GO:0008839	3	0.625	0.751249	3.1614	0.00078506
GO:protein-tetrapyrrole linkage	GO:0017006	3	0.62	0.758683	3.13701	0.00085339
GO:calcium-dependent phospholipid binding	GO:0005544	6	1.94	1.30629	3.10803	0.00094169
GO:transferase activity	GO:0016740	23	12.985	3.23802	3.09294	0.00099092
GO:formyltetrahydrofolate deformylase activity	GO:0008864	1	0.095	0.293215	3.08647	0.0010127
GO:imidazoleglycerol-phosphate synthase activity	GO:0000107	1	0.095	0.293215	3.08647	0.0010127
GO:regulation of cell shape	GO:0008360	1	0.095	0.293215	3.08647	0.0010127
GO:selection of site for barrier septum formation	GO:0000918	1	0.095	0.293215	3.08647	0.0010127
GO:chromatin silencing	GO:0006342	1	0.095	0.293215	3.08647	0.0010127
GO:methionyl aminopeptidase activity	GO:0004239	5	1.515	1.13127	3.0806	0.0010329
GO:signal transducer activity	GO:0004871	13	5.785	2.34708	3.07404	0.0010559
GO:arsenite transmembrane transporter activity	GO:0015105	5	1.575	1.11999	3.05807	0.0011139
GO:3-isopropylmalate dehydratase activity	GO:0003861	2	0.3	0.556776	3.05329	0.0011317
GO:seryl-tRNA aminoacylation	GO:0006434	3	0.73	0.746391	3.0413	0.0011778
GO:red, far-red light phototransduction	GO:0009585	3	0.65	0.772981	3.04018	0.0011822
GO:anaerobic glycolysis	GO:0019642	2	0.335	0.55025	3.0259	0.0012395
GO:proteolysis	GO:0006508	114	86.97	8.93527	3.02509	0.0012428
GO:organic anion transport	GO:0015711	1	0.1	0.3	3	0.0013499
GO:cyclopropane-fatty-acyl-phospholipid synthase activity	GO:0008825	1	0.1	0.3	3	0.0013499
GO:peptidyl-histidine phosphorylation	GO:0018106	8	2.99	1.6703	2.99946	0.0013523
GO:tetracycline:hydrogen antiporter activity	GO:0015520	3	0.72	0.762627	2.98967	0.0013964
GO:ribulose-phosphate 3-epimerase activity	GO:0004750	3	0.665	0.782799	2.98288	0.0014277
GO:purine ribonucleotide biosynthetic process	GO:0009152	2	0.335	0.559263	2.97713	0.0014548
GO:protochlorophyllide reductase activity	GO:0016630	4	1.01	1.00494	2.97531	0.0014635
GO:protein import into nucleus, docking	GO:0000059	7	2.64	1.46642	2.97322	0.0014735
GO:sensory perception	GO:0007600	3	0.705	0.779728	2.94334	0.0016235
GO:transferase activity, transferring phosphorus-containing groups	GO:0016772	7	2.65	1.47902	2.94114	0.0016351
GO:lipid binding	GO:0008289	16	7.67	2.84097	2.9321	0.0016834
GO:transport	GO:0006810	106	81.44	8.39502	2.92554	0.0017193
GO:protein tyrosine/serine/threonine phosphatase activity	GO:0008138	6	2.205	1.2973	2.92532	0.0017205
GO:acid-amino acid ligase activity	GO:0016881	1	0.105	0.306553	2.91956	0.0017526
GO:naphthoate synthase activity	GO:0008935	1	0.105	0.306553	2.91956	0.0017526
GO:peptidoglycan-based cell wall biogenesis	GO:0009273	1	0.105	0.306553	2.91956	0.0017526
GO:phosphatidate cytidylyltransferase activity	GO:0004605	1	0.105	0.306553	2.91956	0.0017526
GO:integral to membrane	GO:0016021	96	72.225	8.17706	2.90752	0.0018215
GO:glutathione-disulfide reductase activity	GO:0004362	3	0.715	0.789794	2.89316	0.0019069
GO:L-lactate dehydrogenase activity	GO:0004459	2	0.38	0.561783	2.88368	0.0019653
GO:lactoylglutathione lyase activity	GO:0004462	5	1.56	1.19432	2.8803	0.0019865
GO:glucosidase activity	GO:0015926	5	1.57	1.19378	2.87324	0.0020314
GO:thiamin metabolic process	GO:0006772	2	0.405	0.557651	2.86021	0.0021168
GO:disulfide oxidoreductase activity	GO:0015036	3	0.685	0.809799	2.85873	0.0021267
GO:cAMP-dependent protein kinase regulator activity	GO:0008603	1	0.11	0.31289	2.84445	0.0022244
GO:aspartate kinase activity	GO:0004072	2	0.37	0.577148	2.82423	0.0023697
GO:ribonuclease activity	GO:0004540	3	0.755	0.796853	2.81733	0.0024212
GO:CTP synthase activity	GO:0003883	3	0.76	0.795236	2.81677	0.0024254
GO:serine-tRNA ligase activity	GO:0004828	3	0.74	0.807713	2.79802	0.0025708
GO:isoprenoid biosynthetic process	GO:0008299	11	5.3	2.0445	2.78796	0.002652
GO:imidazoleglycerol-phosphate synthase complex	GO:0009382	1	0.115	0.319022	2.7741	0.0027677
GO:cell surface	GO:0009986	1	0.115	0.319022	2.7741	0.0027677
GO:thymidine kinase activity	GO:0004797	1	0.115	0.319022	2.7741	0.0027677
GO:biotin synthase activity	GO:0004076	1	0.115	0.319022	2.7741	0.0027677
GO:O-sialoglycoprotein endopeptidase activity	GO:0008450	3	0.695	0.83185	2.77093	0.0027948
GO:glycogen biosynthetic process	GO:0005978	5	1.745	1.17897	2.76088	0.0028823
GO:ribonucleoprotein complex	GO:0030529	17	9.555	2.69944	2.75798	0.002908
GO:nuclear pore	GO:0005643	9	3.915	1.84602	2.75458	0.0029384
GO:signal transduction	GO:0007165	44	29.05	5.4422	2.74705	0.0030067
GO:metalloexopeptidase activity	GO:0008235	6	2.14	1.40727	2.74291	0.0030449
GO:phosphoric monoester hydrolase activity	GO:0016791	12	5.695	2.30043	2.74079	0.0030646
GO:cell division	GO:0051301	1	0.12	0.324962	2.70801	0.0033844
GO:tetracycline transport	GO:0015904	3	0.785	0.823878	2.6885	0.0035886
GO:GMP biosynthetic process	GO:0006177	2	0.365	0.609734	2.6815	0.0036647
GO:alanine-tRNA ligase activity	GO:0004813	2	0.38	0.604649	2.67924	0.0036895
GO:acyl-[acyl-carrier-protein] desaturase activity	GO:0045300	4	1.25	1.0332	2.66164	0.0038881
GO:nucleotide biosynthetic process	GO:0009165	3	0.75	0.847054	2.65627	0.0039506
GO:protein amino acid deacetylation	GO:0006476	1	0.125	0.330719	2.64575	0.0040755
GO:signal peptidase activity	GO:0009003	1	0.125	0.330719	2.64575	0.0040755
GO:transferase activity, transferring pentosyl groups	GO:0016763	1	0.125	0.330719	2.64575	0.0040755
GO:cholesterol transport	GO:0030301	1	0.125	0.330719	2.64575	0.0040755
GO:geranylgeranyl reductase activity	GO:0045550	1	0.125	0.330719	2.64575	0.0040755
GO:alanyl-tRNA aminoacylation	GO:0006419	2	0.395	0.615609	2.60717	0.0045647
GO:tRNA-pseudouridine synthase activity	GO:0016439	2	0.43	0.604235	2.59833	0.004684
GO:sequence-specific DNA binding	GO:0043565	52	37.19	5.71086	2.59331	0.0047529
GO:thiosulfate sulfurtransferase activity	GO:0004792	3	0.835	0.835329	2.59179	0.0047739
GO:leucine biosynthetic process	GO:0009098	3	0.815	0.843075	2.5917	0.0047751
GO:malate dehydrogenase (NADP+) activity	GO:0046554	2	0.38	0.628967	2.57565	0.0050026
GO:glutathione metabolic process	GO:0006749	3	0.845	0.837242	2.57393	0.0050276
GO:ribosome biogenesis and assembly	GO:0042254	6	2.305	1.43944	2.56698	0.0051295
GO:sodium ion transport	GO:0006814	4	1.16	1.11104	2.55617	0.0052915
GO:menaquinone biosynthetic process	GO:0009234	1	0.135	0.341724	2.53129	0.0056823
GO:hydrolase activity, acting on acid halide bonds, in C-halide compounds	GO:0019120	2	0.43	0.620564	2.52996	0.0057038
GO:sigma factor activity	GO:0016987	3	0.905	0.828236	2.52947	0.0057117
GO:transferase activity, transferring groups other than amino-acyl groups	GO:0016747	9	4.14	1.93401	2.51291	0.005987
GO:cAMP-dependent protein kinase complex	GO:0005952	1	0.14	0.346987	2.47848	0.0065972
GO:translational elongation	GO:0006414	15	8.865	2.49134	2.46253	0.006898
GO:transcription elongation regulator activity	GO:0003711	1	0.145	0.352101	2.42828	0.0075853
GO:glycolysis	GO:0006096	31	19.945	4.57296	2.41747	0.0078144
GO:beta-galactosidase complex	GO:0009341	6	2.71	1.37328	2.39572	0.0082938
GO:drug transporter activity	GO:0015238	8	3.835	1.74292	2.38967	0.0084319
GO:mating pheromone activity	GO:0000772	2	0.445	0.653433	2.37974	0.0086625
GO:threonine synthase activity	GO:0004795	2	0.465	0.647128	2.37202	0.0088456
GO:1,4-alpha-glucan branching enzyme activity	GO:0003844	3	0.9	0.894427	2.34787	0.0094405
GO:ribose phosphate diphosphokinase activity	GO:0004749	3	0.87	0.907249	2.34776	0.0094434
GO:transition metal ion binding	GO:0046914	15	8.445	2.79231	2.34752	0.0094494
GO:RNA methyltransferase activity	GO:0008173	3	0.845	0.922483	2.33609	0.0097434
GO:GMP synthase (glutamine-hydrolyzing) activity	GO:0003922	1	0.155	0.361905	2.33487	0.0097751
*hits = number of occurrences of that GO term in the set of differentially expressed probesets
**mean = expected number of occurrences of that GO term in the set of differentially expressed probesets, derived by random sampling of all probesets represented on the microarray (200 permutations)
***1tpv = one-tailed pvalue

## Sheet: 24Up-regulated
Table S3. Statistically significant over-represented GO terms for ToxB microarray experiment.
GO description	go_term	hits*	mean**	stdev	zscore	1tpv***
GO:protein-tyrosine kinase activity	GO:0004713	340	120.72	9.46898	23.1577	6.0771e-119
GO:protein serine/threonine kinase activity	GO:0004674	345	125.425	9.49233	23.1318	1.1077e-118
GO:protein amino acid phosphorylation	GO:0006468	361	133.41	10.3977	21.8885	1.6709e-106
GO:protein kinase activity	GO:0004672	355	131.625	10.2433	21.807	9.9507e-106
GO:ATP binding	GO:0005524	561	273.975	15.1896	18.8961	6.136e-80
GO:ammonia-lyase activity	GO:0016841	29	3.765	1.74636	14.4501	1.2525e-47
GO:ammonia ligase activity	GO:0016211	29	3.915	1.90991	13.1341	1.05e-39
GO:L-phenylalanine catabolic process	GO:0006559	29	4.29	1.88306	13.1223	1.2271e-39
GO:calcium ion binding	GO:0005509	125	44.775	6.18905	12.9624	9.9942e-39
GO:vesicle-mediated transport	GO:0016192	61	17.33	3.93587	11.0954	6.6051e-29
GO:protein binding	GO:0005515	274	154.47	10.9371	10.9289	4.1927e-28
GO:biosynthetic process	GO:0009058	61	22.03	3.88704	10.0256	5.8811e-24
GO:intracellular protein transport	GO:0006886	84	33.08	5.33419	9.54596	6.7424e-22
GO:recombinase activity	GO:0000150	4	0.185	0.425176	8.97275	1.4461e-19
GO:iron ion binding	GO:0005506	106	48.85	6.44806	8.86313	3.89e-19
GO:electron transport	GO:0006118	209	123	10.1504	8.4726	1.1999e-17
GO:phospholipase A2 activity	GO:0004623	9	1.095	0.935935	8.4461	1.506e-17
GO:cell wall catabolic process	GO:0016998	18	3.045	1.78128	8.39563	2.3171e-17
GO:lipid catabolic process	GO:0016042	9	1.105	0.961236	8.21338	1.0752e-16
GO:catalytic activity	GO:0003824	308	198.855	13.6969	7.96861	8.0231e-16
GO:chitin catabolic process	GO:0006032	15	2.845	1.53002	7.94432	9.7632e-16
GO:sugar binding	GO:0005529	38	11.685	3.31448	7.93941	1.0158e-15
GO:monooxygenase activity	GO:0004497	77	33.375	5.55917	7.84739	2.1239e-15
GO:heme binding	GO:0020037	138	73.31	8.53193	7.5821	1.7e-14
GO:phospholipid metabolic process	GO:0006644	9	1.16	1.04614	7.49425	3.334e-14
GO:regulation of transcription	GO:0045449	87	39.305	6.38764	7.46676	4.1096e-14
GO:structural constituent of cell wall	GO:0005199	9	1.345	1.02761	7.44935	4.6901e-14
GO:metabolic process	GO:0008152	247	163.525	11.2459	7.42273	5.7365e-14
GO:thioredoxin-disulfide reductase activity	GO:0004791	4	0.28	0.501597	7.41631	6.0216e-14
GO:transcription factor activity	GO:0003700	102	49.03	7.17489	7.38269	7.7563e-14
GO:pepsin A activity	GO:0004194	27	6.8	2.73679	7.38092	7.86e-14
GO:sequence-specific DNA binding	GO:0043565	72	32.735	5.33899	7.35439	9.5899e-14
GO:membrane	GO:0016020	175	108.81	9.11942	7.25813	1.9623e-13
GO:removal of superoxide radicals	GO:0019430	4	0.305	0.521512	7.08516	6.944e-13
GO:dihydrolipoyllysine-residue succinyltransferase activity	GO:0004149	6	0.605	0.773935	6.97087	1.5749e-12
GO:chitinase activity	GO:0004568	15	3.23	1.69915	6.92701	2.1492e-12
GO:transport	GO:0006810	125	71.87	7.69955	6.9004	2.5928e-12
GO:citrate (Si)-synthase activity	GO:0004108	6	0.77	0.779166	6.7123	9.5788e-12
GO:ubiquitin-protein ligase activity	GO:0004842	22	6.35	2.36167	6.62666	1.7169e-11
GO:transmembrane receptor protein tyrosine kinase activity	GO:0004714	6	0.73	0.804425	6.55126	2.8527e-11
GO:transmembrane receptor protein tyrosine kinase signaling pathway	GO:0007169	6	0.68	0.817068	6.51109	3.7305e-11
GO:transferase activity, transferring glycosyl groups	GO:0016757	3	0.18	0.433128	6.51078	3.7382e-11
GO:oxoglutarate dehydrogenase complex	GO:0045252	6	0.735	0.815337	6.45745	5.3241e-11
GO:transaldolase activity	GO:0004801	4	0.325	0.573912	6.40342	7.5967e-11
GO:ubiquitin ligase complex	GO:0000151	19	5.205	2.17324	6.34766	1.093e-10
GO:clathrin adaptor complex	GO:0030131	10	1.735	1.33221	6.20399	2.7524e-10
GO:nucleoside-triphosphatase activity	GO:0017111	74	40.38	5.42454	6.19776	2.8635e-10
GO:vesicle docking during exocytosis	GO:0006904	8	1.455	1.06206	6.16254	3.5793e-10
GO:isocitrate metabolic process	GO:0006102	3	0.24	0.449889	6.13485	4.262e-10
GO:metal ion transport	GO:0030001	21	7.105	2.27244	6.11458	4.8406e-10
GO:protein complex assembly	GO:0006461	21	5.93	2.47085	6.09912	5.3328e-10
GO:arginine catabolic process	GO:0006527	4	0.44	0.588558	6.04869	7.3016e-10
GO:flagellin-based flagellum	GO:0009288	10	2.02	1.32272	6.033	8.047e-10
GO:protein ubiquitination	GO:0016567	19	5.135	2.33597	5.93543	1.4654e-09
GO:arginine decarboxylase activity	GO:0008792	4	0.43	0.604235	5.9083	1.7283e-09
GO:integral to membrane	GO:0016021	109	65.745	7.35459	5.88136	2.0345e-09
GO:ciliary or flagellar motility	GO:0001539	10	2.08	1.35041	5.8649	2.2471e-09
GO:protein transporter activity	GO:0008565	21	6.4	2.51197	5.81217	3.0834e-09
GO:serine-type endopeptidase inhibitor activity	GO:0004867	27	9.71	3.03577	5.69542	6.1533e-09
GO:phospholipid transport	GO:0015914	5	0.62	0.778203	5.62835	9.097e-09
GO:cytoplasm	GO:0005737	84	47.835	6.44808	5.60864	1.0196e-08
GO:potassium ion transmembrane transporter activity	GO:0015079	12	3.115	1.58486	5.60618	1.0342e-08
GO:protein transport	GO:0015031	40	18.515	3.8652	5.55857	1.3599e-08
GO:phosphate metabolic process	GO:0006796	14	3.995	1.80969	5.52857	1.6142e-08
GO:phospholipid-translocating ATPase activity	GO:0004012	5	0.66	0.79019	5.49235	1.9831e-08
GO:nucleocytoplasmic transport	GO:0006913	27	10.185	3.0677	5.48131	2.111e-08
GO:zinc ion binding	GO:0008270	184	130.135	9.93412	5.42222	2.9432e-08
GO:homocysteine S-methyltransferase activity	GO:0008898	6	0.98	0.932523	5.38324	3.6578e-08
GO:hydroxymethylglutaryl-CoA synthase activity	GO:0004421	6	0.905	0.94656	5.38265	3.6698e-08
GO:carbohydrate transport	GO:0008643	22	8.265	2.55828	5.36885	3.962e-08
GO:oxidoreductase activity	GO:0016491	119	74.03	8.4427	5.3265	5.0062e-08
GO:phospholipase C activity	GO:0004629	6	1.065	0.92778	5.31915	5.2126e-08
GO:5-methyltetrahydropteroyltriglutamate-homocysteine S-methyltransferase activity	GO:0003871	7	1.26	1.08277	5.3012	5.7523e-08
GO:protein homooligomerization	GO:0051260	3	0.285	0.51359	5.28631	6.2403e-08
GO:galactose metabolic process	GO:0006012	10	2.37	1.45021	5.26132	7.1513e-08
GO:small GTPase mediated signal transduction	GO:0007264	42	19.44	4.347	5.18979	1.0527e-07
GO:binding	GO:0005488	181	124.83	10.8486	5.17765	1.1235e-07
GO:isocitrate dehydrogenase (NADP+) activity	GO:0004450	3	0.31	0.523355	5.13992	1.3743e-07
GO:defense response to fungus	GO:0050832	5	0.795	0.820351	5.12586	1.4809e-07
GO:nucleotide binding	GO:0000166	95	59.37	6.9522	5.125	1.4877e-07
GO:defense response to bacterium	GO:0042742	5	0.81	0.820914	5.10407	1.6622e-07
GO:intracellular signaling cascade	GO:0007242	7	1.33	1.11405	5.08955	1.7945e-07
GO:metal ion binding	GO:0046872	60	32.35	5.49886	5.02831	2.4741e-07
GO:iron ion transport	GO:0006826	5	0.755	0.851455	4.98559	3.0887e-07
GO:heat shock protein binding	GO:0031072	36	16.64	3.89492	4.97058	3.3377e-07
GO:cation:chloride symporter activity	GO:0015377	2	0.165	0.371181	4.94369	3.833e-07
GO:potassium ion transport	GO:0006813	16	5.235	2.18627	4.92391	4.2415e-07
GO:glycerone kinase activity	GO:0004371	4	0.585	0.69482	4.91494	4.4405e-07
GO:aromatic compound metabolic process	GO:0006725	7	1.62	1.10254	4.87963	5.3142e-07
GO:aromatic amino acid family biosynthetic process	GO:0009073	8	1.72	1.28903	4.87188	5.5271e-07
GO:proteinaceous extracellular matrix	GO:0005578	2	0.17	0.375633	4.87178	5.5299e-07
GO:coenzyme A metabolic process	GO:0015936	5	0.855	0.856723	4.8382	6.551e-07
GO:ferric iron binding	GO:0008199	5	0.745	0.883162	4.81792	7.2533e-07
GO:hydroxymethylglutaryl-CoA reductase (NADPH) activity	GO:0004420	5	0.825	0.874285	4.77533	8.9707e-07
GO:membrane coat	GO:0030117	8	1.925	1.27255	4.77389	9.035e-07
GO:Mo-molybdopterin cofactor biosynthetic process	GO:0006777	7	1.55	1.17792	4.62679	1.8569e-06
GO:UDP-glucose 4-epimerase activity	GO:0003978	7	1.6	1.19583	4.51571	3.1553e-06
GO:cytochrome-b5 reductase activity	GO:0004128	4	0.55	0.766485	4.50106	3.3807e-06
GO:sugar:hydrogen ion symporter activity	GO:0005351	24	10.005	3.12009	4.48544	3.6381e-06
GO:ferrous iron binding	GO:0008198	7	1.65	1.19896	4.46221	4.056e-06
GO:phosphotransferase activity, phosphate group as acceptor	GO:0016776	9	2.435	1.48181	4.43038	4.7034e-06
GO:response to wounding	GO:0009611	12	3.755	1.86413	4.42298	4.8675e-06
GO:aspartic-type endopeptidase activity	GO:0004190	41	21.56	4.40413	4.41403	5.0731e-06
GO:sodium:hydrogen antiporter activity	GO:0015385	3	0.415	0.593949	4.35223	6.738e-06
GO:nucleotide kinase activity	GO:0019201	10	2.97	1.61836	4.34389	6.9989e-06
GO:nucleobase, nucleoside, nucleotide kinase activity	GO:0019205	9	2.57	1.48159	4.33994	7.1261e-06
GO:transcription initiation	GO:0006352	7	1.705	1.228	4.3119	8.0928e-06
GO:coenzyme binding	GO:0050662	5	0.93	0.956609	4.25461	1.0471e-05
GO:SNAP receptor activity	GO:0005484	8	2.295	1.36674	4.17417	1.4954e-05
GO:sodium ion transport	GO:0006814	5	1.13	0.934398	4.1417	1.7237e-05
GO:calcium ion transmembrane transporter activity	GO:0015085	6	1.475	1.10877	4.08109	2.2412e-05
GO:transition metal ion binding	GO:0046914	18	7.44	2.61082	4.0447	2.6195e-05
GO:isoprenoid biosynthetic process	GO:0008299	13	4.675	2.06625	4.02904	2.8002e-05
GO:regulation of pH	GO:0006885	3	0.46	0.631189	4.02415	2.8591e-05
GO:pyridoxal phosphate binding	GO:0030170	31	15.335	3.89394	4.02292	2.8741e-05
GO:tRNA-intron endonuclease activity	GO:0000213	3	0.4	0.648074	4.01189	3.0118e-05
GO:glutamate-5-semialdehyde dehydrogenase activity	GO:0004350	2	0.25	0.455522	3.84175	6.108e-05
GO:tRNA splicing	GO:0006388	3	0.46	0.662118	3.83618	6.2483e-05
GO:inorganic diphosphatase activity	GO:0004427	14	5.745	2.16101	3.81997	6.6734e-05
GO:sigma factor activity	GO:0016987	4	0.765	0.854269	3.78686	7.628e-05
GO:glutathione synthase activity	GO:0004363	3	0.505	0.663306	3.76146	8.4462e-05
GO:signal transduction	GO:0007165	46	25.78	5.37695	3.7605	8.4789e-05
GO:magnesium ion binding	GO:0000287	23	11.22	3.14191	3.74931	8.866e-05
GO:glutamate 5-kinase activity	GO:0004349	3	0.47	0.677569	3.73394	9.4255e-05
GO:hydrolase activity, hydrolyzing O-glycosyl compounds	GO:0004553	57	35.355	5.80767	3.72697	9.6897e-05
GO:cellular iron ion homeostasis	GO:0006879	5	1.165	1.04296	3.67702	0.00011799
GO:purine nucleotide binding	GO:0017076	2	0.25	0.47697	3.669	0.00012175
GO:transcription termination factor activity	GO:0003715	2	0.265	0.474104	3.65953	0.00012634
GO:mitochondrial outer membrane translocase complex	GO:0005742	1	0.07	0.255147	3.64496	0.00013372
GO:protein serine/threonine phosphatase activity	GO:0004722	15	6.135	2.44065	3.63223	0.00014049
GO:phosphoenolpyruvate carboxykinase activity	GO:0004611	2	0.27	0.47655	3.63026	0.00014157
GO:phosphoinositide phospholipase C activity	GO:0004435	3	0.545	0.676739	3.62769	0.00014298
GO:chitin binding	GO:0008061	8	2.46	1.52918	3.62285	0.00014569
GO:tRNA-intron endonuclease complex	GO:0000214	3	0.495	0.692802	3.61575	0.00014974
GO:transcription factor binding	GO:0008134	16	7.425	2.38419	3.59661	0.0001612
GO:transporter activity	GO:0005215	63	42.13	5.81576	3.58852	0.00016628
GO:apoplast	GO:0048046	16	7.16	2.47475	3.57207	0.00017708
GO:methionine biosynthetic process	GO:0009086	7	2.145	1.36161	3.56564	0.00018149
GO:pantothenate kinase activity	GO:0004594	3	0.545	0.691357	3.55099	0.0001919
GO:carbohydrate phosphorylation	GO:0046835	3	0.515	0.699839	3.55082	0.00019202
GO:ATPase activity	GO:0016887	31	17.235	3.89356	3.53533	0.00020363
GO:tricarboxylic acid cycle	GO:0006099	13	5.4	2.17486	3.49448	0.00023749
GO:GTP cyclohydrolase II activity	GO:0003935	3	0.495	0.721093	3.47389	0.00025648
GO:glyoxylate cycle	GO:0006097	3	0.54	0.713022	3.45011	0.00028018
GO:proteolysis	GO:0006508	103	75.98	7.87525	3.431	0.00030068
GO:transcription termination	GO:0006353	2	0.285	0.503761	3.40439	0.00033156
GO:calcium ion transport	GO:0006816	6	1.725	1.25673	3.40168	0.00033486
GO:galactokinase activity	GO:0004335	3	0.56	0.71861	3.39545	0.00034259
GO:lipid binding	GO:0008289	15	7.135	2.32525	3.38244	0.00035923
GO:clathrin coat of coated pit	GO:0030132	4	1.06	0.881136	3.3366	0.00042404
GO:protein serine/threonine phosphatase complex	GO:0008287	15	6.615	2.51332	3.33623	0.00042462
GO:negative regulation of translational elongation	GO:0045900	2	0.3	0.509902	3.33397	0.00042807
GO:clathrin coat of trans-Golgi network vesicle	GO:0030130	4	1.005	0.90276	3.31761	0.00045396
GO:lipid transport	GO:0006869	15	6.795	2.4785	3.31047	0.0004657
GO:coenzyme A biosynthetic process	GO:0015937	3	0.57	0.738309	3.29131	0.00049862
GO:copper ion binding	GO:0005507	21	10.745	3.11769	3.2893	0.00050219
GO:3-dehydroquinate synthase activity	GO:0003856	1	0.085	0.278882	3.28096	0.00051727
GO:mannose-6-phosphate isomerase activity	GO:0004476	1	0.085	0.278882	3.28096	0.00051727
GO:3,4-dihydroxy-2-butanone-4-phosphate synthase activity	GO:0008686	3	0.585	0.736733	3.27799	0.00052275
GO:glycerol kinase activity	GO:0004370	2	0.285	0.523235	3.27769	0.00052331
GO:protein targeting	GO:0006605	3	0.595	0.73551	3.26984	0.00053804
GO:mannosyl-oligosaccharide 1,2-alpha-mannosidase activity	GO:0004571	4	0.93	0.940798	3.26319	0.00055083
GO:protein amino acid dephosphorylation	GO:0006470	18	9.31	2.66344	3.2627	0.00055178
GO:1-aminocyclopropane-1-carboxylate synthase activity	GO:0016847	9	3.26	1.7755	3.23289	0.00061272
GO:Rab GTPase activator activity	GO:0005097	7	2.265	1.47471	3.2108	0.00066184
GO:pentose-phosphate shunt	GO:0006098	6	1.86	1.29244	3.20324	0.00067944
GO:acyltransferase activity	GO:0008415	23	12.095	3.41262	3.19549	0.00069796
GO:GTPase activity	GO:0003924	46	29.005	5.34649	3.17872	0.00073963
GO:phosphoenolpyruvate carboxykinase (ATP) activity	GO:0004612	2	0.295	0.536633	3.17722	0.00074348
GO:ferrochelatase activity	GO:0004325	2	0.295	0.545871	3.12345	0.00089372
GO:tryptophan biosynthetic process	GO:0000162	2	0.31	0.542125	3.11736	0.00091239
GO:transferase activity, transferring acyl groups, acyl groups converted into alkyl on transfer	GO:0046912	6	1.8	1.35647	3.09628	0.00097982
GO:calcium-transporting ATPase activity	GO:0005388	6	1.795	1.36124	3.08909	0.0010038
GO:regulation of ARF protein signal transduction	GO:0032012	3	0.69	0.750933	3.07617	0.0010484
GO:GTP binding	GO:0005525	65	46.055	6.17997	3.06555	0.0010863
GO:oxidoreductase activity, acting on the CH-CH group of donors	GO:0016627	12	5.275	2.21119	3.04134	0.0011776
GO:2-C-methyl-D-erythritol 2,4-cyclodiphosphate synthase activity	GO:0008685	3	0.675	0.774193	3.00313	0.0013361
GO:calcium-dependent phospholipid binding	GO:0005544	5	1.57	1.14241	3.00243	0.0013392
GO:peroxisome	GO:0005777	5	1.475	1.17447	3.00136	0.0013439
GO:polyamine biosynthetic process	GO:0006596	1	0.1	0.3	3	0.0013499
GO:unfolded protein binding	GO:0051082	33	19.495	4.50555	2.99741	0.0013614
GO:acyl-CoA oxidase activity	GO:0003997	5	1.48	1.17456	2.99686	0.0013639
GO:transferase activity, transferring hexosyl groups	GO:0016758	22	12.175	3.31427	2.96446	0.0015161
GO:negative regulation of apoptosis	GO:0043066	2	0.34	0.569561	2.91452	0.0017812
GO:regulation of Rab GTPase activity	GO:0032313	7	2.395	1.58397	2.90724	0.0018231
GO:metabotropic glutamate, GABA-B-like receptor activity	GO:0008067	3	0.655	0.809923	2.89534	0.0018938
GO:shikimate 5-dehydrogenase activity	GO:0004764	3	0.675	0.805838	2.8852	0.0019559
GO:chorismate mutase activity	GO:0004106	2	0.35	0.572276	2.88322	0.0019681
GO:manganese ion binding	GO:0030145	16	8.25	2.69397	2.87679	0.0020087
GO:proline biosynthetic process	GO:0006561	3	0.725	0.793332	2.86765	0.0020676
GO:sulfur metabolic process	GO:0006790	2	0.39	0.563826	2.85549	0.0021485
GO:cellular carbohydrate metabolic process	GO:0044262	9	3.745	1.86279	2.82104	0.0023934
GO:structural molecule activity	GO:0005198	21	12.23	3.12843	2.80332	0.002529
GO:cation transport	GO:0006812	6	2.16	1.37637	2.78994	0.0026359
GO:regulation of ARF GTPase activity	GO:0032312	7	2.62	1.5734	2.78377	0.0026865
GO:ARF GTPase activator activity	GO:0008060	7	2.485	1.62474	2.77891	0.0027271
GO:3-dehydroquinate dehydratase activity	GO:0003855	3	0.775	0.80273	2.77179	0.0027874
GO:regulation of transcription, DNA-dependent	GO:0006355	96	73.535	8.11349	2.76884	0.0028128
GO:ARF guanyl-nucleotide exchange factor activity	GO:0005086	3	0.725	0.842244	2.70112	0.0034553
GO:ATP-dependent peptidase activity	GO:0004176	5	1.615	1.2557	2.69571	0.0035119
GO:ATPase activity, coupled to transmembrane movement of ions, phosphorylative mechanism	GO:0015662	11	5.32	2.11603	2.68427	0.0036345
GO:signal recognition particle	GO:0048500	7	2.785	1.58391	2.66113	0.0038939
GO:shikimate kinase activity	GO:0004765	2	0.39	0.606548	2.65437	0.0039729
GO:arginine metabolic process	GO:0006525	1	0.125	0.330719	2.64575	0.0040755
GO:argininosuccinate synthase activity	GO:0004055	2	0.395	0.607433	2.64227	0.0041177
GO:guanyl nucleotide binding	GO:0019001	3	0.76	0.849941	2.63548	0.004201
GO:inorganic phosphate transmembrane transporter activity	GO:0005315	3	0.79	0.840179	2.63039	0.0042643
GO:ATPase activity, coupled to transmembrane movement of substances	GO:0042626	19	10.435	3.28569	2.60676	0.0045702
GO:racemase and epimerase activity, acting on carbohydrates and derivatives	GO:0016857	4	1.205	1.08304	2.5807	0.00493
GO:electron carrier activity	GO:0009055	35	22.855	4.73117	2.56702	0.0051289
GO:nucleobase, nucleoside, nucleotide and nucleic acid metabolic process	GO:0006139	10	4.645	2.10214	2.54741	0.0054263
GO:oxidoreductase activity, acting on single donors with incorporation of molecular oxygen, incorporation of two atoms of oxygen	GO:0016702	9	4.125	1.92338	2.53461	0.0056287
GO:oxidoreductase activity, acting on paired donors, with incorporation or reduction of molecular oxygen, 2-oxoglutarate as one donor, and incorporation of one atom each of oxygen into both donors	GO:0016706	5	1.745	1.29228	2.51881	0.0058876
GO:transcription factor complex	GO:0005667	3	0.76	0.890169	2.51638	0.0059284
GO:3'(2'),5'-bisphosphate nucleotidase activity	GO:0008441	2	0.425	0.627993	2.50799	0.006071
GO:ammonium transmembrane transporter activity	GO:0008519	3	0.815	0.872224	2.50509	0.006121
GO:type I hypersensitivity	GO:0016068	3	0.775	0.891277	2.49642	0.0062727
GO:amino acid biosynthetic process	GO:0008652	6	2.24	1.51407	2.48338	0.0065072
GO:carbon-nitrogen ligase activity, with glutamine as amido-N-donor	GO:0016884	6	2.355	1.48289	2.45803	0.0069851
GO:lipid metabolic process	GO:0006629	9	4.42	1.87446	2.44337	0.0072754
GO:phosphotransferase activity, alcohol group as acceptor	GO:0016773	8	3.525	1.83286	2.44154	0.0073124
GO:glutathione biosynthetic process	GO:0006750	3	0.82	0.898666	2.42582	0.0076369
GO:adenyl-nucleotide exchange factor activity	GO:0000774	2	0.47	0.631744	2.42187	0.0077205
GO:ubiquitin thiolesterase activity	GO:0004221	10	4.835	2.14191	2.4114	0.0079457
GO:7S RNA binding	GO:0008312	7	3.24	1.5819	2.37689	0.0087296
GO:hexokinase activity	GO:0004396	4	1.48	1.06752	2.36061	0.0091224
GO:carboxypeptidase A activity	GO:0004182	5	1.99	1.28448	2.34335	0.0095557
GO:lipoxygenase activity	GO:0016165	8	3.79	1.79886	2.34037	0.0096323
GO:NADP binding	GO:0050661	10	4.95	2.15812	2.34	0.009642
*hits = number of occurrences of that GO term in the set of differentially expressed probesets
**mean = expected number of occurrences of that GO term in the set of differentially expressed probesets, derived by random sampling of all probesets represented on the microarray (200 permutations)
***1tpv = one-tailed pvalue

## Sheet: 14Down-regulated
Table S3. Statistically significant over-represented GO terms for ToxB microarray experiment.
GO description	go_term	hits*	mean**	stdev	zscore	1tpv***
GO:cation transport	GO:0006812	8	0.495	0.692802	10.8328	1.2032e-27
GO:photosynthesis, light harvesting	GO:0009765	13	1.335	1.18439	9.84897	3.4626e-23
GO:lipid transport	GO:0006869	13	1.6	1.19583	9.53316	7.6284e-22
GO:sigma factor activity	GO:0016987	4	0.175	0.417582	9.15987	2.598e-20
GO:cysteine-type peptidase activity	GO:0008234	14	1.77	1.34428	9.09778	4.6099e-20
GO:lipid binding	GO:0008289	13	1.585	1.26601	9.01653	9.7067e-20
GO:cation transmembrane transporter activity	GO:0008324	6	0.455	0.654198	8.47603	1.1651e-17
GO:viral capsid	GO:0019028	6	0.565	0.652514	8.32932	4.0655e-17
GO:deoxyribodipyrimidine photo-lyase activity	GO:0003904	1	0.015	0.121552	8.1035	2.6701e-16
GO:voltage-gated chloride channel activity	GO:0005247	5	0.385	0.580323	7.95247	9.1418e-16
GO:extracellular-glutamate-gated ion channel activity	GO:0005234	4	0.235	0.489668	7.68888	7.4215e-15
GO:ionotropic glutamate receptor activity	GO:0004970	4	0.265	0.514563	7.25859	1.9558e-13
GO:6-phosphogluconolactonase activity	GO:0017057	3	0.155	0.401217	7.09093	6.6608e-13
GO:molybdenum ion binding	GO:0030151	2	0.08	0.271293	7.07721	7.3541e-13
GO:cholesterol transport	GO:0030301	1	0.02	0.14	7	1.2798e-12
GO:organic anion transport	GO:0015711	1	0.02	0.14	7	1.2798e-12
GO:ion channel activity	GO:0005216	5	0.45	0.676387	6.72691	8.665e-12
GO:chloride transport	GO:0006821	5	0.48	0.685274	6.5959	2.1133e-11
GO:steroid hormone receptor activity	GO:0003707	2	0.1	0.3	6.33333	1.1996e-10
GO:phosphatidate cytidylyltransferase activity	GO:0004605	1	0.025	0.156125	6.245	2.119e-10
GO:bile acid:sodium symporter activity	GO:0008508	1	0.025	0.156125	6.245	2.119e-10
GO:acyl-CoA dehydrogenase activity	GO:0003995	4	0.425	0.595294	6.00544	9.5409e-10
GO:transcription initiation	GO:0006352	4	0.405	0.600812	5.98357	1.0915e-09
GO:cAMP-dependent protein kinase regulator activity	GO:0008603	1	0.03	0.170587	5.68624	6.4933e-09
GO:oxidoreductase activity, acting on other nitrogenous compounds as donors, with NAD or NADP as acceptor	GO:0046857	2	0.115	0.334328	5.63818	8.5928e-09
GO:phosphoenolpyruvate carboxylase activity	GO:0008964	4	0.4	0.648074	5.55492	1.3887e-08
GO:membrane	GO:0016020	52	25.15	4.85361	5.53197	1.5833e-08
GO:GABA-B receptor activity	GO:0004965	2	0.14	0.346987	5.36043	4.1512e-08
GO:iron ion binding	GO:0005506	28	11.665	3.07291	5.31581	5.3092e-08
GO:cAMP-dependent protein kinase complex	GO:0005952	1	0.035	0.18378	5.25085	7.5699e-08
GO:glucosidase activity	GO:0015926	3	0.27	0.535817	5.09502	1.7435e-07
GO:metabotropic glutamate, GABA-B-like receptor activity	GO:0008067	2	0.135	0.369831	5.04284	2.2933e-07
GO:oxygen binding	GO:0019825	2	0.15	0.384057	4.81699	7.287e-07
GO:iron-sulfur cluster binding	GO:0051536	8	1.845	1.29652	4.74731	1.0307e-06
GO:fructose 2,6-bisphosphate metabolic process	GO:0006003	2	0.18	0.384187	4.73727	1.0831e-06
GO:nitrate assimilation	GO:0042128	2	0.17	0.388716	4.70781	1.252e-06
GO:hydrogen-translocating pyrophosphatase activity	GO:0009678	3	0.36	0.574804	4.59287	2.186e-06
GO:endoribonuclease activity	GO:0004521	2	0.155	0.413491	4.46201	4.0598e-06
GO:proteolysis	GO:0006508	36	18.33	3.98385	4.4354	4.595e-06
GO:DNA photolyase activity	GO:0003913	3	0.4	0.591608	4.3948	5.5437e-06
GO:pentose-phosphate shunt	GO:0006098	3	0.35	0.606218	4.37137	6.1736e-06
GO:alanyl-tRNA aminoacylation	GO:0006419	1	0.05	0.217945	4.3589	6.5359e-06
GO:hydrolase activity, acting on ester bonds	GO:0016788	4	0.645	0.780369	4.29925	8.5688e-06
GO:folic acid binding	GO:0005542	2	0.195	0.420684	4.29063	8.9083e-06
GO:phenylalanine-tRNA ligase activity	GO:0004826	2	0.19	0.428836	4.22073	1.2176e-05
GO:3,4-dihydroxy-2-butanone-4-phosphate synthase activity	GO:0008686	1	0.055	0.22798	4.1451	1.6984e-05
GO:phosphoinositide 3-kinase complex	GO:0005942	1	0.055	0.22798	4.1451	1.6984e-05
GO:phosphoinositide phosphorylation	GO:0046854	1	0.055	0.22798	4.1451	1.6984e-05
GO:regulation of transcription, DNA-dependent	GO:0006355	34	17.06	4.13599	4.09576	2.104e-05
GO:heat shock protein binding	GO:0031072	11	3.505	1.85202	4.04693	2.5946e-05
GO:phenylalanyl-tRNA aminoacylation	GO:0006432	2	0.215	0.445842	4.00366	3.1185e-05
GO:protein dimerization activity	GO:0046983	11	3.845	1.78913	3.99916	3.1784e-05
GO:integral to membrane	GO:0016021	29	14.62	3.63395	3.95713	3.7929e-05
GO:cysteine-type endopeptidase activity	GO:0004197	8	2.18	1.48243	3.92599	4.3188e-05
GO:2 iron, 2 sulfur cluster binding	GO:0051537	3	0.455	0.654198	3.89026	5.0069e-05
GO:carbohydrate binding	GO:0030246	7	1.81	1.33937	3.87497	5.3319e-05
GO:DNA repair	GO:0006281	6	1.56	1.18169	3.75732	8.5872e-05
GO:catalytic activity	GO:0003824	72	47.255	6.68431	3.70195	0.00010697
GO:sodium ion transport	GO:0006814	2	0.26	0.471593	3.68962	0.00011229
GO:carbohydrate metabolic process	GO:0005975	28	13.965	3.83846	3.65641	0.00012788
GO:DNA binding	GO:0003677	51	31.2	5.42771	3.64795	0.00013217
GO:thiamin diphosphokinase activity	GO:0004788	1	0.07	0.255147	3.64496	0.00013372
GO:thiamin metabolic process	GO:0006772	1	0.07	0.255147	3.64496	0.00013372
GO:G-protein coupled receptor protein signaling pathway	GO:0007186	5	1.27	1.02815	3.62786	0.00014289
GO:base-excision repair	GO:0006284	2	0.25	0.497494	3.51763	0.00021771
GO:1-phosphatidylinositol-3-kinase activity	GO:0016303	1	0.065	0.266036	3.51457	0.00022024
GO:phosphoinositide-mediated signaling	GO:0048015	1	0.075	0.263391	3.51188	0.00022247
GO:alanine-tRNA ligase activity	GO:0004813	1	0.075	0.263391	3.51188	0.00022247
GO:glutamyl-tRNA reductase activity	GO:0008883	1	0.075	0.263391	3.51188	0.00022247
GO:transporter activity	GO:0005215	21	9.725	3.23564	3.48463	0.00024641
GO:5'-3' exonuclease activity	GO:0008409	1	0.07	0.274044	3.39362	0.00034488
GO:3-deoxy-7-phosphoheptulonate synthase activity	GO:0003849	1	0.085	0.278882	3.28096	0.00051727
GO:monooxygenase activity	GO:0004497	17	7.735	2.82396	3.28085	0.00051748
GO:protein-L-isoaspartate (D-aspartate) O-methyltransferase activity	GO:0004719	1	0.08	0.289137	3.18189	0.0007316
GO:tRNA binding	GO:0000049	2	0.325	0.528559	3.16899	0.00076484
GO:endonuclease activity	GO:0004519	2	0.31	0.542125	3.11736	0.00091239
GO:mitochondrial matrix	GO:0005759	1	0.095	0.293215	3.08647	0.0010127
GO:protein kinase CK2 complex	GO:0005956	1	0.095	0.293215	3.08647	0.0010127
GO:tricarboxylic acid cycle	GO:0006099	4	1.005	0.982331	3.04887	0.0011485
GO:protein kinase CK2 regulator activity	GO:0008605	1	0.095	0.309798	2.92126	0.0017431
GO:inositol or phosphatidylinositol kinase activity	GO:0004428	1	0.105	0.306553	2.91956	0.0017526
GO:phosphoric ester hydrolase activity	GO:0042578	2	0.335	0.576867	2.88628	0.0019491
GO:glycerol-3-phosphate dehydrogenase activity	GO:0004368	1	0.11	0.31289	2.84445	0.0022244
GO:hydrolase activity, hydrolyzing O-glycosyl compounds	GO:0004553	17	8.63	2.95856	2.82908	0.0023341
GO:electron transport	GO:0006118	45	29.1	5.72713	2.77626	0.0027494
GO:calcium ion transmembrane transporter activity	GO:0015085	2	0.385	0.597306	2.7038	0.0034275
GO:calcium-transporting ATPase activity	GO:0005388	2	0.42	0.594643	2.65706	0.0039413
GO:pentose-phosphate shunt, non-oxidative branch	GO:0009052	1	0.115	0.334328	2.6471	0.0040592
GO:regulation of RNA metabolic process	GO:0051252	1	0.115	0.334328	2.6471	0.0040592
GO:cellulose and pectin-containing cell wall organization and biogenesis	GO:0009664	2	0.4	0.616441	2.59554	0.0047221
GO:trehalose biosynthetic process	GO:0005992	3	0.785	0.865318	2.55975	0.0052373
GO:acyltransferase activity	GO:0008415	7	2.865	1.65432	2.49952	0.0062181
GO:S-methyl-5-thioribose kinase activity	GO:0046522	1	0.13	0.350856	2.47965	0.0065756
GO:translation release factor activity	GO:0003747	1	0.135	0.356055	2.4294	0.0075619
GO:ribokinase activity	GO:0004747	2	0.475	0.631961	2.41312	0.0079082
GO:GTP cyclohydrolase II activity	GO:0003935	1	0.13	0.364829	2.38468	0.008547
GO:ribonuclease inhibitor activity	GO:0008428	1	0.13	0.364829	2.38468	0.008547
GO:metabolic process	GO:0008152	53	39.39	5.74351	2.36963	0.0089029
GO:O-sialoglycoprotein endopeptidase activity	GO:0008450	1	0.135	0.369831	2.33891	0.0096702
GO:ribose-5-phosphate isomerase activity	GO:0004751	1	0.135	0.369831	2.33891	0.0096702
GO:tetracycline transport	GO:0015904	1	0.145	0.366026	2.3359	0.0097482
GO:D-ribose metabolic process	GO:0006014	2	0.49	0.647997	2.33026	0.0098963
*hits = number of occurrences of that GO term in the set of differentially expressed probesets
**mean = expected number of occurrences of that GO term in the set of differentially expressed probesets, derived by random sampling of all probesets represented on the microarray (200 permutations)
***1tpv = one-tailed pvalue

## Sheet: 14Up-regulated
Table S3. Statistically significant over-represented GO terms for ToxB microarray experiment.
GO description	go_term	hits*	mean**	stdev	zscore	1tpv***
GO:protein-tyrosine kinase activity	GO:0004713	213	50.86	6.28016	25.8178	2.7974e-147
GO:protein kinase activity	GO:0004672	218	55.14	6.88625	23.65	5.8964e-124
GO:protein amino acid phosphorylation	GO:0006468	218	55.46	7.35244	22.1069	1.3551e-108
GO:protein serine/threonine kinase activity	GO:0004674	211	52.395	7.32045	21.666	2.1465e-104
GO:ATP binding	GO:0005524	307	114.23	10.3859	18.5607	3.3398e-77
GO:sugar binding	GO:0005529	35	4.965	2.02331	14.8445	3.7756e-50
GO:ammonia-lyase activity	GO:0016841	17	1.51	1.13574	13.6387	1.1784e-42
GO:recombinase activity	GO:0000150	4	0.075	0.298957	13.129	1.123e-39
GO:calcium ion binding	GO:0005509	69	18.76	3.85129	13.045	3.3931e-39
GO:transferase activity, transferring glycosyl groups	GO:0016757	3	0.06	0.237487	12.3796	1.6844e-35
GO:ammonia ligase activity	GO:0016211	17	1.56	1.26349	12.2201	1.2132e-34
GO:chitin catabolic process	GO:0006032	15	1.275	1.13551	12.0871	6.1773e-34
GO:cell wall catabolic process	GO:0016998	16	1.445	1.23571	11.7787	2.514e-32
GO:iron ion binding	GO:0005506	69	20.565	4.11652	11.766	2.9217e-32
GO:chitinase activity	GO:0004568	15	1.235	1.17464	11.7185	5.1234e-32
GO:heme binding	GO:0020037	85	30.29	4.86682	11.2414	1.276e-29
GO:electron transport	GO:0006118	123	51.665	7.08116	10.0739	3.6024e-24
GO:L-phenylalanine catabolic process	GO:0006559	17	1.8	1.51658	10.0226	6.0645e-24
GO:carbohydrate transport	GO:0008643	20	3.47	1.652	10.0061	7.1674e-24
GO:monooxygenase activity	GO:0004497	51	14.015	3.70335	9.98691	8.6957e-24
GO:5-methyltetrahydropteroyltriglutamate-homocysteine S-methyltransferase activity	GO:0003871	7	0.47	0.655057	9.96859	1.0458e-23
GO:transferase activity, transferring hexosyl groups	GO:0016758	24	5.19	2.03074	9.26264	9.972e-21
GO:arginine catabolic process	GO:0006527	4	0.165	0.421634	9.09557	4.7045e-20
GO:protein homooligomerization	GO:0051260	3	0.12	0.324962	8.86259	3.9089e-19
GO:defense response to fungus	GO:0050832	5	0.31	0.542125	8.65113	2.5495e-18
GO:arginine decarboxylase activity	GO:0008792	4	0.21	0.442606	8.56292	5.5021e-18
GO:homocysteine S-methyltransferase activity	GO:0008898	6	0.445	0.653433	8.50125	9.3779e-18
GO:metal ion transport	GO:0030001	17	3.115	1.68576	8.23666	8.8544e-17
GO:chitin binding	GO:0008061	8	1.035	0.873942	7.96963	7.9572e-16
GO:defense response to bacterium	GO:0042742	5	0.45	0.597913	7.6098	1.3726e-14
GO:cation:chloride symporter activity	GO:0015377	2	0.06	0.257682	7.52866	2.5632e-14
GO:lipid transport	GO:0006869	14	2.72	1.5138	7.45143	4.6167e-14
GO:proteinaceous extracellular matrix	GO:0005578	2	0.075	0.263391	7.30852	1.3505e-13
GO:sugar:hydrogen ion symporter activity	GO:0005351	20	4.395	2.18837	7.13087	4.9868e-13
GO:metal ion binding	GO:0046872	39	13.33	3.68932	6.95792	1.7267e-12
GO:pepsin A activity	GO:0004194	14	2.75	1.62096	6.94035	1.9557e-12
GO:flagellin-based flagellum	GO:0009288	7	0.895	0.902206	6.76675	6.5854e-12
GO:methionine biosynthetic process	GO:0009086	7	0.885	0.928318	6.58718	2.2413e-11
GO:catalytic activity	GO:0003824	139	83.33	8.67993	6.41365	7.1038e-11
GO:sequence-specific DNA binding	GO:0043565	38	14.295	3.71725	6.37702	9.0284e-11
GO:lipid binding	GO:0008289	14	2.915	1.74005	6.37051	9.4203e-11
GO:ciliary or flagellar motility	GO:0001539	7	0.955	0.955497	6.32655	1.2535e-10
GO:carbamoyl-phosphate synthase activity	GO:0004086	3	0.185	0.448079	6.28237	1.6672e-10
GO:regulation of transcription	GO:0045449	39	15.66	3.91081	5.96808	1.2003e-09
GO:carbohydrate metabolic process	GO:0005975	52	25.305	4.51353	5.91444	1.6651e-09
GO:metabolic process	GO:0008152	115	69.425	7.71196	5.90965	1.7142e-09
GO:transport	GO:0006810	63	30.13	5.66243	5.80493	3.2197e-09
GO:hydrolase activity, hydrolyzing O-glycosyl compounds	GO:0004553	37	15.3	3.77757	5.74444	4.6113e-09
GO:transcription factor activity	GO:0003700	48	20.845	4.78654	5.6732	7.0078e-09
GO:protein binding	GO:0005515	106	65.535	7.17348	5.64092	8.4573e-09
GO:phospholipid-translocating ATPase activity	GO:0004012	3	0.285	0.483503	5.61527	9.8127e-09
GO:serine-type endopeptidase inhibitor activity	GO:0004867	15	4.07	1.95834	5.58125	1.194e-08
GO:nucleobase, nucleoside, nucleotide kinase activity	GO:0019205	6	1	0.911043	5.48821	2.0301e-08
GO:biosynthetic process	GO:0009058	24	8.71	2.84533	5.37372	3.8565e-08
GO:Mo-molybdopterin cofactor biosynthetic process	GO:0006777	5	0.62	0.815843	5.36868	3.9658e-08
GO:defense response	GO:0006952	25	9.89	2.83159	5.33623	4.7451e-08
GO:negative regulation of apoptosis	GO:0043066	2	0.125	0.359687	5.21286	9.2975e-08
GO:phosphotransferase activity, phosphate group as acceptor	GO:0016776	6	1.005	0.966941	5.16578	1.1972e-07
GO:thioredoxin-disulfide reductase activity	GO:0004791	2	0.135	0.369831	5.04284	2.2933e-07
GO:aspartic-type endopeptidase activity	GO:0004190	23	8.73	2.83321	5.03668	2.3683e-07
GO:calcium-dependent phospholipid binding	GO:0005544	5	0.655	0.869468	4.99731	2.9068e-07
GO:arginine metabolic process	GO:0006525	1	0.04	0.195959	4.89898	4.8168e-07
GO:integral to membrane	GO:0016021	53	28.03	5.09893	4.8971	4.863e-07
GO:removal of superoxide radicals	GO:0019430	2	0.155	0.388555	4.74836	1.0254e-06
GO:ATPase activity	GO:0016887	20	7.345	2.68812	4.70776	1.2523e-06
GO:nucleotide kinase activity	GO:0019201	6	1.165	1.04296	4.63582	1.7776e-06
GO:glycerol kinase activity	GO:0004370	2	0.13	0.403856	4.63036	1.8252e-06
GO:phospholipid transport	GO:0015914	3	0.36	0.574804	4.59287	2.186e-06
GO:copper ion binding	GO:0005507	15	4.785	2.23803	4.56428	2.506e-06
GO:oxidoreductase activity, acting on single donors with incorporation of molecular oxygen, incorporation of two atoms of oxygen	GO:0016702	8	1.93	1.33233	4.55593	2.6077e-06
GO:ATPase activity, coupled to transmembrane movement of ions, phosphorylative mechanism	GO:0015662	9	2.175	1.5081	4.52555	3.0119e-06
GO:glycine hydroxymethyltransferase activity	GO:0004372	3	0.38	0.57931	4.52262	3.0539e-06
GO:structural constituent of cell wall	GO:0005199	4	0.55	0.766485	4.50106	3.3807e-06
GO:oxidoreductase activity	GO:0016491	55	30.87	5.39102	4.47596	3.8034e-06
GO:ferrochelatase activity	GO:0004325	2	0.155	0.413491	4.46201	4.0598e-06
GO:nucleoside-triphosphatase activity	GO:0017111	35	17.07	4.03672	4.44173	4.462e-06
GO:membrane	GO:0016020	73	45.65	6.17556	4.42875	4.739e-06
GO:phospholipid metabolic process	GO:0006644	3	0.405	0.609077	4.26054	1.0197e-05
GO:L-serine metabolic process	GO:0006563	3	0.43	0.612454	4.19623	1.357e-05
GO:transporter activity	GO:0005215	34	17.635	3.91175	4.18355	1.435e-05
GO:peroxidase activity	GO:0004601	30	14.585	3.75403	4.10625	2.0107e-05
GO:phosphogluconate dehydrogenase (decarboxylating) activity	GO:0004616	2	0.23	0.432551	4.09201	2.1383e-05
GO:heme biosynthetic process	GO:0006783	2	0.22	0.437721	4.06651	2.3861e-05
GO:DNA recombination	GO:0006310	4	0.69	0.814801	4.06234	2.4291e-05
GO:calcium ion transmembrane transporter activity	GO:0015085	4	0.78	0.807217	3.98901	3.3175e-05
GO:intracellular signaling cascade	GO:0007242	4	0.71	0.828191	3.97251	3.5559e-05
GO:polygalacturonase activity	GO:0004650	4	0.725	0.830286	3.94442	3.9996e-05
GO:glutamate 5-kinase activity	GO:0004349	2	0.2	0.458258	3.92792	4.2841e-05
GO:phospholipase A2 activity	GO:0004623	3	0.455	0.669309	3.80243	7.1643e-05
GO:methionine metabolic process	GO:0006555	1	0.065	0.246526	3.79271	7.4507e-05
GO:GDP-mannose metabolic process	GO:0019673	1	0.065	0.246526	3.79271	7.4507e-05
GO:lipid catabolic process	GO:0016042	3	0.47	0.670149	3.77528	7.9914e-05
GO:calcium-transporting ATPase activity	GO:0005388	4	0.835	0.847216	3.73577	9.3573e-05
GO:response to oxidative stress	GO:0006979	31	15.905	4.10073	3.68105	0.00011614
GO:apoplast	GO:0048046	9	3.03	1.65502	3.6072	0.00015476
GO:1-deoxy-D-xylulose-5-phosphate synthase activity	GO:0008661	1	0.075	0.263391	3.51188	0.00022247
GO:protein secretion	GO:0009306	3	0.53	0.713512	3.46175	0.00026834
GO:isomerase activity	GO:0016853	4	0.845	0.911578	3.46103	0.00026906
GO:argininosuccinate synthase activity	GO:0004055	2	0.23	0.516817	3.42481	0.00030762
GO:acyl-CoA binding	GO:0000062	3	0.535	0.72026	3.42237	0.00031038
GO:protein targeting	GO:0006605	2	0.22	0.521153	3.41551	0.00031832
GO:spermidine biosynthetic process	GO:0008295	4	0.935	0.90043	3.40393	0.00033212
GO:phosphoinositide phospholipase C activity	GO:0004435	2	0.235	0.519399	3.39816	0.0003392
GO:P-P-bond-hydrolysis-driven protein transmembrane transporter activity	GO:0015450	5	1.205	1.12382	3.37687	0.00036658
GO:phospholipase C activity	GO:0004629	3	0.57	0.731505	3.32192	0.00044701
GO:carbohydrate binding	GO:0030246	8	2.75	1.58351	3.31542	0.00045752
GO:extracellular region	GO:0005576	14	6.16	2.3821	3.29121	0.00049878
GO:acetylglutamate kinase activity	GO:0003991	1	0.075	0.281736	3.28322	0.00051314
GO:glycine metabolic process	GO:0006544	3	0.59	0.7429	3.24404	0.00058923
GO:electron carrier activity	GO:0009055	20	9.955	3.12458	3.21484	0.00065259
GO:acid phosphatase activity	GO:0003993	6	1.65	1.35923	3.20035	0.00068631
GO:calcium ion transport	GO:0006816	4	0.905	0.967458	3.19911	0.00068927
GO:proteolysis	GO:0006508	49	32.165	5.27899	3.18905	0.00071369
GO:methylenetetrahydrofolate reductase (NADPH) activity	GO:0004489	1	0.08	0.289137	3.18189	0.0007316
GO:methionine adenosyltransferase activity	GO:0004478	2	0.27	0.545069	3.17391	0.000752
GO:metabotropic glutamate, GABA-B-like receptor activity	GO:0008067	2	0.31	0.532823	3.17179	0.00075752
GO:adenosine kinase activity	GO:0004001	2	0.31	0.542125	3.11736	0.00091239
GO:structural molecule activity	GO:0005198	12	5.115	2.21851	3.10344	0.00095643
GO:adenosylhomocysteinase activity	GO:0004013	2	0.315	0.543852	3.09827	0.00097327
GO:protease inhibitor activity	GO:0030414	5	1.41	1.167	3.07625	0.0010481
GO:manganese ion binding	GO:0030145	9	3.46	1.80233	3.0738	0.0010568
GO:arginine biosynthetic process	GO:0006526	3	0.6	0.781025	3.07289	0.00106
GO:cellulose biosynthetic process	GO:0030244	2	0.35	0.545436	3.02511	0.0012427
GO:one-carbon compound metabolic process	GO:0006730	5	1.43	1.18958	3.00106	0.0013452
GO:glutamate-5-semialdehyde dehydrogenase activity	GO:0004350	1	0.1	0.3	3	0.0013499
GO:transcription factor complex	GO:0005667	2	0.365	0.558368	2.92818	0.0017048
GO:proline biosynthetic process	GO:0006561	2	0.335	0.576867	2.88628	0.0019491
GO:nucleobase, nucleoside, nucleotide and nucleic acid metabolic process	GO:0006139	6	2.195	1.33303	2.85439	0.0021559
GO:Golgi apparatus	GO:0005794	2	0.38	0.570614	2.83905	0.0022624
GO:nitrogen compound metabolic process	GO:0006807	5	1.71	1.16013	2.83589	0.0022849
GO:purine ribonucleoside salvage	GO:0006166	2	0.34	0.586856	2.82863	0.0023374
GO:GDP-mannose 4,6-dehydratase activity	GO:0008446	1	0.115	0.319022	2.7741	0.0027677
GO:potassium ion transport	GO:0006813	6	2.215	1.36703	2.76877	0.0028134
GO:cellulose and pectin-containing cell wall	GO:0009505	2	0.37	0.594222	2.74308	0.0030433
GO:response to biotic stimulus	GO:0009607	3	0.765	0.836526	2.67177	0.0037727
GO:heat shock protein binding	GO:0031072	13	6.58	2.45022	2.62017	0.0043943
GO:alpha-1,4-glucan-protein synthase (UDP-forming) activity	GO:0047210	2	0.34	0.635925	2.61037	0.0045222
GO:lipoxygenase activity	GO:0016165	5	1.71	1.26724	2.59619	0.0047132
GO:anthranilate synthase activity	GO:0004049	1	0.12	0.34	2.58824	0.0048235
GO:proton transport	GO:0015992	6	2.38	1.42324	2.5435	0.0054874
GO:transcription initiation	GO:0006352	3	0.83	0.855044	2.53788	0.0055763
GO:nucleotide binding	GO:0000166	37	24.38	5.06217	2.493	0.0063334
GO:ribokinase activity	GO:0004747	3	0.84	0.891291	2.42345	0.0076869
GO:phosphate metabolic process	GO:0006796	5	1.675	1.39261	2.3876	0.0084795
GO:shikimate kinase activity	GO:0004765	1	0.14	0.361109	2.38155	0.00862
GO:lipid metabolic process	GO:0006629	5	2.005	1.25896	2.37895	0.008681
GO:sodium ion transport	GO:0006814	2	0.46	0.654523	2.35286	0.0093148
GO:potassium ion transmembrane transporter activity	GO:0015079	4	1.345	1.12959	2.35041	0.0093764
*hits = number of occurrences of that GO term in the set of differentially expressed probesets
**mean = expected number of occurrences of that GO term in the set of differentially expressed probesets, derived by random sampling of all probesets represented on the microarray (200 permutations)
***1tpv = one-tailed pvalue

## Sheet: 9Up-regulated
Table S3. Statistically significant over-represented GO terms for ToxB microarray experiment.
GO description	go_term	hits*	mean**	stdev	zscore	1tpv***
GO:transferase activity, transferring glycosyl groups	GO:0016757	3	0.03	0.170587	17.4104	3.4372e-68
GO:protein kinase activity	GO:0004672	108	28.4	4.71487	16.8828	3.0132e-64
GO:ammonia-lyase activity	GO:0016841	16	0.885	0.906518	16.6737	1.0182e-62
GO:protein-tyrosine kinase activity	GO:0004713	107	26.45	4.9079	16.4123	7.8076e-61
GO:protein amino acid phosphorylation	GO:0006468	108	28.28	4.86226	16.3957	1.027e-60
GO:5-methyltetrahydropteroyltriglutamate-homocysteine S-methyltransferase activity	GO:0003871	7	0.19	0.417013	16.3304	2.9986e-60
GO:recombinase activity	GO:0000150	2	0.015	0.121552	16.3304	2.9996e-60
GO:L-phenylalanine catabolic process	GO:0006559	16	0.99	0.943345	15.9115	2.6383e-57
GO:protein serine/threonine kinase activity	GO:0004674	106	27.185	4.97099	15.855	6.4935e-57
GO:ammonia ligase activity	GO:0016211	16	0.84	0.992169	15.2796	5.225e-53
GO:chitin catabolic process	GO:0006032	12	0.6	0.781025	14.5962	1.4846e-48
GO:chitinase activity	GO:0004568	12	0.65	0.792149	14.3281	7.3017e-47
GO:cell wall catabolic process	GO:0016998	13	0.81	0.862496	14.1334	1.1824e-45
GO:ATP binding	GO:0005524	160	59.975	7.33651	13.6339	1.2594e-42
GO:arginine decarboxylase activity	GO:0008792	4	0.085	0.296268	13.2144	3.6247e-40
GO:sugar binding	GO:0005529	22	2.675	1.55543	12.4242	9.6593e-36
GO:arginine catabolic process	GO:0006527	4	0.09	0.319218	12.2487	8.5365e-35
GO:defense response to fungus	GO:0050832	5	0.19	0.417013	11.5344	4.4247e-31
GO:homocysteine S-methyltransferase activity	GO:0008898	5	0.195	0.432406	11.1122	5.469e-29
GO:electron transport	GO:0006118	79	27.91	4.62406	11.0487	1.1116e-28
GO:defense response to bacterium	GO:0042742	5	0.2	0.43589	11.012	1.6733e-28
GO:iron ion binding	GO:0005506	49	11.35	3.45941	10.8834	6.9178e-28
GO:heme binding	GO:0020037	57	15.93	3.8282	10.7283	3.7487e-27
GO:monooxygenase activity	GO:0004497	36	7.205	2.71716	10.5975	1.5311e-26
GO:arginine metabolic process	GO:0006525	1	0.01	0.0994987	9.94987	1.2625e-23
GO:methionine biosynthetic process	GO:0009086	7	0.485	0.655572	9.93788	1.4241e-23
GO:carbohydrate transport	GO:0008643	14	1.825	1.25872	9.67253	1.9726e-22
GO:transferase activity, transferring hexosyl groups	GO:0016758	18	2.63	1.66526	9.22977	1.356e-20
GO:copper ion binding	GO:0005507	14	2.205	1.48087	7.96491	8.2669e-16
GO:sugar:hydrogen ion symporter activity	GO:0005351	14	2.41	1.46694	7.90082	1.3853e-15
GO:sequence-specific DNA binding	GO:0043565	25	6.95	2.40364	7.50943	2.9692e-14
GO:chitin binding	GO:0008061	6	0.56	0.725534	7.49792	3.2419e-14
GO:biosynthetic process	GO:0009058	21	4.715	2.35027	6.92899	2.1193e-12
GO:catalytic activity	GO:0003824	86	43.66	6.11755	6.92107	2.2412e-12
GO:phosphotransferase activity, phosphate group as acceptor	GO:0016776	5	0.5	0.67082	6.7082	9.8517e-12
GO:argininosuccinate synthase activity	GO:0004055	2	0.09	0.286182	6.67408	1.2439e-11
GO:transport	GO:0006810	40	15.785	3.74016	6.47433	4.7618e-11
GO:pepsin A activity	GO:0004194	8	1.28	1.04	6.46154	5.1822e-11
GO:protein targeting	GO:0006605	2	0.09	0.30315	6.30051	1.4834e-10
GO:metabolic process	GO:0008152	74	36.22	6.2323	6.06196	6.7234e-10
GO:hydrolase activity, hydrolyzing O-glycosyl compounds	GO:0004553	24	7.695	2.7133	6.0093	9.3165e-10
GO:cytochrome-b5 reductase activity	GO:0004128	2	0.1	0.316228	6.00833	9.3723e-10
GO:ATPase activity	GO:0016887	14	3.64	1.73217	5.98095	1.1092e-09
GO:regulation of transcription	GO:0045449	23	8.57	2.42386	5.95331	1.3138e-09
GO:P-P-bond-hydrolysis-driven protein transmembrane transporter activity	GO:0015450	5	0.575	0.744564	5.94308	1.3986e-09
GO:polygalacturonase activity	GO:0004650	4	0.34	0.628013	5.82791	2.8063e-09
GO:transcription factor activity	GO:0003700	29	10.875	3.1256	5.79889	3.3378e-09
GO:calcium-dependent phospholipid binding	GO:0005544	4	0.42	0.627375	5.70631	5.7725e-09
GO:GDP-mannose 4,6-dehydratase activity	GO:0008446	1	0.03	0.170587	5.68624	6.4933e-09
GO:GDP-mannose metabolic process	GO:0019673	1	0.03	0.170587	5.68624	6.4933e-09
GO:nucleobase, nucleoside, nucleotide kinase activity	GO:0019205	5	0.57	0.803181	5.51557	1.7383e-08
GO:calcium ion binding	GO:0005509	26	10.125	2.95624	5.36999	3.937e-08
GO:defense response	GO:0006952	17	5.345	2.18311	5.33871	4.6805e-08
GO:chorismate synthase activity	GO:0004107	1	0.035	0.18378	5.25085	7.5699e-08
GO:isomerase activity	GO:0016853	4	0.505	0.685547	5.09812	1.7152e-07
GO:spermidine biosynthetic process	GO:0008295	4	0.51	0.685493	5.09123	1.7787e-07
GO:nucleotide kinase activity	GO:0019201	5	0.67	0.878123	4.93097	4.0911e-07
GO:membrane	GO:0016020	48	23.81	4.95014	4.88673	5.1263e-07
GO:carbohydrate metabolic process	GO:0005975	31	13.455	3.59138	4.88532	5.1632e-07
GO:cytoplasm	GO:0005737	25	10.43	3.05206	4.77382	9.0383e-07
GO:arginine biosynthetic process	GO:0006526	3	0.305	0.576173	4.67742	1.4526e-06
GO:integral to membrane	GO:0016021	32	14.835	3.71319	4.62271	1.8938e-06
GO:L-serine metabolic process	GO:0006563	2	0.165	0.397209	4.61973	1.9212e-06
GO:nucleoside-triphosphatase activity	GO:0017111	22	8.89	2.84216	4.61268	1.9875e-06
GO:glycine hydroxymethyltransferase activity	GO:0004372	2	0.175	0.405432	4.50137	3.3758e-06
GO:protein secretion	GO:0009306	3	0.345	0.596636	4.44995	4.2946e-06
GO:peroxidase activity	GO:0004601	19	7.58	2.63886	4.32762	7.5364e-06
GO:transporter activity	GO:0005215	22	9.23	3.07036	4.15912	1.5974e-05
GO:phospholipid transport	GO:0015914	2	0.175	0.44088	4.13945	1.7407e-05
GO:phospholipid-translocating ATPase activity	GO:0004012	2	0.18	0.444522	4.09428	2.1174e-05
GO:potassium ion transmembrane transporter activity	GO:0015079	4	0.715	0.814724	4.03204	2.7647e-05
GO:ribokinase activity	GO:0004747	3	0.43	0.659621	3.89618	4.8862e-05
GO:D-ribose metabolic process	GO:0006014	3	0.42	0.666033	3.87368	5.3602e-05
GO:glycine metabolic process	GO:0006544	2	0.22	0.46	3.86957	5.4515e-05
GO:acetylglutamate kinase activity	GO:0003991	1	0.065	0.246526	3.79271	7.4507e-05
GO:metal ion binding	GO:0046872	17	6.73	2.76534	3.71383	0.00010207
GO:lipid transport	GO:0006869	6	1.445	1.23166	3.69827	0.00010853
GO:adenosylhomocysteinase activity	GO:0004013	2	0.225	0.484123	3.66642	0.00012298
GO:response to oxidative stress	GO:0006979	19	8.755	2.80267	3.65544	0.00012837
GO:protein homooligomerization	GO:0051260	1	0.06	0.257682	3.64791	0.00013219
GO:oxidoreductase activity, acting on single donors with incorporation of molecular oxygen, incorporation of two atoms of oxygen	GO:0016702	5	0.965	1.10624	3.64748	0.00013241
GO:response to biotic stimulus	GO:0009607	3	0.505	0.692802	3.60132	0.00015831
GO:nucleobase, nucleoside, nucleotide and nucleic acid metabolic process	GO:0006139	5	1.16	1.07907	3.55861	0.00018641
GO:phosphate metabolic process	GO:0006796	4	0.865	0.898207	3.49029	0.00024125
GO:metal ion transport	GO:0030001	6	1.51	1.29611	3.46421	0.00026589
GO:electron carrier activity	GO:0009055	14	5.14	2.59623	3.41264	0.00032168
GO:protein binding	GO:0005515	55	33.96	6.33549	3.32098	0.00044852
GO:lipid binding	GO:0008289	6	1.7	1.30767	3.28829	0.00050399
GO:thioredoxin-disulfide reductase activity	GO:0004791	1	0.085	0.278882	3.28096	0.00051727
GO:aspartic-type endopeptidase activity	GO:0004190	11	4.395	2.02953	3.25445	0.00056805
GO:lyase activity	GO:0016829	3	0.565	0.75218	3.23726	0.00060342
GO:threonine synthase activity	GO:0004795	1	0.08	0.289137	3.18189	0.0007316
GO:glutamate 5-kinase activity	GO:0004349	1	0.08	0.289137	3.18189	0.0007316
GO:carbamoyl-phosphate synthase activity	GO:0004086	1	0.09	0.286182	3.1798	0.00073689
GO:ATPase activity, coupled to transmembrane movement of substances	GO:0042626	7	2.255	1.49999	3.16335	0.00077982
GO:apoplast	GO:0048046	6	1.755	1.35092	3.14231	0.0008381
GO:anthranilate synthase activity	GO:0004049	1	0.085	0.296268	3.08842	0.0010061
GO:protease inhibitor activity	GO:0030414	4	0.945	0.990947	3.08291	0.0010249
GO:oxidoreductase activity	GO:0016491	28	16.34	3.8268	3.04693	0.001156
GO:structural molecule activity	GO:0005198	8	2.81	1.71578	3.02486	0.0012437
GO:prephenate dehydratase activity	GO:0004664	2	0.31	0.560268	3.01641	0.0012789
GO:carbohydrate biosynthetic process	GO:0016051	1	0.09	0.30315	3.00181	0.0013419
GO:manganese ion binding	GO:0030145	6	1.825	1.39441	2.9941	0.0013763
GO:DNA recombination	GO:0006310	2	0.395	0.546786	2.93533	0.0016659
GO:ATP-dependent peptidase activity	GO:0004176	2	0.36	0.574804	2.85314	0.0021644
GO:nucleotide binding	GO:0000166	23	12.925	3.57483	2.81832	0.0024138
GO:calcium ion transmembrane transporter activity	GO:0015085	2	0.345	0.588196	2.81369	0.0024489
GO:ATPase activity, coupled to transmembrane movement of ions, phosphorylative mechanism	GO:0015662	4	1.08	1.05052	2.77957	0.0027216
GO:peptide-methionine-(S)-S-oxide reductase activity	GO:0008113	1	0.11	0.328481	2.70944	0.0033699
GO:shikimate kinase activity	GO:0004765	1	0.11	0.328481	2.70944	0.0033699
GO:L-phenylalanine biosynthetic process	GO:0009094	2	0.37	0.602578	2.70504	0.0034148
GO:UDP-glucose 4-epimerase activity	GO:0003978	2	0.335	0.618688	2.69118	0.00356
GO:adenosine kinase activity	GO:0004001	1	0.115	0.334328	2.6471	0.0040592
GO:oxidoreductase activity, acting on paired donors, with oxidation of a pair of donors resulting in the reduction of molecular oxygen to two molecules of water	GO:0016717	2	0.355	0.623679	2.63758	0.004175
GO:potassium ion transport	GO:0006813	4	1.085	1.11255	2.6201	0.0043952
GO:oxidoreductase activity, acting on paired donors, with incorporation or reduction of molecular oxygen	GO:0016705	2	0.38	0.620967	2.60883	0.0045426
GO:inorganic phosphate transmembrane transporter activity	GO:0005315	1	0.12	0.34	2.58824	0.0048235
GO:removal of superoxide radicals	GO:0019430	1	0.12	0.34	2.58824	0.0048235
GO:diacylglycerol kinase activity	GO:0004143	2	0.44	0.613514	2.54273	0.0054996
GO:activation of protein kinase C	GO:0007205	2	0.425	0.627993	2.50799	0.006071
GO:metabotropic glutamate, GABA-B-like receptor activity	GO:0008067	1	0.13	0.350856	2.47965	0.0065756
GO:orotate phosphoribosyltransferase activity	GO:0004588	1	0.115	0.363008	2.43796	0.0073852
GO:inorganic diphosphatase activity	GO:0004427	4	1.185	1.15792	2.43109	0.0075268
GO:phosphoenolpyruvate carboxylase activity	GO:0008964	2	0.395	0.662552	2.42245	0.0077081
GO:calcium ion transport	GO:0006816	2	0.415	0.657856	2.40934	0.0079907
GO:oxoglutarate dehydrogenase (succinyl-transferring) activity	GO:0004591	1	0.13	0.364829	2.38468	0.008547
GO:Mo-molybdopterin cofactor biosynthetic process	GO:0006777	2	0.415	0.672886	2.35553	0.0092482
GO:endoplasmic reticulum	GO:0005783	4	1.24	1.17576	2.34743	0.0094518
*hits = number of occurrences of that GO term in the set of differentially expressed probesets
**mean = expected number of occurrences of that GO term in the set of differentially expressed probesets, derived by random sampling of all probesets represented on the microarray (200 permutations)
***1tpv = one-tailed pvalue
