# Supplementary material for: Host-Selective Toxins of Pyrenophora tritici-repentis Induce Common Responses Associated with Host Susceptibility
Source: PLoS One. 2012 Jul 6;7(7):e40240. doi: 10.1371/journal.pone.0040240 (PMC3391247; doi:10.1371/journal.pone.0040240)
Supplement: Table S4 — Comprehensive data of statistically significant differentially regulated probesets of ToxB and ToxA microarray experiments ( Figures 3 , 4 , 5 , 6 , 7 , 8 , 9 , 10 and related text). (XLS) [file pone.0040240.s006.xls]

## Sheet: Sheet1
Statistically significant data set described in manuscript.	Table S4. Comprehensive data of statistically significant differentially regulated probesets of ToxB and ToxA microarray experiments (Figures 3-10 and related text).
												Ratio of probeset intensities (treatment/control for up-regulated and reciprocal of that for down-regulated (-) probesets)
Probeset ID	RICE_HIT	RICE_ANNOTATION	TIGR_TA_ANNOTATION	TA-EST_hit	ToxA_3hpi	ToxA_9hpi	ToxA_14hpi	ToxB_9hpi	ToxB_14hpi	ToxB_24hpi	ToxB_48hpi	Fold change ToxA_0h	Fold change ToxA_3h	Fold change ToxA_9h	Fold change ToxA_14h	Fold change ToxB_0h	Fold change ToxB_3h_	Fold change ToxB_9h_	Fold change ToxB_14h	Fold change ToxB_24h	Fold change ToxB_48h
Transcription factors
Ta.28294.1.S1_x_at	Os04g55520.1	dehydration responsive element binding protein, putative, expressed	Dehydration responsive element binding protein [Triticum aestivum (Wheat)]	TA53586_4565		down						1.06	-1.19	-2.84	-1.73
Ta.5304.1.S1_x_at	Os06g07030.1	dehydration responsive element binding protein, putative, expressed	AP2 domain containing protein RAP2.1 [Arabidopsis thaliana (Mouse-ear cress)]	TA102918_4565	up							1.51	3.59	1.1	1.87
Ta.9223.1.A1_at	Os06g07030.1	dehydration responsive element binding protein, putative, expressed	NA	TA93081_4565	up					DOWN		1.1	2.6	2.06	1.25	-1.11	1.17499	1.6014	1.9138	-2.393	-1.2752
Ta.25843.1.A1_at	Os09g35010.1	dehydration-responsive element-binding protein 1B, putative, expressed	HvCBF14 [Hordeum vulgare var. distichum (Two-rowed barley)]	TA85309_4565		down			DOWN			-1.06	-1.17	-2.31	-2.17	-1.12	-1.01428	-2.1282	-2.123	-1.1058	-2.2525
Ta.2781.1.S1_at	Os09g35010.1	dehydration-responsive element-binding protein 1B, putative, expressed	Putative CRT/DRE-binding factor [Triticum aestivum (Wheat)]	TA88218_4565		down						-1.12	-1.13	-9.38	-1.42
Ta.28791.1.A1_at	Os09g35010.1	dehydration-responsive element-binding protein 1B, putative, expressed	CBF4-like protein [Triticum aestivum (Wheat)]	TA101025_4565		down	down					-1.01	-1.2	-4.92	-3.29
Ta.30495.1.A1_s_at	Os09g35010.1	dehydration-responsive element-binding protein 1B, putative, expressed	CRT/DRE binding factor 14 [Triticum monococcum (Einkorn wheat) (Small spelt)]	CK216313		down						-1.15	1.05	-2.52	-1.37
TaAffx.109327.1.S1_at	Os09g35010.1	dehydration-responsive element-binding protein 1B, putative, expressed	CBF-like protein [Secale cereale (Rye)]	CA677056		down						-1.09	1.05	-2.08	-1.92
TaAffx.9231.2.S1_s_at	Os09g35010.1	dehydration-responsive element-binding protein 1B, putative, expressed	CRT/DRE binding factor 9 [Triticum monococcum (Einkorn wheat) (Small spelt)]	CK216114			down					1.23	-1.34	-3.51	-2.97
TaAffx.9231.2.S1_x_at	Os09g35010.1	dehydration-responsive element-binding protein 1B, putative, expressed	CRT/DRE binding factor 9 [Triticum monococcum (Einkorn wheat) (Small spelt)]	CK216114		down						1.09	-1.09	-2.33	-1.6
Ta.1023.1.S1_at	Os08g27850.1	endothelial differentiation-related factor 1, putative, expressed	Putative ethylene-responsive transcriptional coactivator [Oryza sativa (japonica cultivar-group)]	TA53417_4565			down					-1.01	-1.16	-1.43	-2.21
Ta.12225.1.S1_x_at	Os06g39240.1	endothelial differentiation-related factor 1, putative, expressed	Putative ethylene-responsive transcriptional coactivator [Oryza sativa (japonica cultivar-group)]	TA82925_4565	up	up	up			UP		-1.02	2.65	2.92	2.82	-1.03	1.49536	1.1945	1.5297	4.9387	-1.0374
Ta.12225.2.S1_at	Os06g39240.1	endothelial differentiation-related factor 1, putative, expressed	Putative ethylene-responsive transcriptional coactivator [Oryza sativa (japonica cultivar-group)]	BQ171893	up	up	up		UP	UP		1.04	2.76	6.34	3.99	-1.29	1.77612	1.666	3.907	7.1945	-2.1831
Ta.12225.3.S1_a_at	Os06g39240.1	endothelial differentiation-related factor 1, putative, expressed	Putative ethylene-responsive transcriptional coactivator [Oryza sativa (japonica cultivar-group)]	TA82925_4565						UP						1.09	1.29294	-1.0675	1.1312	3.0493	-1.0669
Ta.1512.1.S1_at	Os08g27850.1	endothelial differentiation-related factor 1, putative, expressed	Putative ethylene-responsive transcriptional coactivator [Oryza sativa (japonica cultivar-group)]	CV776782			down			DOWN		1.05	-1.12	-1.62	-2.06	-1.08	-1.09781	-1.2158	-1.2958	-2.2695	-1.3396
Ta.1512.1.S1_x_at	Os08g27850.1	endothelial differentiation-related factor 1, putative, expressed	Putative ethylene-responsive transcriptional coactivator [Oryza sativa (japonica cultivar-group)]	CV776782						DOWN						-1.02	-1.12207	-1.1884	-1.2665	-2.1952	-1.3501
Ta.14074.1.S1_a_at	Os02g54160.1	ethylene response element binding protein, putative, expressed	Putative transcription factor EREBP1 [Oryza sativa (japonica cultivar-group)]	TA69261_4565		up	up			UP		1.01	1.21	2.37	4.42	-1.05	1.15893	1.1165	1.2095	2.4822	1.8638
Ta.14074.2.S1_a_at	Os02g54160.1	ethylene response element binding protein, putative, expressed	Putative transcription factor EREBP1 [Oryza sativa (japonica cultivar-group)]	CA681817		up	up			UP	UP	1.2	1.35	3.38	6.63	-1.12	1.26194	1.4261	1.4521	3.2071	3.0294
Ta.14074.3.S1_x_at	Os02g54160.1	ethylene response element binding protein, putative, expressed	EREBP transcription factor [Triticum aestivum (Wheat)]	CA613456		up	up			UP	UP	1.04	1.27	2.1	4.32	1.01	1.08565	1.0574	1.2107	2.4405	2.1225
Ta.2344.1.S1_s_at	Os09g26420.2	ethylene response factor, putative, expressed	Putative EREBP-type transcription factor [Oryza sativa (Rice)]	TA49871_4565							DOWN					-1.04	1.32322	1.626	1.0653	1.3351	-2.0785
TaAffx.85427.2.S1_at	Os04g46220.1	ethylene-responsive transcription factor 2, putative, expressed	OSJNBa0079A21.16 protein [Oryza sativa (Rice)]	TA90257_4565			up			UP		-1.33	2.16	-1.34	2.09	1.03	1.51362	-1.1856	1.0519	2.755	-2.2509
TaAffx.85427.2.S1_x_at	Os04g46220.1	ethylene-responsive transcription factor 2, putative, expressed	OSJNBa0079A21.16 protein [Oryza sativa (Rice)]	TA90257_4565						UP						-1.01	1.48505	-1.2416	-1.0079	2.3104	-2.2245
Ta.17378.1.S1_at	Os04g57340.1	ethylene-responsive transcription factor 3, putative, expressed	NA	CA620301					UP							-1.01	1.14142	1.2925	3.3351	1.633	-2.0383
Ta.14000.1.S1_at	Os01g58420.1	ethylene-responsive transcription factor 4, putative, expressed	ethylene-responsive factor-like transcription factor ERFL1a	BQ789086			down			DOWN	DOWN	1	1.26	-1.42	-2.77	-1.06	1.12388	1.1444	-1.6985	-5.3808	-8.1692
Ta.16634.1.S1_x_at	Os05g41780.1	ethylene-responsive transcription factor 4, putative, expressed	Ethylene-responsive factor-like transcription factor ERFL2b	CD904452				UP								-1.15	-1.03553	2.0496	1.4865	1.7797	-1.4091
Ta.5369.1.A1_s_at	Os05g41780.1	ethylene-responsive transcription factor 4, putative, expressed	ethylene-responsive factor-like transcription factor ERFL2a	TA79198_4565						UP						-1.06	1.02278	1.8634	1.8138	2.1266	-1.1818
Ta.9239.1.A1_at	Os04g52090.1	ethylene-responsive transcription factor 4, putative, expressed	NA	TA77526_4565					UP	UP						-1.03	1.20619	1.7875	4.6701	3.7773	-1.0043
Ta.9239.1.A1_x_at	Os04g52090.1	ethylene-responsive transcription factor 4, putative, expressed	NA	TA77526_4565					UP	UP						-1.04	1.1197	1.7403	4.8675	3.6034	-1.0277
Ta.22528.1.A1_at	Os01g63460.1	MYB transcription factor, putative, expressed	Hypothetical protein B1122D01.8 [Oryza sativa (japonica cultivar-group)]	TA86225_4565			down			DOWN	DOWN	1.01	1.19	-1.57	-2.4	1.03	-1.12067	-1.0502	-1.2628	-2.2018	-3.8132
Ta.6889.1.S1_at	Os05g41240.2	MYB transcription factor, putative, expressed	MYB transcription factor [Triticum aestivum (Wheat)]	TA81559_4565		down	down		DOWN	DOWN	DOWN	1.04	-1.58	-4.94	-7.96	-1.02	-1.25098	-1.6666	-2.0913	-2.5082	-1.9994
TaAffx.39516.1.S1_at	Os12g37690.1	MYB transcription factor, putative, expressed	Myb-like DNA-binding domain, putative [Oryza sativa (japonica cultivar-group)]	TA111751_4565			up			UP		1.1	1.08	1.31	5.5	-1.04	1.10812	1.0795	1.0574	2.8487	1.676
TaAffx.56571.1.S1_s_at	Os01g63460.1	MYB transcription factor, putative, expressed	Hypothetical protein B1122D01.8 [Oryza sativa (japonica cultivar-group)]	TA86225_4565			down			DOWN		1.14	1.23	-1.65	-2.84	1	-1.27535	1.1245	-1.2629	-2.1055	-3.2963
Ta.25919.1.S1_at	Os12g37970.1	MYB59, putative, expressed	Transcription factor, putative [Oryza sativa (japonica cultivar-group)]	TA82683_4565							DOWN					-1.05	1.09465	-1.5064	-1.3787	1.4435	-2.2514
Ta.30816.1.S1_at	Os01g04930.1	MYB-like transcription factor DIVARICATA, putative, expressed	Putative MYB-like transcription factor [Oryza sativa (japonica cultivar-group)]	TA97379_4565		down				DOWN		1.04	-1.26	-2.66	-4.06	-1.04	1.10692	-1.4752	-1.6234	-2.6275	-1.9758
Ta.30816.1.S1_s_at	Os01g04930.1	MYB-like transcription factor DIVARICATA, putative, expressed	Putative MYB-like transcription factor [Oryza sativa (japonica cultivar-group)]	TA97379_4565			down			DOWN		-1.04	-1.17	-2.99	-3.16	-1.03	1.03545	-1.5529	-1.7563	-2.7007	-1.7617
TaAffx.70944.1.S1_at	Os04g43680.1	myb-related protein Myb4, putative, expressed	Transcription factor Myb2 [Triticum aestivum (Wheat)]	TA73815_4565	up		up		UP	UP		-1.22	4.55	7.34	11.31	-1.01	1.92657	1.8677	2.5592	6.0885	1.2471
TaAffx.70944.1.S1_s_at	Os04g43680.1	myb-related protein Myb4, putative, expressed	Transcription factor Myb2 [Triticum aestivum (Wheat)]	TA73815_4565		up				UP		-1.16	3.46	10.07	10.84	-1.17	1.73238	1.6288	1.6244	4.9217	1.1878
Ta.19136.1.A1_at	Os01g09280.1	myb-related transcription activator, putative, expressed	Putative MybSt1 [Oryza sativa (japonica cultivar-group)]	TA91378_4565		up	up			UP	UP	-1.1	1.58	18.07	23.75	-1.04	1.25758	1.8822	2.8465	3.294	5.9095
TaAffx.7614.4.S1_s_at	Os01g54600.1	OsWRKY13 - Superfamily of rice TFs having WRKY and zinc finger domains, expressed	WRKY transcription factor-like [Oryza sativa (japonica cultivar-group)]	TA94480_4565			up			UP	UP	-1.02	-1.03	1.21	2.11	-1.11	1.32022	-1.1393	-1.0798	3.4845	3.7422
Ta.5641.1.A1_at	Os01g53040.1	OsWRKY14 - Superfamily of rice TFs having WRKY and zinc finger domains, expressed	NA	BJ286847		up	up			UP	UP	1.1	1.45	2.06	7.39	1.04	2.17392	1.3693	1.8217	14.5701	17.1938
Ta.2714.1.S1_x_at	Os01g47560.1	OsWRKY16 - Superfamily of rice TFs having WRKY and zinc finger domains, expressed	WRKY3 [Oryza sativa (japonica cultivar-group)]	TA91021_4565	up							-1.06	2.04	1.05	1.32
Ta.26978.1.A1_at	Os01g47560.1	OsWRKY16 - Superfamily of rice TFs having WRKY and zinc finger domains, expressed	Probable WRKY transcription factor 3 [Arabidopsis thaliana (Mouse-ear cress)]	TA94606_4565		up	up		UP	UP	UP	1.15	1.48	8.12	14	1.09	1.40628	1.5658	2.0827	9.3519	7.8236
TaAffx.109191.1.S1_at	Os05g49620.1	OsWRKY19 - Superfamily of rice TFs having WRKY and zinc finger domains, expressed	WRKY transcription factor 41 [Oryza sativa (indica cultivar-group)]	DR741779				UP	UP	UP						-1.31	2.28511	5.158	8.4046	11.1173	1.2025
TaAffx.123576.1.S1_x_at	Os01g14440.1	OsWRKY1v2 - Superfamily of rice TFs having WRKY and zinc finger domains, expressed	NA	CA653848			up		UP	UP		-1.03	2.32	1.88	2.67	-1.02	1.32792	1.8652	2.8221	6.8629	2.5351
Ta.25091.1.S1_at	Os01g14440.1	OsWRKY1v2 - Superfamily of rice TFs having WRKY and zinc finger domains, expressed	NA	TA79189_4565	up	up	up	UP	UP	UP		1.02	4.45	4.93	6.93	-1.16	1.60825	2.8272	4.3259	13.659	2.9465
Ta.5433.1.S1_a_at	Os01g14440.1	OsWRKY1v2 - Superfamily of rice TFs having WRKY and zinc finger domains, expressed	Putative WRKY DNA binding protein [Oryza sativa (japonica cultivar-group)]	TA79190_4565	up	up	up	UP	UP	UP						-1.11	1.58385	2.8271	3.8599	11.0671	4.1159
Ta.5433.1.S1_x_at	Os01g14440.1	OsWRKY1v2 - Superfamily of rice TFs having WRKY and zinc finger domains, expressed	Putative WRKY DNA binding protein [Oryza sativa (japonica cultivar-group)]	TA79190_4565	up	up	up	UP	UP	UP		-1.04	5.58	3.59	5.33	-1.08	1.81705	2.8306	4.4406	16.3687	5.1883
Ta.5433.2.S1_x_at	Os01g14440.1	OsWRKY1v2 - Superfamily of rice TFs having WRKY and zinc finger domains, expressed	Putative WRKY DNA binding protein [Oryza sativa (japonica cultivar-group)]	CA605061			up		UP			-1.1	1.73	1.7	2.66	-1.06	1.26777	1.6281	2.297	2.0369	1.4807
TaAffx.99272.1.A1_at	Os01g60640.1	OsWRKY21 - Superfamily of rice TFs having WRKY and zinc finger domains, expressed	NA	CK208329						UP						1.07	1.21679	-1.0249	1.6814	6.3109	1.4797
Ta.8348.1.A1_x_at	Os01g61080.1	OsWRKY24 - Superfamily of rice TFs having WRKY and zinc finger domains, expressed	WRKY27 transcription factor	CK163988	up	up		UP	UP	UP		-1.12	5.92	4.04	3.98	1.05	2.01366	3.42	5.7684	5.6079	1.1266
Ta.8482.1.A1_at	Os01g61080.1	OsWRKY24 - Superfamily of rice TFs having WRKY and zinc finger domains, expressed	WRKY27 transcription factor	BQ161961	up			UP	UP	UP		1	9.42	4.36	3	-1.01	1.8584	5.4459	8.5838	6.669	1.5837
TaAffx.82869.1.S1_at	Os01g61080.1	OsWRKY24 - Superfamily of rice TFs having WRKY and zinc finger domains, expressed	NA	CA665713		up		UP	UP			1.02	1.98	2.83	2.13	1.07	1.22986	2.6521	2.1469	1.6907	1.156
TaAffx.1095.1.A1_at	Os06g44010.1	OsWRKY28 - Superfamily of rice TFs having WRKY and zinc finger domains, expressed	WRKY transcription factor 28 [Oryza sativa (japonica cultivar-group)]	CK214015		up	up					-1.81	1.11	5.49	3.76
TaAffx.81034.2.S1_x_at	Os05g25770.1	OsWRKY45 - Superfamily of rice TFs having WRKY and zinc finger domains, expressed	WRKY transcription factor 45 [Oryza sativa (Rice)]	CA703390						UP						1.15	1.258	1.0975	1.4881	2.6347	1.7237
Ta.8614.1.S1_at	Os05g25770.1	OsWRKY45 - Superfamily of rice TFs having WRKY and zinc finger domains, expressed	WRKY transcription factor 45 [Oryza sativa (Rice)]	TA84517_4565		up	up	UP	UP	UP		1.14	1.04	6.02	24.88	-1.06	2.56424	8.0197	18.7018	68.0654	8.1683
Ta.8614.2.S1_x_at	Os05g25770.1	OsWRKY45 - Superfamily of rice TFs having WRKY and zinc finger domains, expressed	WRKY transcription factor 45 [Oryza sativa (Rice)]	CA693726		up	up	UP	UP	UP		1.13	-1.13	5.02	7.99	-1	1.66464	3.5091	8.3504	27.64	7.5081
TaAffx.81034.2.S1_at	Os05g25770.1	OsWRKY45 - Superfamily of rice TFs having WRKY and zinc finger domains, expressed	WRKY transcription factor 45 [Oryza sativa (Rice)]	CA703390						UP						-1.02	-1.05068	1.1182	1.1663	2.83	1.7859
Ta.4944.1.S1_at	Os11g02480.1	OsWRKY46 - Superfamily of rice TFs having WRKY and zinc finger domains, expressed	DNA-binding protein 4, putative [Oryza sativa (japonica cultivar-group)]	TA79127_4565			up			UP		-1.04	1.96	1.71	2.88	-1.01	1.27465	1.3777	1.8085	2.656	1.9431
TaAffx.83337.2.S1_at	Os07g48260.1	OsWRKY47 - Superfamily of rice TFs having WRKY and zinc finger domains, expressed	NA	CA657408						UP						1.02	1.39781	1.0784	1.581	3.9171	2.2824
Ta.5319.1.S1_at	Os07g48260.1	OsWRKY47 - Superfamily of rice TFs having WRKY and zinc finger domains, expressed	NA	TA94392_4565		up	up		UP	UP		1.39	1.2	3.33	4.32	-1.04	2.05715	1.6145	2.7739	12.1523	4.5407
TaAffx.64818.1.S1_at	Os05g40060.1	OsWRKY48 - Superfamily of rice TFs having WRKY and zinc finger domains, expressed	WRKY transcription factor 48 [Oryza sativa (indica cultivar-group)]	TA106034_4565		up	up			UP		1.18	-1.35	12.93	24.79	1.13	1.20041	1.0321	1.3805	38.039	3.2718
Ta.25475.1.S1_x_at	Os04g21950.1	OsWRKY51 - Superfamily of rice TFs having WRKY and zinc finger domains, expressed	WRKY transcription factor 51 [Oryza sativa (indica cultivar-group)]	TA79283_4565	up					UP	UP	-1.01	2.29	1.92	1.77	-1.11	1.36765	1.5235	1.8391	3.2856	3.5232
Ta.4725.1.S1_at	Os05g27730.1	OsWRKY53 - Superfamily of rice TFs having WRKY and zinc finger domains, expressed	WRKY transcription factor 53 [Oryza sativa (indica cultivar-group)]	TA72786_4565	up			UP	UP	UP		-1.04	4.74	6.82	8.83	-1.18	2.42466	2.8332	4.6086	7.2902	1.4233
TaAffx.128663.1.S1_at	Os05g27730.1	OsWRKY53 - Superfamily of rice TFs having WRKY and zinc finger domains, expressed	WRKY transcription factor 53 [Oryza sativa (indica cultivar-group)]	TA72782_4565	up	up	up		UP	UP		1.05	2.64	7.06	8.38	-1.16	1.93586	1.9561	2.4201	3.7578	1.1101
Ta.961.2.S1_a_at	Os03g20550.1	OsWRKY55 - Superfamily of rice TFs having WRKY and zinc finger domains, expressed	WRKY DNA binding domain, putative [Oryza sativa (japonica cultivar-group)]	CK202330		up	up	UP	UP	UP	UP	1.04	1.84	3.25	5.93	-1.17	1.83334	2.3529	2.4542	8.284	8.9007
TaAffx.128870.1.S1_at	Os04g51560.1	OsWRKY68 - Superfamily of rice TFs having WRKY and zinc finger domains, expressed	OSJNBb0015N08.8 protein [Oryza sativa (japonica cultivar-group)]	TA79266_4565	up						UP	-1.05	2.63	1.08	-1.11	-1.09	1.2302	1.3402	1.7726	1.9336	2.5336
Ta.4678.2.S1_at	Os02g08440.1	OsWRKY71 - Superfamily of rice TFs having WRKY and zinc finger domains, expressed	Putative WRKY1 protein [Hordeum vulgare (Barley)]	TA70330_4565	up		up	UP	UP	UP		1.02	6.53	2.4	3.46	-1.09	1.9013	2.2893	4.0687	2.9984	-2.3791
Ta.4678.3.S1_x_at	Os02g08440.2	OsWRKY71 - Superfamily of rice TFs having WRKY and zinc finger domains, expressed	WRKY8 transcription factor	CK215282	up				UP	UP		-1	4.88	1.84	2.24	1	1.69213	1.9242	4.2409	2.6785	-2.3009
Ta.4678.1.S1_at	Os02g08440.1	OsWRKY71 - Superfamily of rice TFs having WRKY and zinc finger domains, expressed	Putative WRKY1 protein [Hordeum vulgare (Barley)]	TA70329_4565	up				UP	UP		-1.1	6.76	1.44	2.34	-1.09	1.99248	1.8465	5.1627	6.0202	-1.3703
TaAffx.78545.2.S1_s_at	Os02g08440.2	OsWRKY71 - Superfamily of rice TFs having WRKY and zinc finger domains, expressed	WRKY transcription factor 71 [Oryza sativa (indica cultivar-group)]	CA627335		up						1.09	1.01	2.05	1.97
Ta.4678.1.S1_x_at	Os02g08440.1	OsWRKY71 - Superfamily of rice TFs having WRKY and zinc finger domains, expressed	Putative WRKY1 protein [Hordeum vulgare (Barley)]	TA70329_4565	up				UP	UP						-1.07	1.90669	1.9097	4.9162	5.7433	-1.4607
TaAffx.6356.1.S1_at	Os06g05380.1	OsWRKY73 - Superfamily of rice TFs having WRKY and zinc finger domains, expressed	NA	CA687494	up	up	up	UP	UP	UP	UP	1.11	3.32	3.1	2.71	1.01	1.69313	2.6979	4.2273	7.3891	5.6311
Ta.16082.1.A1_a_at	Os09g16510.1	OsWRKY74 - Superfamily of rice TFs having WRKY and zinc finger domains, expressed	WRKY transcription factor 74 [Oryza sativa (indica cultivar-group)]	TA88485_4565				UP	UP	UP						1.04	-1.03456	2.2037	3.57	7.6969	-1.348
Ta.16082.1.A1_at	Os09g16510.1	OsWRKY74 - Superfamily of rice TFs having WRKY and zinc finger domains, expressed	WRKY transcription factor 74 [Oryza sativa (indica cultivar-group)]	TA88485_4565				UP	UP	UP						1.12	-1.13655	2.7102	3.9171	5.3878	-2.4166
Ta.16082.2.S1_at	Os09g16510.1	OsWRKY74 - Superfamily of rice TFs having WRKY and zinc finger domains, expressed	NA	CK211295				UP	UP	UP						1.03	-1.17257	2.0027	2.6765	5.5128	-1.2193
Ta.16082.2.S1_x_at	Os09g16510.1	OsWRKY74 - Superfamily of rice TFs having WRKY and zinc finger domains, expressed	NA	CK211295					UP	UP						1.05	-1.12464	1.6428	2.7397	4.499	-1.4104
TaAffx.110468.1.S1_at	Os05g25700.1	OsWRKY75 - Superfamily of rice TFs having WRKY and zinc finger domains, expressed	NA	CA658626						UP						1.04	-1.11217	1.1623	1.532	4.4915	1.2955
TaAffx.80308.1.S1_at	Os09g25060.1	OsWRKY76 - Superfamily of rice TFs having WRKY and zinc finger domains, expressed	NA	CA698503						UP						1	1.02879	-1.0337	1.0867	5.1906	1.2358
Ta.13236.1.S1_at	Os07g39480.1	OsWRKY78 - Superfamily of rice TFs having WRKY and zinc finger domains, expressed	WRKY transcription factor 78 [Oryza sativa (Rice)]	TA63464_4565		down	down			DOWN		-1.06	-1.32	-2.34	-2.01	-1.08	1.07401	-1.4238	-1.832	-2.2798	-1.4987
Ta.15113.1.S1_at	Os03g21710.1	WRKY DNA binding domain containing protein, expressed	NA	TA92117_4565		up	up	UP	UP	UP	UP	1.23	1.08	5.41	7.16	1.03	1.04627	7.3605	27.4917	146.28	32.1212
Ta.14320.1.A1_at	Os12g40570.2	WRKY transcription factor 21, putative, expressed	WRKY transcription factor 1 [Oryza sativa (japonica cultivar-group)]	TA79981_4565	up	up				UP		1.06	2.1	2.17	1.9	-1.07	1.23893	1.49	1.9349	2.4817	1.4166
TaAffx.86717.1.S1_at	Os12g40570.1	WRKY transcription factor 21, putative, expressed	WRKY transcription factor 1 [Oryza sativa (japonica cultivar-group)]	CA602133						UP						-1.26	1.33781	1.5687	1.5885	2.0331	1.0673
Ta.4944.2.S1_a_at	Os12g02420.2	WRKY transcription factor 70, putative, expressed	DNA-binding protein 4, putative [Oryza sativa (japonica cultivar-group)]	CA654662			up			UP		-1.07	1.74	1.61	3.05	-1.07	1.29255	1.4602	1.6273	2.8376	1.81
Ta.4944.2.S1_x_at	Os12g02420.2	WRKY transcription factor 70, putative, expressed	DNA-binding protein 4, putative [Oryza sativa (japonica cultivar-group)]	CA654662			up			UP						-1.01	1.18776	1.2554	1.5541	2.3743	1.9418
Ta.4944.3.S1_x_at	Os12g02420.2	WRKY transcription factor 70, putative, expressed	DNA-binding protein 4, putative [Oryza sativa (japonica cultivar-group)]	CA630541						UP						-1.06	1.30653	1.4004	1.6672	2.8141	1.9148
TaAffx.109191.1.S1_x_at	NA	NA	WRKY transcription factor	TA96033_4565				UP	UP	UP						-1.27	1.72806	4.9501	7.0651	9.1249	1.3265
Ta.5456.1.A1_at	NA	NA	WRKY19-b transcription factor	TA96033_4565				UP	UP	UP						-1.39	2.52508	10.8395	14.4013	15.8849	1.3983
Ta.25837.1.S1_at	NA	NA	WRKY6 transcription factor	CD453519				UP	UP	UP						1	3.53193	6.6791	12.711	6.2766	1.1292
TaAffx.23458.1.S1_at	NA	NA	WRKY39 transcription factor	CA734897				UP	UP	UP	DOWN					1.14	1.85179	2.8856	2.948	2.3653	-14.2021
Probeset ID	RICE_HIT	RICE_ANNOTATION	TIGR_TA_ANNOTATION	TA-EST_hit	ToxA_3hpi	ToxA_9hpi	ToxA_14hpi	ToxB_9hpi	ToxB_14hpi	ToxB_24hpi	ToxB_48hpi	Fold change ToxA_0h	Fold change ToxA_3h	Fold change ToxA_9h	Fold change ToxA_14h	Fold change ToxB_0h	Fold change ToxB_3h_	Fold change ToxB_9h_	Fold change ToxB_14h	Fold change ToxB_24h	Fold change ToxB_48h
Ca-dependent proteins and MAPKs
Ta.5272.1.S1_a_at	Os10g41510.1	calcineurin B-like protein 9, putative, expressed	Calcineurin B-like protein 1 [Oryza sativa (japonica cultivar-group)]	TA55779_4565		up	up					1.05	1.34	2.15	2.84
Ta.5272.1.S1_x_at	Os10g41510.1	calcineurin B-like protein 9, putative, expressed	Calcineurin B-like protein 1 [Oryza sativa (japonica cultivar-group)]	TA55750_4565		up	up					1	1.35	2.15	2.96
Ta.5272.2.S1_a_at	Os10g41510.1	calcineurin B-like protein 9, putative, expressed	Calcineurin B-like protein 1 [Oryza sativa (japonica cultivar-group)]	BJ304955		up	up					-1.02	1.34	2.11	2.86
Ta.5272.3.S1_x_at	Os10g41510.1	calcineurin B-like protein 9, putative, expressed	Putative calcineurin [Oryza sativa (Rice)]	CA689022			up					1.01	1.29	1.94	2.92
Ta.9100.1.S1_at	Os02g55880.1	calcineurin subunit B, putative, expressed	Putative calcineurin B subunit [Oryza sativa (japonica cultivar-group)]	TA49866_4565							UP					-1.05	1.12774	-1.0978	-1.0384	1.6914	2.3783
Ta.9100.1.S1_x_at	Os02g55880.1	calcineurin subunit B, putative, expressed	Putative calcineurin B subunit [Oryza sativa (japonica cultivar-group)]	TA49866_4565							UP					-1.09	1.09558	-1.1447	-1.1062	1.717	2.4024
TaAffx.28239.1.S1_at	Os07g12240.1	calmodulin TaCaM2-1, putative	Hypothetical protein OJ1118_B03.113 [Oryza sativa (japonica cultivar-group)]	CN011453						UP	UP					1.1	1.0861	-1.0516	1.4115	4.6425	3.5701
Ta.7568.1.S1_x_at	Os12g41110.1	calmodulin, putative, expressed	Calmodulin-2 [Oryza sativa (japonica cultivar-group)]	TA77978_4565		up						-1.09	1.2	2.73	1.98
Ta.7568.2.S1_at	Os12g41110.1	calmodulin, putative, expressed	Calmodulin-2 [Oryza sativa (japonica cultivar-group)]	CD937282		up						-1	-1.05	4.06	2.09
Ta.7568.2.S1_x_at	Os12g41110.1	calmodulin, putative, expressed	Calmodulin-2 [Oryza sativa (japonica cultivar-group)]	TA77977_4565		up	up					-1.01	1.28	2.73	2.32
TaAffx.82976.1.S1_at	Os03g53200.1	calmodulin, putative, expressed	Putative calmodulin [Oryza sativa (japonica cultivar-group)]	CA664072						UP						-1.07	-1.02474	1.376	1.7327	3.1099	1.4638
Ta.22757.1.S1_s_at	Os01g72080.1	calmodulin-like protein 1, putative, expressed	NA	TA54374_4565		up	up		UP	UP	UP	1.05	1.26	3.29	4.06	-1.04	1.55087	1.7733	4.3877	6.8508	3.2228
Ta.29512.1.S1_x_at	Os01g72080.1	calmodulin-like protein 1, putative, expressed	NA	CV773151					UP	UP	UP					-1.07	1.64866	1.8699	6.4194	13.276	5.9878
Ta.29512.2.S1_x_at	Os01g72080.1	calmodulin-like protein 1, putative, expressed	EF hand, putative [Oryza sativa (japonica cultivar-group)]	CA741393					UP	UP	UP					-1.01	1.39466	1.4675	4.2433	8.1573	4.4424
Ta.29512.3.A1_at	Os01g72080.1	calmodulin-like protein 1, putative, expressed	NA	CK195006						UP						1.01	1.15947	-1.0337	2.0925	5.5436	2.0271
TaAffx.128621.1.S1_at	Os11g04560.1	calmodulin-like protein 1, putative, expressed	NA	CA661219		up	up	UP	UP	UP	UP	1.66	1.69	12.35	32.02	-1.06	3.16011	6.5286	20.6461	56.3559	20.2386
TaAffx.128621.3.A1_at	Os11g04560.1	calmodulin-like protein 1, putative, expressed	NA	CA661219					UP	UP	UP					1.24	1.05329	1.4481	2.5904	10.4466	5.6522
TaAffx.128621.5.S1_x_at	Os12g04360.1	calmodulin-like protein 1, putative, expressed	NA	CA691145						UP	UP					1.24	-1.00586	1.0435	1.7984	4.8795	3.8866
Ta.5626.1.S1_at	Os11g01390.1	calmodulin-like protein 41, putative	EF hand, putative [Oryza sativa (japonica cultivar-group)]	TA96670_4565						UP	UP					1.1	1.07536	1.1693	1.6362	21.8114	3.1639
Ta.5626.1.S1_x_at	Os11g01390.1	calmodulin-like protein 41, putative	EF hand, putative [Oryza sativa (japonica cultivar-group)]	TA96670_4565					UP	UP	UP					-1.09	1.33887	1.3613	2.273	40.2979	4.0584
TaAffx.64655.1.S1_at	Os11g01390.1	calmodulin-like protein 41, putative	EF hand, putative [Oryza sativa (japonica cultivar-group)]	TA92586_4565		up			UP	UP	UP	1.03	1.15	3.49	1.44	1.3	1.32589	1.6975	3.7426	34.9046	4.5818
TaAffx.59339.1.A1_at	Os01g72530.1	calmodulin-like protein 41, putative, expressed	Putative regulator of gene silencing [Oryza sativa (japonica cultivar-group)]	CK216303			up		UP	UP		1.08	1.24	6.51	3.57	1.1	1.65679	2.3732	6.3227	25.6721	2.0785
TaAffx.59339.2.S1_at	Os01g72530.1	calmodulin-like protein 41, putative, expressed	Putative regulator of gene silencing [Oryza sativa (japonica cultivar-group)]	TA111126_4565		up	up		UP	UP		-1.05	1.2	5.69	5.46	1.18	1.56054	1.7548	4.4721	14.9514	1.7612
Ta.11016.1.S1_at	Os09g24580.1	calmodulin-like protein, putative, expressed	NA	BQ168385		up	up	UP	UP	UP		1.1	3.18	6.18	6.92	1.24	3.0695	4.7758	20.4021	26.1723	1.1927
TaAffx.26308.1.S1_at	Os09g24580.1	calmodulin-like protein, putative, expressed	NA	CA723621		up	up		UP	UP		1.23	1.32	2.79	2.93	1.32	1.44803	2.1357	3.5494	8.3313	1.0366
TaAffx.54566.1.S1_s_at	Os09g24580.1	calmodulin-like protein, putative, expressed	NA	TA87695_4565		up	up	UP	UP	UP		1.09	1.7	4.87	4.87	1.04	1.84587	2.8674	6.8462	13.2366	1.101
Ta.28411.1.A1_at	Os01g04330.1	calmodulin-related protein 2, touch-induced, putative, expressed	Putative calcium binding protein [Oryza sativa (japonica cultivar-group)]	BQ162281						UP						1.06	-1.14447	-1.2978	-1.1979	4.2562	1.1531
Ta.9099.3.S1_x_at	Os01g04330.1	calmodulin-related protein 2, touch-induced, putative, expressed	Putative calcium binding protein [Oryza sativa (japonica cultivar-group)]	TA72096_4565					UP	UP						1.16	1.05084	1.7157	2.2014	3.5718	1.1918
Ta.17648.1.S1_at	Os06g50030.1	CDPK-related protein kinase, putative, expressed	Putative calcium/calmodulin-dependent protein kinase [Oryza sativa (japonica cultivar-group)]	CA623067			up			UP						-1.02	1.31287	1.3942	1.4159	3.8881	2.5329
Ta.17648.1.S1_s_at	Os06g50030.1	CDPK-related protein kinase, putative, expressed	Calcium/calmodulin-dependent protein kinase homolog|CaM kinase homolog|MCK1 protein [Zea mays (Maize)]	TA82516_4565			up			UP		1.05	1.56	2.48	4.17	-1.07	1.2338	1.5972	1.5113	4.022	3.0279
Ta.17648.1.S1_x_at	Os06g50030.1	CDPK-related protein kinase, putative, expressed	Putative calcium/calmodulin-dependent protein kinase [Oryza sativa (japonica cultivar-group)]	CA623067		up	up			UP		-1.14	1.51	3.2	4.57	-1.07	1.32827	1.5845	1.5433	4.349	2.9114
Ta.5515.1.S1_a_at	Os07g22710.1	CDPK-related protein kinase, putative, expressed	Calcium-dependent protein kinase [Oryza sativa (Rice)]	TA93720_4565						UP						-1.28	1.23146	1.3173	1.3019	2.2686	1.5184
Ta.5515.1.S1_at	Os07g22710.4	CDPK-related protein kinase, putative, expressed	Calcium-dependent protein kinase [Oryza sativa (Rice)]	CA681683						UP						-1.13	1.02587	1.552	1.2347	2.5221	1.7944
Ta.5515.2.S1_at	Os07g22710.1	CDPK-related protein kinase, putative, expressed	Calcium-dependent protein kinase [Oryza sativa (Rice)]	TA106194_4565						UP						-1.05	1.192	1.1922	1.1895	2.2821	1.6112
Ta.5515.3.S1_at	Os07g22710.1	CDPK-related protein kinase, putative, expressed	Calcium-dependent protein kinase [Oryza sativa (Rice)]	TA93720_4565						UP						-1.14	1.27885	1.3369	1.3306	2.2655	1.4337
TaAffx.71016.1.A1_at	Os02g03410.2	CDPK-related protein kinase, putative, expressed	Putative calcium-dependent protein kinase [Oryza sativa (japonica cultivar-group)]	TA85540_4565	up	up	up	UP	UP	UP		-1.03	2.84	5.91	5.21	-1.11	1.54679	2.068	3.4531	11.5465	1.8906
TaAffx.60976.1.S1_at	Os02g41580.1	calcium-dependent protein kinase 2, putative, expressed	Putative phosphoenolpyruvate carboxylase kinase [Oryza sativa (japonica cultivar-group)]	TA89661_4565		up	up					-1.1	1.08	3.83	2.69
Ta.5224.1.S1_at	Os06g50146.1	calcium-dependent protein kinase CPK1 adapter protein 2, putative, expressed	Calcium-dependent protein kinase CPK1 adapter protein 2-like [Oryza sativa (japonica cultivar-group)]	TA54844_4565						UP						-1.08	1.22292	-1.1237	-1.0904	2.0877	1.9616
Ta.5224.2.S1_at	Os06g50146.1	calcium-dependent protein kinase CPK1 adapter protein 2, putative, expressed	Calcium-dependent protein kinase CPK1 adapter protein 2-like [Oryza sativa (japonica cultivar-group)]	CA659854			down					-1.07	-1.21	-1.86	-2.09
Ta.5224.3.S1_x_at	Os06g50146.1	calcium-dependent protein kinase CPK1 adapter protein 2, putative, expressed	Calcium-dependent protein kinase CPK1 adapter protein 2-like [Oryza sativa (japonica cultivar-group)]	CA662840						UP						-1.02	1.30342	-1.1158	-1.0659	2.0096	1.6769
Ta.4334.1.S1_at	Os03g03660.3	calcium-dependent protein kinase, isoform 1, putative, expressed	Calcium dependent protein kinase 13 [Oryza sativa (Rice)]	TA69708_4565			up			UP		-1.25	-1.43	1.93	6.35	-1.32	-1.17755	-1.135	1.0743	2.1183	-1.0717
Ta.4334.3.A1_a_at	Os03g03660.3	calcium-dependent protein kinase, isoform 1, putative, expressed	Calcium dependent protein kinase 13 [Oryza sativa (Rice)]	CJ585879						DOWN						-1.2	-1.35488	-1.3003	-1.9082	-3.5515	-2.405
Ta.2423.1.S1_at	Os07g33110.3	calcium-dependent protein kinase, isoform 2, putative, expressed	Calcium-dependent protein kinase [Triticum aestivum (Wheat)]	TA66131_4565						UP	UP					-1.09	1.12204	1	-1.021	2.4041	2.5645
Ta.3942.1.S1_a_at	Os05g50810.1	calcium-dependent protein kinase, isoform 2, putative, expressed	Putative calcium-dependent protein kinase [Oryza sativa (japonica cultivar-group)]	BJ249227		up	up	UP	UP	UP		-1.16	1.44	3.58	2.12	-1.09	1.0997	2.122	2.4873	4.0526	4.3593
Ta.6292.1.S1_a_at	Os05g39090.1	calcium-dependent protein kinase, isoform 2, putative, expressed	Putative calcium-dependent protein kinase [Oryza sativa (japonica cultivar-group)]	TA51082_4565			up			UP	UP	1.09	1.04	2.4	3.05	-1.07	1.17681	1.3058	1.5756	7.5094	3.359
Ta.6292.1.S1_x_at	Os05g39090.1	calcium-dependent protein kinase, isoform 2, putative, expressed	Putative calcium-dependent protein kinase [Oryza sativa (japonica cultivar-group)]	TA51082_4565			up			UP	UP					-1.04	-1.15533	1.0758	1.3896	5.9463	3.3348
Ta.6292.2.S1_a_at	Os05g39090.1	calcium-dependent protein kinase, isoform 2, putative, expressed	Putative calcium-dependent protein kinase [Oryza sativa (japonica cultivar-group)]	TA50061_4565		up	up			UP		-1.01	1.08	2.4	3.51	-1.03	1.07122	1.405	1.475	4.8128	2.2038
Ta.10026.1.A1_at	Os01g61590.1	calcium-dependent protein kinase, isoform AK1, putative, expressed	Putative calcium dependent protein kinase [Oryza sativa (japonica cultivar-group)]	TA85201_4565		down						-1.01	-1.38	-2.04	-1.82
Ta.16181.1.S1_at	Os02g56310.1	calcium-dependent protein kinase, isoform AK1, putative, expressed	Putative phosphoenolpyruvate carboxylase kinase [Oryza sativa (japonica cultivar-group)]	TA98218_4565			up			UP		-1.17	-1.28	4.1	7.34	1.04	-1.2114	-1.2283	1.0899	3.3996	-1.4437
Ta.4580.2.S1_a_at	Os07g38120.1	calcium-dependent protein kinase, isoform AK1, putative, expressed	Putative calcium-dependent protein kinase [Oryza sativa (japonica cultivar-group)]	TA70771_4565		up						1.01	1.96	2.3	1.45
Ta.4580.3.S1_a_at	Os07g38120.1	calcium-dependent protein kinase, isoform AK1, putative, expressed	Putative calcium-dependent protein kinase [Oryza sativa (japonica cultivar-group)]	TA70770_4565	up	up						-1.08	2.13	2.54	1.6
Ta.6301.1.S1_at	Os04g49510.1	calcium-dependent protein kinase, isoform AK1, putative, expressed	Calcium-dependent protein kinase 2 [Triticum aestivum (Wheat)]	TA66694_4565					UP	UP						-1.01	1.45942	1.3756	2.0493	2.1593	1.5952
Ta.6301.2.S1_a_at	Os04g49510.1	calcium-dependent protein kinase, isoform AK1, putative, expressed	Calcium-dependent protein kinase 2 [Triticum aestivum (Wheat)]	TA66695_4565			up			UP		-1.1	1.78	1.89	2.29	-1.02	1.43644	1.9907	1.9638	2.3358	1.3097
Ta.6301.2.S1_x_at	Os04g49510.1	calcium-dependent protein kinase, isoform AK1, putative, expressed	Calcium-dependent protein kinase 2 [Triticum aestivum (Wheat)]	CD938331			up					-1.02	1.56	1.77	2
Ta.6350.2.S1_a_at	Os11g07040.1	calcium-dependent protein kinase, isoform AK1, putative, expressed	Calcium-dependent protein kinase [Triticum aestivum (Wheat)]	Os11g07040.1		up			UP	UP						-1.07	1.08316	1.5732	2.2528	2.3515	1.2844
Ta.6350.2.S1_x_at	Os11g07040.1	calcium-dependent protein kinase, isoform AK1, putative, expressed	Calcium-dependent protein kinase [Triticum aestivum (Wheat)]	Os11g07040.1		up	up		UP	UP		1.11	1.52	2.22	2.13	-1.06	-1.00479	1.4711	2.2743	2.4615	1.063
Ta.6350.3.S1_a_at	Os11g07040.1	calcium-dependent protein kinase, isoform AK1, putative, expressed	Calcium-dependent protein kinase [Triticum aestivum (Wheat)]	BJ235492		up	up		UP	UP		1.11	1.43	2.31	2.33	-1.13	1.01924	1.6929	2.0936	2.2795	1.0268
TaAffx.129233.1.S1_at	Os02g56310.1	calcium-dependent protein kinase, isoform AK1, putative, expressed	Putative phosphoenolpyruvate carboxylase kinase [Oryza sativa (japonica cultivar-group)]	TA103965_4565		up	up					-1.01	-1.02	2.15	5.04
TaAffx.403.1.A1_at	Os02g46090.1	calcium-dependent protein kinase, isoform AK1, putative, expressed	Calcium-dependent protein kinase [Zea mays (Maize)]	DR741784			up					-1.09	1.18	1.94	2.91
Ta.19493.1.S1_at	Os01g49350.1	MAPK activating protein PM28, putative, expressed	P0519D04.18 [Oryza sativa (japonica cultivar-group)]	CK163763						UP						1.04	1.09896	1.2501	1.5305	2.7517	2.4994
TaAffx.116915.1.S1_s_at	Os01g49350.1	MAPK activating protein PM28, putative, expressed	P0519D04.18 [Oryza sativa (japonica cultivar-group)]	TA51643_4565						UP	UP					-1.11	1.04696	1.0048	1.3191	2.3296	2.1997
Ta.5360.1.S1_at	Os07g32230.1	MAPK activating protein, putative, expressed	Hypothetical protein OSJNBb0062D12.107 [Oryza sativa (japonica cultivar-group)]	TA65284_4565						UP	UP					-1.08	1.02065	1.2659	1.7181	2.4391	2.688
TaAffx.56682.1.S1_at	Os05g46750.1	MAPKKK16, putative, expressed	NA	CA646761		up	up			UP		-1.12	-1.1	4.6	4.37	-1.38	1.01795	1.1044	1.3701	2.042	1.1063
Ta.12939.1.S1_at	Os03g55560.1	MAPKKK5, putative, expressed	NA	TA95050_4565					DOWN	DOWN						-1.09	1.30261	-1.898	-2.1706	-2.5128	1.2816
Ta.14837.2.S1_x_at	NA	NA	Calreticulin	CA666623					UP							1.02	-1.0303	1.8353	2.4182	1.7816	1.205
Ta.14837.3.S1_x_at	NA	NA	Calreticulin	CA610953					UP							1.01	-1.06175	1.9916	2.6177	1.824	1.145
TaAffx.6469.1.S1_at	NA	NA	Peroxidase precursor [Triticum aestivum (Wheat)]	CA685359			up			UP	UP	1.01	1.04	5.67	10.98	1.09	1.31766	1.1711	1.4392	8.862	2.6853
Ta.10467.1.A1_at	Os06g09180.1	OsMKK5 - putative MAPKK based on amino acid sequence homology, expressed	Putative MAP kinase kinase [Oryza sativa (japonica cultivar-group)]	TA95970_4565			up			UP		-1.08	1.17	2.3	3.54	-1.02	1.29101	1.4026	1.5106	2.0874	1.5041
Ta.6870.1.S1_at	Os01g32660.1	OsMKK6 - putative MAPKK based on amino acid sequence homology, expressed	Protein kinase ZmMEK1 [Zea mays (Maize)]	TA73836_4565			up			UP		-1.15	1.85	2.81	2.86	-1.12	1.09236	1.9199	1.9194	2.3179	1.719
Ta.6870.1.S1_x_at	Os01g32660.1	OsMKK6 - putative MAPKK based on amino acid sequence homology, expressed	Protein kinase ZmMEK1 [Zea mays (Maize)]	TA73836_4565		up				UP		-1.06	2.02	3.09	2.81	-1.11	1.12503	1.9738	1.9753	2.2654	1.8554
Ta.6870.2.S1_a_at	Os01g32660.3	OsMKK6 - putative MAPKK based on amino acid sequence homology, expressed	Protein kinase ZmMEK1 [Zea mays (Maize)]	BJ310909		up	up	UP		UP		-1.14	1.91	3.38	2.85	-1.15	1.10656	2.5529	1.8875	2.505	1.7279
Ta.29358.1.A1_at	Os06g49430.1	OsMPK17-1 - putative MAPK based on amino acid sequence homology, expressed	Mitogen-activated protein kinase [Triticum aestivum (Wheat)]	TA68381_4565		up				UP		-1.08	1.12	2.04	1.77	-1.1	1.28351	1.1356	1.6233	3.2879	1.3547
Ta.6053.1.S1_at	Os06g49430.1	OsMPK17-1 - putative MAPK based on amino acid sequence homology, expressed	Putative MAPK protein kinase [Triticum aestivum (Wheat)]	TA68380_4565			up			UP		-1.07	1.51	1.7	2.09	-1.11	1.27541	1.1606	1.5213	2.1018	1.1296
Ta.13373.2.S1_a_at	Os01g43910.1	OsMPK20-1 - putative MAPK based on amino acid sequence homology, expressed	Mitogen-activated protein kinase 7-like [Oryza sativa (japonica cultivar-group)]	BE415857			up					1	1.41	2.06	4.93
Ta.25413.1.A1_s_at	Os01g43910.1	OsMPK20-1 - putative MAPK based on amino acid sequence homology, expressed	NA	TA74220_4565						DOWN						1.07	-1.10728	-1.3062	-1.7324	-3.1455	-1.6494
TaAffx.93021.1.S1_at	Os06g26340.2	OsMPK20-3 - putative MAPK based on amino acid sequence homology, expressed	Putative mitogen activated protein kinase [Oryza sativa (japonica cultivar-group)]	BJ235794						UP						-1.09	1.10083	-1.6171	-1.6607	2.0051	1.9592
Ta.4456.1.S1_at	Os01g47530.1	OsMPK20-4 - putative MAPK based on amino acid sequence homology, expressed	putative mitogen-activated protein kinase [Oryza sativa (japonica cultivar-group)]	TA81578_4565		down			DOWN			1.09	-1.61	-2.3	-1.98	1	-1.08476	-1.5346	-2.0515	-1.776	1.1238
TaAffx.3077.1.S1_at	Os05g49140.1	OsMPK20-5 - putative MAPK based on amino acid sequence homology, expressed	NA	TA92724_4565			up					1.06	-1.21	7.2	8.84
TaAffx.79770.1.S1_at	Os05g49140.1	OsMPK20-5 - putative MAPK based on amino acid sequence homology, expressed	Putative MAPK protein kinase [Triticum aestivum (Wheat)]	CA708744			up					1.28	-1.13	2.29	2.85
Ta.236.1.S1_at	Os03g17700.1	OsMPK3 - putative MAPK based on amino acid sequence homology, expressed	MAP kinase homolog [Triticum aestivum (Wheat)]	TA63689_4565		up	up		UP	UP		1.1	1.94	5.34	5.11	-1.04	1.72837	1.5524	3.571	13.6081	4.1946
Probeset ID	RICE_HIT	RICE_ANNOTATION	TIGR_TA_ANNOTATION	TA-EST_hit	ToxA_3hpi	ToxA_9hpi	ToxA_14hpi	ToxB_9hpi	ToxB_14hpi	ToxB_24hpi	ToxB_48hpi	Fold change ToxA_0h	Fold change ToxA_3h	Fold change ToxA_9h	Fold change ToxA_14h	Fold change ToxB_0h	Fold change ToxB_3h_	Fold change ToxB_9h_	Fold change ToxB_14h	Fold change ToxB_24h	Fold change ToxB_48h
Receptor kinases
Ta.1000.1.S1_at	Os10g39670.1	ATP binding protein, putative, expressed	NA	TA93735_4565		up	up		UP	UP	UP	-1.11	1.42	2.47	6.34	-1.17	1.23536	1.6557	3.0488	7.061	9.8585
Ta.10230.1.S1_at	Os07g07230.1	ATP binding protein, putative, expressed	Putative brassinosteroid LRR receptor kinase protein [Oryza sativa (japonica cultivar-group)]	TA77809_4565			down			DOWN	DOWN	1.03	-1.6	-1.54	-2.56	-1.06	-1.61136	1.025	-1.3005	-6.0011	-3.8109
Ta.10230.2.S1_a_at	Os07g07230.1	ATP binding protein, putative, expressed	Putative brassinosteroid LRR receptor kinase protein [Oryza sativa (japonica cultivar-group)]	TA77807_4565						DOWN						-1.12	-1.3394	-1.024	-1.5929	-2.3598	-2.2935
Ta.11112.1.S1_at	Os03g03280.1	ATP binding protein, putative, expressed	Receptor protein kinase-like protein [Arabidopsis thaliana (Mouse-ear cress)]	BJ294726	up				UP	UP		-1.08	2.91	1.73	1.25	-1.06	1.41503	2.2451	2.1589	3.8539	2.6394
Ta.11112.3.S1_at	Os03g03280.1	ATP binding protein, putative, expressed	Receptor protein kinase-like protein [Arabidopsis thaliana (Mouse-ear cress)]	TA87103_4565	up				UP	UP		1.03	2.95	1.42	1.05	-1.03	1.47483	1.5287	2.4628	4.0103	2.3921
Ta.11254.1.S1_at	Os01g42950.1	ATP binding protein, putative, expressed	NA	TA80793_4565		up	up			UP	UP	1.01	1.46	2.38	2.72	-1.03	1.13838	1.3515	1.6311	2.9546	2.9371
Ta.11254.2.S1_a_at	Os01g42950.1	ATP binding protein, putative, expressed	Protein kinase family protein-like [Oryza sativa (japonica cultivar-group)]	CA638530		up	up			UP	UP	1.14	1.43	2.6	2.77	-1.04	1.17517	1.6223	1.6003	3.0025	2.7965
Ta.11699.1.A1_at	Os06g37620.1	ATP binding protein, putative, expressed	S-receptor kinase-like [Oryza sativa (japonica cultivar-group)]	TA85749_4565	up		up		UP	UP		-1.05	2.39	1.79	2.07	-1.12	1.32731	1.8214	2.6588	2.9975	2.4041
Ta.11699.2.S1_at	Os06g37620.1	ATP binding protein, putative, expressed	S-receptor kinase-like [Oryza sativa (japonica cultivar-group)]	BG907906						UP						-1.24	1.31316	1.5913	1.6784	2.5078	1.5972
Ta.1441.1.S1_at	Os07g43350.1	ATP binding protein, putative, expressed	Putative receptor-like protein kinase [Oryza sativa (japonica cultivar-group)]	TA81369_4565			down			DOWN		-1.12	-1.65	-1.56	-2.88	-1.2	-1.11582	-1.1929	-1.7947	-3.6954	-1.27
Ta.1453.1.S1_a_at	Os12g34860.1	ATP binding protein, putative, expressed	Phenylalanyl-tRNA synthetase [Oryza sativa (japonica cultivar-group)]	TA81496_4565		down	down		DOWN	DOWN		-1.08	-1.61	-2.94	-6.97	-1.02	-1.33128	-1.1897	-2.3531	-3.1567	-2.5068
Ta.1769.2.A1_a_at	Os02g14530.1	ATP binding protein, putative, expressed	CTR1-like kinase kinase kinase-like [Oryza sativa (japonica cultivar-group)]	TA77868_4565						UP						-1.02	1.14705	-1.0027	1.1853	2.1082	1.4148
Ta.18169.1.S1_x_at	Os03g37120.1	ATP binding protein, putative, expressed	Putative photosystem II stability/assembly factor HCF136, chloroplast [Oryza sativa (japonica cultivar-group)]	TA74704_4565			down			DOWN	DOWN	-1.02	-1.24	-1.68	-3.32	-1	-1.20053	1.1708	-1.246	-14.8534	-12.0417
Ta.18537.1.S1_at	Os05g36960.1	ATP binding protein, putative, expressed	Hypothetical protein B1110B01.5 [Oryza sativa (japonica cultivar-group)]	TA89667_4565		down	down			DOWN		1.08	-1.46	-2.18	-2.2	-1.04	-1.08994	-1.2858	-1.031	-2.6422	-2.1014
Ta.22269.1.A1_a_at	Os07g07560.1	ATP binding protein, putative, expressed	Putative casein kinase 1, delta isoform 1 [Oryza sativa (japonica cultivar-group)]	TA70483_4565			down					-1.01	-1.15	-1.97	-2.62
Ta.22269.1.A1_at	Os07g07560.1	ATP binding protein, putative, expressed	Putative casein kinase 1, delta isoform 1 [Oryza sativa (japonica cultivar-group)]	TA70483_4565							UP					-1.09	1.01597	-1.1654	-1.257	1.6845	2.2834
Ta.22269.2.A1_at	Os07g07560.1	ATP binding protein, putative, expressed	Putative casein kinase 1, delta isoform 1 [Oryza sativa (japonica cultivar-group)]	TA70481_4565		down	down					1.17	-1.2	-2.09	-2.67
Ta.24011.1.A1_at	Os03g04050.1	ATP binding protein, putative, expressed	Protein kinase-like protein [Oryza sativa (Rice)]	CA603969			up			UP		1.03	1.1	1.89	2.78	-1.12	1.05987	-1.09	1.1021	2.8606	1.6026
Ta.24562.1.A1_at	Os05g39410.2	ATP binding protein, putative, expressed	Hypothetical protein P0015C02.3 [Oryza sativa (japonica cultivar-group)]	TA52705_4565	up	up	up	UP	UP	UP	UP	-1.18	2.59	11.51	8.6	-1.12	1.70986	2.1357	4.4204	21.4002	7.3688
Ta.25307.1.A1_at	Os10g33700.1	ATP binding protein, putative, expressed	NA	CD373964						DOWN						-1.18	-1.14484	-1.0099	-1.8132	-2.3963	1.0982
Ta.25350.1.S1_at	Os06g38970.1	ATP binding protein, putative, expressed	Putative receptor-like protein kinase [Oryza sativa (japonica cultivar-group)]	TA85842_4565	down	down	down		DOWN	DOWN	DOWN	-1.09	-2.34	-2.25	-2.67	-1.06	-1.6947	-1.676	-2.4867	-3.159	-3.774
Ta.25350.2.S1_a_at	Os06g38970.1	ATP binding protein, putative, expressed	Putative receptor-like protein kinase [Oryza sativa (japonica cultivar-group)]	CA639373		down	down		DOWN	DOWN	DOWN	-1.03	-1.67	-2.56	-2.22	-1.02	-1.13635	-1.4538	-2.8075	-2.9112	-2.0325
Ta.25488.3.S1_at	Os01g60440.1	ATP binding protein, putative, expressed	Putative kinase-like protein splice variant 1 [Oryza sativa (japonica cultivar-group)]	CA639717			up					-1.02	1.19	1.33	2.08
Ta.25825.1.A1_at	Os04g23700.1	ATP binding protein, putative, expressed	Putative receptor serine/threonine kinase PR5K [Oryza sativa (japonica cultivar-group)]	CD453373						DOWN						-1.07	-1.3354	1.0334	-1.4248	-3.531	-2.2269
Ta.26274.1.S1_at	Os01g57110.1	ATP binding protein, putative, expressed	Putative ATPase [Oryza sativa (japonica cultivar-group)]	TA77211_4565						UP						-1.01	1.07649	-1.1369	1.2396	2.6099	1.3275
Ta.26274.2.S1_a_at	Os01g57110.1	ATP binding protein, putative, expressed	Putative ATPase [Oryza sativa (japonica cultivar-group)]	CA699034						UP						-1.07	1.08006	-1.0429	1.0778	2.4313	1.3213
Ta.27792.1.S1_at	Os10g39670.1	ATP binding protein, putative, expressed	Protein kinase-like protein [Oryza sativa (Rice)]	TA80544_4565			up					-1.1	1.33	1.95	3.03
Ta.27867.1.S1_at	Os02g32690.1	ATP binding protein, putative, expressed	PDR-like ABC transporter [Oryza sativa (japonica cultivar-group)]	TA104897_4565						UP						-1.02	-1.00866	1.4598	1.9832	6.1078	5.0842
Ta.29265.1.S1_at	Os01g73900.1	ATP binding protein, putative, expressed	Putative RNA helicase [Oryza sativa (japonica cultivar-group)]	TA80002_4565			down			DOWN		-1.06	-1.18	-1.48	-2.09	-1.26	-1.17785	-1.3695	-1.7982	-2.9339	-4.0954
Ta.29633.1.S1_at	Os03g51020.1	ATP binding protein, putative, expressed	Hypothetical protein B1377B10.7 [Oryza sativa (japonica cultivar-group)]	TA61878_4565			down			DOWN		1.02	-1.05	-1.65	-2.01	-1.05	1.00408	-1.2433	-1.4338	-2.2084	-1.3574
Ta.29746.1.S1_at	Os05g19280.1	ATP binding protein, putative, expressed	Hypothetical protein [Sorghum bicolor (Sorghum) (Sorghum vulgare)]	TA58770_4565			down				UP	1.01	-1.08	-1.85	-2.31	-1.06	-1.00623	-1.1939	-1.1955	1.4664	2.3101
Ta.30358.1.S1_s_at	Os03g58240.1	ATP binding protein, putative, expressed	Putative guanylate binding protein [Oryza sativa (japonica cultivar-group)]	CK205590			up			UP		1.07	1.23	2.09	3.19	-1.06	1.1586	1.1009	1.6	2.5899	1.3289
Ta.30385.1.A1_at	Os01g43350.1	ATP binding protein, putative, expressed	Phytochrome / protein kinase-like [Oryza sativa (japonica cultivar-group)]	TA93893_4565						UP	UP					1.07	1.12044	1.0651	1.2126	3.1561	3.9582
Ta.30533.1.A1_at	Os06g42800.1	ATP binding protein, putative, expressed	Putative leucine-rich repeat transmembrane protein kinase [Oryza sativa (japonica cultivar-group)]	TA94464_4565		down	down		DOWN	DOWN	DOWN	-1.05	-1.77	-2.23	-2.96	1.01	-1.12697	-1.8359	-2.3663	-2.5004	-2.7453
Ta.30691.1.S1_at	Os12g37570.1	ATP binding protein, putative, expressed	NA	TA79862_4565			down			DOWN	DOWN	-1.05	1.07	-1.39	-2.07	1.01	1.06042	-1.1753	-1.1059	-2.1522	-2.0023
Ta.3624.3.S1_at	Os03g22420.1	ATP binding protein, putative, expressed	ATP binding / ATPase/ nucleoside-triphosphatase/ nucleotide binding [Arabidopsis thaliana]	TA74912_4565			up					1.08	-1.02	1.19	2.03
Ta.4341.1.S1_at	Os02g13570.1	ATP binding protein, putative, expressed	NA	TA94382_4565			up			UP	UP	-1.23	1.17	1.35	2.83	-1.06	1.32616	-1.013	-1.0407	5.3382	3.6056
Ta.4696.1.S1_at	Os01g26390.1	ATP binding protein, putative, expressed	OSJNBb0015D13.18 protein [Oryza sativa (Rice)]	TA111495_4565	up				UP			1.13	2.07	1.92	1.91	-1.04	1.3141	1.7483	2.5101	1.4686	1.3718
Ta.4721.1.S1_at	Os06g11380.1	ATP binding protein, putative, expressed	Hypothetical protein F12B17_180 [Arabidopsis thaliana (Mouse-ear cress)]	TA76482_4565		down	down			DOWN	DOWN	-1.04	-1.68	-2.95	-6.13	1.01	-1.4477	-1.2754	-1.9448	-5.5537	-2.4304
Ta.5579.2.S1_at	Os06g04880.1	ATP binding protein, putative, expressed	ATP binding / kinase/ protein kinase/ protein serine/threonine kinase/ protein-tyrosine kinase/ ubiquitin-protein ligase [Arabidopsis thaliana]	BJ280740						UP	UP					-1.17	1.08024	1.4196	1.2108	2.0218	2.1605
Ta.6376.1.S1_at	Os06g43760.1	ATP binding protein, putative, expressed	NA	BJ230297						DOWN						-1.12	-1.52882	1.3531	1.1214	-2.0635	1.0531
Ta.6407.1.A1_at	Os04g58250.1	ATP binding protein, putative, expressed	H0801D08.12 protein [Oryza sativa (Rice)]	TA55372_4565			up					1.17	1.6	3.59	6.51
Ta.6407.2.S1_at	Os04g58250.1	ATP binding protein, putative, expressed	H0801D08.12 protein [Oryza sativa (Rice)]	TA92143_4565			up					1.07	1.57	5.03	9.41
Ta.6506.1.S1_at	Os06g12160.1	ATP binding protein, putative, expressed	Spastin-like [Oryza sativa (japonica cultivar-group)]	TA87811_4565						DOWN						-1.21	1.07484	1.368	-1.2083	-2.7122	-1.7972
Ta.7089.1.S1_at	Os05g11140.2	ATP binding protein, putative, expressed	Putative casein kinase [Oryza sativa (japonica cultivar-group)]	TA56007_4565						UP	UP					-1.07	-1.01574	-1.0903	1.021	2.3352	2.2732
Ta.7533.1.S1_a_at	Os01g54420.1	ATP binding protein, putative, expressed	Dynamin-like [Oryza sativa (japonica cultivar-group)]	TA86646_4565	up					UP	UP	1.04	3.76	1.91	-1.03	1	1.57917	2.1348	1.512	5.9112	2.5401
Ta.7533.1.S1_at	Os01g54420.1	ATP binding protein, putative, expressed	Dynamin-like [Oryza sativa (japonica cultivar-group)]	TA86646_4565						UP	UP					1.03	1.32318	1.5851	1.6004	3.5218	2.7041
Ta.8590.1.S1_at	Os05g39410.2	ATP binding protein, putative, expressed	Hypothetical protein P0015C02.3 [Oryza sativa (japonica cultivar-group)]	TA50572_4565			up			UP						-1.01	-1.00883	1.1951	1.4472	3.125	1.5793
Ta.8590.1.S1_s_at	Os05g39410.2	ATP binding protein, putative, expressed	Hypothetical protein P0015C02.3 [Oryza sativa (japonica cultivar-group)]	TA50572_4565	up	up	up	UP	UP	UP	UP	-1.09	2.36	12.06	8.67	-1.16	1.54196	2.1963	4.5479	16.8931	6.5713
Ta.8590.2.S1_a_at	Os05g39410.1	ATP binding protein, putative, expressed	Hypothetical protein P0015C02.3 [Oryza sativa (japonica cultivar-group)]	TA52108_4565	up	up	up		UP	UP	UP	-1.04	3.03	14.76	9.93	-1.15	1.63091	2.2862	5.4358	22.3579	8.0434
Ta.8590.2.S1_at	Os05g39410.2	ATP binding protein, putative, expressed	Hypothetical protein P0015C02.3 [Oryza sativa (japonica cultivar-group)]	CA717510		up	up		UP	UP		1.07	1.46	4.37	4.15	-1.05	1.21868	1.8962	2.9429	7.6525	2.4524
Ta.8985.2.A1_a_at	Os12g40880.1	ATP binding protein, putative, expressed	Phosphoribulokinase / Uridine kinase family, putative [Oryza sativa (japonica cultivar-group)]	TA82818_4565		down	down					1.02	-1.29	-2.01	-3.26
Ta.9154.2.S1_a_at	Os10g42700.1	ATP binding protein, putative, expressed	Expressed protein [Oryza sativa (japonica cultivar-group)]	TA72466_4565			down			DOWN		1.09	-1.05	-1.97	-4.98	-1.01	-1.22853	-1.2377	-1.6056	-4.2693	-6.6408
Ta.920.2.S1_at	Os03g37120.1	ATP binding protein, putative, expressed	NA	TA53001_4565		up					DOWN	-1.14	-1.02	3.76	3.22	1.04	1.10324	1.6455	1.9687	1.2187	-3.0148
Ta.920.2.S1_x_at	Os03g37120.1	ATP binding protein, putative, expressed	NA	TA53001_4565			up				DOWN	-1.18	-1.05	3.68	3.51	1.05	1.2377	1.6564	2.0535	1.2899	-2.5338
Ta.9468.1.A1_at	Os03g16130.2	ATP binding protein, putative, expressed	Serine/threonine-protein phosphatase PP2A-3 catalytic subunit [Oryza sativa (Rice)]	TA75558_4565		down						1.03	-1.26	-2.14	-1.42
Ta.9499.1.S1_s_at	Os03g03290.1	ATP binding protein, putative, expressed	NA	CA647990			up			UP		-1.24	-1.14	1.42	2.05	-1.04	-1.27702	1.6024	1.5041	2.4731	2.5358
Ta.9499.1.S1_x_at	Os03g03290.1	ATP binding protein, putative, expressed	NA	TA49757_4565							UP					-1.02	-1.05385	1.0622	1.5418	1.963	2.0377
Ta.9499.3.S1_x_at	Os03g03290.1	ATP binding protein, putative, expressed	NA	BJ264144						UP						-1.03	-1.07073	1.0905	1.5373	2.0479	2.2556
Ta.9673.1.S1_at	Os01g60280.1	ATP binding protein, putative, expressed	Unkown protein [Oryza sativa (japonica cultivar-group)]	TA104219_4565		up				UP		-1.1	1.52	3.62	1.77	-1.01	1.17984	1.4046	1.7031	2.0061	1.5405
Ta.9750.1.A1_at	Os03g37120.1	ATP binding protein, putative, expressed	B1065G12.12 protein [Oryza sativa (japonica cultivar-group)]	BQ171544						DOWN						-1.18	-1.57118	1.5521	-1.0178	-2.534	-1.9907
Ta.9786.1.S1_at	Os09g21520.1	ATP binding protein, putative, expressed	At1g59990/T2K10_4 [Arabidopsis thaliana (Mouse-ear cress)]	TA91346_4565		down	down			DOWN		-1.06	-1.49	-2.89	-4.73	-1.09	-1.50735	-1.5274	-1.7482	-7.4676	-2.7115
TaAffx.102021.1.S1_at	Os12g34860.1	ATP binding protein, putative, expressed	Phenylalanyl-tRNA synthetase [Oryza sativa (japonica cultivar-group)]	CA656613			down		DOWN			1.1	-1.55	-1.99	-3.7	-1.02	-1.24033	-1.2362	-2.0238	-1.8638	-1.6992
TaAffx.106274.1.S1_x_at	Os03g03290.1	ATP binding protein, putative, expressed	A_IG005I10.16 protein [Arabidopsis thaliana (Mouse-ear cress)]	CA720922			up			UP	UP	-1.08	-1.11	1.51	2.38	-1.03	-1.05528	1.6205	1.3367	2.5531	2.2622
TaAffx.108279.1.S1_at	Os05g25370.1	ATP binding protein, putative, expressed	Hypothetical protein OSJNBb0059K16.1 [Oryza sativa (japonica cultivar-group)]	CA695165	up			UP	UP	UP		1	2.25	1.39	-1.01	-1.08	-1.00678	2.1143	2.4426	2.4218	2.4934
TaAffx.110018.1.S1_at	Os02g12670.1	ATP binding protein, putative, expressed	S-receptor kinase-like [Oryza sativa (japonica cultivar-group)]	CA665392					UP	UP						-1.12	1.22148	1.8261	2.0552	2.7165	2.2477
TaAffx.111794.1.S1_at	Os10g42700.1	ATP binding protein, putative, expressed	Hypothetical protein OSJNBa0035H01.3 [Oryza sativa (japonica cultivar-group)]	CA633512			down			DOWN		1.09	-1.07	-1.9	-3.24	-1.07	-1.20751	-1.2318	-1.8481	-3.2409	-3.2341
TaAffx.111955.1.S1_at	Os12g01510.1	ATP binding protein, putative, expressed	Expressed protein [Oryza sativa (japonica cultivar-group)]	TA80795_4565		up	up		UP	UP	UP	1.35	-1.28	2.97	3.34	-1.07	1.18552	1.903	2.4274	9.3663	16.8944
TaAffx.113972.1.S1_at	Os01g41870.1	ATP binding protein, putative, expressed	Dual-specific kinase DSK1-like [Oryza sativa (japonica cultivar-group)]	TA92487_4565			down					1.41	-1.57	-1.37	-2.89
TaAffx.114075.1.S1_s_at	Os03g04050.1	ATP binding protein, putative, expressed	Protein kinase-like protein [Oryza sativa (Rice)]	TA79734_4565			up			UP		-1.04	-1.01	1.83	2.49	-1.2	-1.04103	-1.5583	-1.3399	2.0538	1.678
TaAffx.114075.2.S1_s_at	Os03g04050.1	ATP binding protein, putative, expressed	AT4g35230/F23E12_210 [Arabidopsis thaliana (Mouse-ear cress)]	TA79735_4565			up			UP	UP	1.15	1.08	2.03	3.67	-1.29	1.05225	-1.1538	-1.3641	2.4447	2.0023
TaAffx.12136.1.S1_x_at	Os03g43760.1	ATP binding protein, putative, expressed	Hypothetical protein OSJNBa0066H15.2 [Oryza sativa (japonica cultivar-group)]	CJ615159		up	up		UP	UP		-1.12	1.81	2.88	2.84	1.01	1.3247	1.8141	2.0317	2.7979	2.3323
TaAffx.12136.3.S1_at	Os03g43760.1	ATP binding protein, putative, expressed	Hypothetical protein OSJNBa0066H15.2 [Oryza sativa (japonica cultivar-group)]	CA641613		up	up			UP		1.03	1.68	2.43	2.04	1.14	1.33419	1.7442	1.5988	2.1447	2.0192
TaAffx.121691.2.S1_at	Os06g45350.1	ATP binding protein, putative, expressed	Putative receptor protein kinase PERK1 [Oryza sativa (japonica cultivar-group)]	TA96388_4565		up	up					-1.03	-1.05	2.12	2.05
TaAffx.121922.1.S1_at	Os02g47410.2	ATP binding protein, putative, expressed	Hypothetical protein P0724B10.3-1 [Oryza sativa (japonica cultivar-group)]	CA712596						UP	UP					-1.06	1.02102	-1.0618	-1.0277	2.1525	2.241
TaAffx.12285.1.A1_at	Os03g62340.1	ATP binding protein, putative, expressed	Hypothetical protein OSJNBa0075M12.3 [Oryza sativa (japonica cultivar-group)]	TA93829_4565							DOWN					-1.06	-1.17094	-1.271	-1.283	-1.991	-2.0805
TaAffx.12452.1.S1_at	Os07g07560.1	ATP binding protein, putative, expressed	Putative casein kinase 1, delta isoform 1 [Oryza sativa (japonica cultivar-group)]	TA70482_4565							UP					-1.09	1.03347	-1.316	-1.697	1.8938	2.1069
TaAffx.12452.2.S1_at	Os07g07560.1	ATP binding protein, putative, expressed	NA	BJ262185					DOWN							1.02	-1.01047	-1.4843	-2.1352	1.3559	1.315
TaAffx.128418.42.S1_at	Os06g42800.1	ATP binding protein, putative, expressed	Hypothetical protein [Macaca fascicularis (Crab eating macaque) (Cynomolgus monkey)]	BJ219079		down	down		DOWN	DOWN	DOWN	-1.1	-1.41	-2.03	-3.62	-1.05	-1.86659	-1.8151	-3.2595	-2.7728	-2.8162
TaAffx.131567.2.S1_x_at	Os03g37120.1	ATP binding protein, putative, expressed	NA	TA53001_4565		up	up		UP	UP		-1.19	1.28	29.78	36.54	1.02	1.70956	3.7435	6.6183	4.629	-1.1345
TaAffx.15429.1.A1_at	Os05g11140.2	ATP binding protein, putative, expressed	Putative casein kinase [Oryza sativa (japonica cultivar-group)]	CD894471						UP	UP					-1.08	1.13271	-1.2321	-1.0066	2.1586	2.0415
TaAffx.22791.1.S1_at	Os04g23700.1	ATP binding protein, putative, expressed	Putative receptor serine/threonine kinase PR5K [Oryza sativa (japonica cultivar-group)]	CA744929					UP	UP						-1.15	1.12411	4.467	10.2807	10.0039	-3.1795
TaAffx.22938.1.S1_at	Os01g61620.1	ATP binding protein, putative, expressed	Putative dual-specificity tyrosine-(Y)-phosphorylation regulated kinase TbPK4 [Oryza sativa (japonica cultivar-group)]	CA742921	down	down	down		DOWN	DOWN	DOWN	-1.13	-2.17	-3.26	-3.82	1.01	-1.28182	-1.5967	-2.0808	-3.8533	-2.4131
TaAffx.23112.1.S1_at	Os08g19140.1	ATP binding protein, putative, expressed	Putative Adenylate kinase, chloroplast [Oryza sativa (japonica cultivar-group)]	TA101521_4565			down			DOWN		1.17	-1.63	-1.55	-2.63	1.01	-1.15665	-1.4409	-1.7399	-3.5839	-2.5794
TaAffx.23369.1.S1_at	Os04g45170.1	ATP binding protein, putative, expressed	NA	TA92907_4565			down			DOWN	DOWN	1.06	-1.14	-1.98	-3.32	-1.05	-1.16931	-1.4127	-1.7556	-2.9407	-2.8173
TaAffx.23369.2.S1_at	Os04g45170.1	ATP binding protein, putative, expressed	OSJNBb0020O11.17 protein [Oryza sativa (japonica cultivar-group)]	CA607232		down	down			DOWN	DOWN	1.06	1	-2.04	-2.99	-1.11	-1.28378	-1.4928	-1.7755	-2.813	-3.3472
TaAffx.25815.1.S1_at	Os04g03579.1	ATP binding protein, putative, expressed	OSJNBa0029C04.2 protein [Oryza sativa (japonica cultivar-group)]	TA94553_4565	up	up	up	UP	UP	UP		1.5	2.6	9.54	7.57	-1.16	1.46072	5.902	18.482	29.5407	9.1285
TaAffx.27384.1.S1_at	Os04g03579.1	ATP binding protein, putative, expressed	OSJNBa0042N22.11 protein [Oryza sativa (japonica cultivar-group)]	CA677491						UP	UP					-1.02	-1.0519	1.1307	1.8084	3.8694	3.1444
TaAffx.31877.1.S1_at	Os01g61620.1	ATP binding protein, putative, expressed	NA	CA606056						UP	UP					1.1	-1.1065	1.1677	1.165	2.7808	2.2075
TaAffx.37417.1.S1_at	Os04g53720.1	ATP binding protein, putative, expressed	OSJNBa0089N06.14 protein [Oryza sativa (Rice)]	TA108347_4565						UP	UP					1.01	-1.09873	1.0957	1.8646	3.9055	3.3723
TaAffx.45976.1.S1_at	Os03g02320.1	ATP binding protein, putative, expressed	Putative Ste20-related protein kinase [Oryza sativa (japonica cultivar-group)]	TA81053_4565			down					1.03	-1.25	-1.87	-2.84
TaAffx.51799.1.S1_at	Os03g51440.1	ATP binding protein, putative, expressed	Putative leucine-rich repeat receptor kinase [Oryza sativa (japonica cultivar-group)]	CA720642	up	up	up			UP	UP	-1.13	2.23	2.15	4.85	-1.09	1.22148	1.7238	1.8416	2.698	2.1921
TaAffx.52798.1.A1_at	Os01g41870.1	ATP binding protein, putative, expressed	putative protein kinase APK1B, Serine/Threonine protein kinase [Oryza sativa (japonica cultivar-group)]	TA83041_4565			down			UP		1.08	-1.33	-1.33	-2.67	-1.09	-1.06619	1.0137	1.0007	2.2311	-1.3191
TaAffx.52926.1.S1_at	Os01g02040.1	ATP binding protein, putative, expressed	NA	CA654158	up	up	up			UP		1.39	6.11	6.96	11.32	1.01	2.71454	1.5145	1.2794	5.4835	2.0364
TaAffx.54570.1.S1_s_at	Os12g01510.1	ATP binding protein, putative, expressed	Expressed protein [Oryza sativa (japonica cultivar-group)]	TA80797_4565						UP	UP					1.01	1.00476	1.1105	1.579	4.709	5.6977
TaAffx.58649.1.S1_at	Os09g04440.1	ATP binding protein, putative, expressed	Putative DNA helicase [Oryza sativa (japonica cultivar-group)]	TA91606_4565		down	down		DOWN	DOWN	DOWN	1.04	-1.74	-3.03	-7.11	1.03	-1.40529	-1.3993	-2.7155	-18.7645	-4.3422
TaAffx.59148.1.S1_at	Os05g28520.1	ATP binding protein, putative, expressed	Hypothetical protein OJ1320_D10.9 [Oryza sativa (japonica cultivar-group)]	CA607032			down			DOWN		-1.14	-1.1	-1.85	-2.27	-1.27	-1.12002	-1.5475	-2.4174	-3.5939	-5.0425
TaAffx.59351.1.S1_at	Os04g53720.1	ATP binding protein, putative, expressed	NA	CA602623						UP						1.04	1.01946	1.4339	1.6392	3.9769	3.1449
TaAffx.599.1.A1_at	Os04g43916.1	ATP binding protein, putative, expressed	OSJNBa0019D11.4 protein [Oryza sativa (japonica cultivar-group)]	BJ319403			up
TaAffx.599.1.A1_s_at	Os04g43916.1	ATP binding protein, putative, expressed	OSJNBa0019D11.4 protein [Oryza sativa (japonica cultivar-group)]	BJ319403			up					-1.07	-1.04	1.36	30.02
TaAffx.599.2.A1_at	Os04g43916.1	ATP binding protein, putative, expressed	OSJNBa0019D11.4 protein [Oryza sativa (japonica cultivar-group)]	BJ319403			up
TaAffx.6065.1.S1_s_at	Os03g62180.2	ATP binding protein, putative, expressed	Putative receptor-like protein kinase [Oryza sativa (japonica cultivar-group)]	TA94804_4565	up				UP	UP		-1.02	2.39	1.74	2.16	-1.05	1.21582	2.0783	2.5349	2.4444	1.4998
TaAffx.61650.1.A1_at	Os09g10720.1	ATP binding protein, putative, expressed	Putative AAK1 protein [Oryza sativa (japonica cultivar-group)]	BJ239663			up			UP	UP	1.18	1.04	1.31	2.3	-1.18	-1.01388	-1.1745	-1.0805	2.9328	2.7016
TaAffx.77051.1.A1_s_at	Os07g49240.1	ATP binding protein, putative, expressed	Putative leucine-rich repeat transmembrane protein kinase 1 [Oryza sativa (japonica cultivar-group)]	TA86231_4565		up				UP		-1	1.23	2.42	1.15	-1.05	-1.1394	1.507	1.1769	2.2461	1.9747
TaAffx.81496.1.S1_at	Os06g45630.1	ATP binding protein, putative, expressed	Putative receptor like protein kinase [Oryza sativa (japonica cultivar-group)]	CA685342			up	UP				1.55	1.09	2.45	3.72	-1.18	1.31632	2.9553	1.4245	1.0376	-1.2856
TaAffx.83835.1.S1_at	Os10g39670.1	ATP binding protein, putative, expressed	Protein kinase-like protein [Oryza sativa (Rice)]	TA80544_4565			up					1.1	1.31	2.23	3.23
TaAffx.9036.1.S1_at	Os04g03579.1	ATP binding protein, putative, expressed	OSJNBa0029C04.2 protein [Oryza sativa (japonica cultivar-group)]	CA615447		up		UP	UP	UP		1.08	1.3	2.22	1.6	1.05	1.24394	2.2271	6.0717	10.5834	4.1997
TaAffx.93532.1.S1_at	Os05g39410.1	ATP binding protein, putative, expressed	Hypothetical protein P0015C02.3 [Oryza sativa (japonica cultivar-group)]	CA601450						UP						1.08	1.03977	-1.055	1.2094	2.0108	1.3164
TaAffx.109781.1.S1_s_at	Os09g26144.1	glutamate receptor 2.8 precursor, putative, expressed	Avr9/Cf-9 rapidly elicited protein 141 [Nicotiana tabacum (Common tobacco)]	CA670599						UP						1.05	1.03424	1.6425	1.7412	2.6294	1.8169
TaAffx.109781.2.S1_at	Os09g26144.1	glutamate receptor 2.8 precursor, putative, expressed	Glutamate receptor 1.3 precursor [Arabidopsis thaliana (Mouse-ear cress)]	CA670324			up		UP	UP	UP	1.09	1.73	1.4	2.32	1.08	1.04123	1.9513	2.2772	5.4532	3.1675
TaAffx.37331.1.A1_at	Os09g26144.1	glutamate receptor 2.8 precursor, putative, expressed	NA	BJ285102	up	up	up	UP	UP	UP	UP	1.4	5.19	8.28	10.47	-1.1	1.44218	3.3948	8.3069	16.0392	9.1226
Ta.1702.1.A1_at	Os04g49570.1	glutamate receptor 3.3 precursor, putative, expressed	OSJNBa0013K16.8 protein [Oryza sativa (japonica cultivar-group)]	TA82871_4565	down	down	down		DOWN	DOWN	DOWN	1.04	-2.22	-3.11	-4.81	-1.08	-1.58089	-1.484	-3.0274	-17.1978	-6.52
Ta.5468.1.A1_at	Os04g49570.1	glutamate receptor 3.3 precursor, putative, expressed	OSJNBa0013K16.8 protein [Oryza sativa (japonica cultivar-group)]	TA82872_4565	down	down	down		DOWN	DOWN	DOWN	1.09	-2.27	-2.83	-2.87	-1.09	-1.64351	-1.6839	-3.3916	-17.481	-6.5771
TaAffx.121155.1.S1_at	Os04g49570.1	glutamate receptor 3.3 precursor, putative, expressed	OSJNBa0013K16.8 protein [Oryza sativa (japonica cultivar-group)]	BJ278745		down	down			DOWN		-1.09	-1.76	-2.09	-2.39	-1.13	-1.44437	-1.7034	-1.8394	-4.8737	-3.7222
TaAffx.121155.2.S1_at	Os04g49570.1	glutamate receptor 3.3 precursor, putative, expressed	OSJNBa0013K16.8 protein [Oryza sativa (japonica cultivar-group)]	BG904577						DOWN						1.02	-1.38331	-1.3572	-1.5079	-3.4302	-3.2599
Ta.16268.1.A1_s_at	Os07g01310.1	glutamate receptor 3.4 precursor, putative, expressed	Glutamate receptor, ionotropic kainate 5-like protein [Oryza sativa (japonica cultivar-group)]	BG908514						DOWN						-1.1	-1.46594	-1.5475	-1.9227	-3.5053	-1.864
Ta.16268.1.A1_x_at	Os07g01310.1	glutamate receptor 3.4 precursor, putative, expressed	Glutamate receptor, ionotropic kainate 5-like protein [Oryza sativa (japonica cultivar-group)]	BG908514					DOWN	DOWN						-1.07	-1.44317	-1.523	-2.2046	-3.336	-1.9762
Ta.8988.1.S1_at	Os06g46670.1	glutamate receptor 3.4 precursor, putative, expressed	Putative ionotropic glutamate receptor ortholog GLR6 [Oryza sativa (japonica cultivar-group)]	BQ162735		down	down		DOWN	DOWN	DOWN	-1.14	-1.95	-2.8	-3.14	-1.07	-1.33048	-1.682	-2.2136	-3.0175	-2.8742
TaAffx.119956.1.A1_at	Os07g03840.1	lectin receptor-type protein kinase, putative, expressed	Putative receptor kinase Lecrk [Oryza sativa (japonica cultivar-group)]	BQ161293	up	up		UP	UP	UP		1.04	3.52	2.19	2.01	-1.02	1.54937	2.8211	3.8703	3.9207	3.6659
TaAffx.28225.1.S1_at	Os07g38810.1	lectin receptor-type protein kinase, putative, expressed	Putative receptor-type protein kinase LRK1 [Oryza sativa (japonica cultivar-group)]	TA95014_4565	up			UP	UP			1.09	2.56	1.91	2.09	1.01	1.2678	2.3098	2.8299	1.7913	-1.2494
Ta.1891.1.S1_at	Os08g02996.1	lectin-like receptor kinase 1, putative, expressed	NA	TA103208_4565		up	up		UP			1.09	1.55	2.48	2.08	-1.22	1.24392	1.7379	2.5559	1.9607	3.2323
TaAffx.109687.1.S1_at	Os07g03830.1	lectin-like receptor kinase 7, putative	B0808H03.2 protein [Oryza sativa (Rice)]	CA670843	up			UP	UP	UP		1.13	3.58	1.92	-1.35	1.22	1.3481	3.6088	4.996	2.2621	-1.3592
TaAffx.110677.1.S1_at	Os03g15250.1	lectin-like receptor kinase 7, putative	Putative receptor kinase [Oryza sativa (japonica cultivar-group)]	CA656298			down					1.59	-1.17	-3.36	-4.75
TaAffx.59615.1.S1_at	Os07g03780.1	lectin-like receptor kinase 7, putative	Putative receptor-like protein kinase [Oryza sativa (japonica cultivar-group)]	CA598014	up				UP			-1.01	2.42	1.51	-1.23	1.11	1.22555	1.9255	3.4538	1.5899	-1.1728
TaAffx.109069.1.S1_at	Os03g56160.1	lectin-like receptor kinase 7, putative, expressed	Putative receptor kinase [Oryza sativa (japonica cultivar-group)]	CA680570				UP	UP		UP					1.1	1.19049	2.6033	3.2081	1.4543	2.9288
TaAffx.36378.1.S1_at	Os04g44900.1	lectin-like receptor kinase 7, putative, expressed	OSJNBa0081C01.16 protein [Oryza sativa (japonica cultivar-group)]	TA99846_4565		up	up		UP	UP	UP	-1.04	1.88	5	4.72	-1.04	2.52284	1.7694	2.8865	6.772	3.7898
TaAffx.50267.1.S1_at	Os07g03870.1	lectin-like receptor kinase 7, putative, expressed	B0808H03.2 protein [Oryza sativa (Rice)]	CA743569			up			UP	UP	1.51	1.26	1.55	2.78	1.03	-1.00161	1.2003	1.4559	7.8738	5.5467
TaAffx.53552.1.S1_at	Os07g38800.1	lectin-like receptor kinase 7, putative, expressed	Putative receptor kinase Lecrk [Oryza sativa (japonica cultivar-group)]	CA691231	up	up	up	UP	UP	UP	UP	1.01	3.97	5.6	6.93	-1.25	1.68719	4.0576	5.2601	6.6992	4.9757
TaAffx.54332.1.S1_at	Os12g38610.1	lectin-like receptor kinase 7, putative, expressed	NA	CA682946	up	up		UP	UP	UP		1.15	10.25	4.34	1.47	-1.21	1.60144	3.7439	4.2928	2.8408	1.4712
TaAffx.59537.1.S1_at	Os07g38800.1	lectin-like receptor kinase 7, putative, expressed	Putative receptor-type protein kinase LRK1 [Oryza sativa (japonica cultivar-group)]	CA599209			up					1.15	1.4	1.78	2.37
TaAffx.83378.1.S1_at	Os07g03880.1	lectin-like receptor kinase 7, putative, expressed	Putative receptor-like protein kinase [Oryza sativa (japonica cultivar-group)]	CA658243	up	up	up	UP	UP	UP		1.16	5.97	27.36	34.07	1.02	1.58513	4.129	8.5956	14.0905	5.2827
TaAffx.66712.1.S1_at	Os01g04460.1	Ser/Thr protein kinase, putative	Putative receptor serine/threonine kinase PR5K [Oryza sativa (japonica cultivar-group)]	CA658788		down	down			DOWN	DOWN	1.01	1.88	-2.29	-5.07	1.05	-1.16649	1.0989	-1.0984	-8.5368	-3.6757
TaAffx.66712.2.A1_at	Os01g04570.1	Ser/Thr protein kinase, putative, expressed	Putative receptor serine/threonine kinase PR5K [Oryza sativa (japonica cultivar-group)]	TA103878_4565						DOWN	DOWN					-1.04	-1.21307	-1.0138	-1.2057	-18.2449	-7.8257
TaAffx.12418.1.A1_at	Os01g49614.1	Ser/Thr protein kinase, putative, expressed	Receptor serine/threonine kinase PR5K-like [Oryza sativa (japonica cultivar-group)]	BJ265615	up	up	up	UP	UP	UP		1.15	8.78	7.98	7.86	-1.12	1.71036	4.6393	8.434	10.0947	4.1897
TaAffx.78446.1.S1_at	Os01g02290.1	Ser/Thr receptor-like kinase, putative, expressed	Receptor-like kinase [Hordeum vulgare (Barley)]	CA732409	up				UP	UP		-1.07	3.94	1.69	1.75	1.02	1.47969	1.7068	2.467	2.469	1.1539
Ta.12448.1.A1_at	Os04g54180.1	serine/threonine-protein kinase receptor precursor, putative	H0315F07.2 protein [Oryza sativa (Rice)]	CD875890	up	up	up		UP	UP	UP	1.08	3.9	2.33	2.77	-1.25	1.5079	1.573	2.5688	4.7699	6.8273
TaAffx.32063.1.S1_at	Os04g34420.1	serine/threonine-protein kinase receptor precursor, putative	OSJNBa0028I23.17 protein [Oryza sativa (japonica cultivar-group)]	CA601853	up			UP	UP	UP	UP	1.11	2.19	1.72	1.1	1.18	-1.10296	2.4603	7.2474	8.7436	2.9546
TaAffx.77715.1.S1_at	Os04g01310.1	serine/threonine-protein kinase receptor precursor, putative, expressed	Receptor-like protein kinase [Oryza sativa (Rice)]	TA99980_4565		up	up					1.01	1.31	2.41	3.6
TaAffx.29541.1.S1_at	Os06g46330.1	serine/threonine-protein kinase receptor precursor, putative, expressed	H0818E11.1 protein [Oryza sativa (Rice)]	CA640674	up				UP	UP		1.08	3.24	1.71	1.97	1.03	1.46217	1.81	2.4583	5.1651	2.2173
TaAffx.83148.1.S1_at	Os04g01320.1	serine/threonine-protein kinase receptor precursor, putative, expressed	OSJNBa0094O15.4 protein [Oryza sativa (japonica cultivar-group)]	CA661124	up					UP		1.02	4.07	1.57	-1.31	1	1.28396	2.2324	2.724	2.1739	1.8007
TaAffx.86549.1.S1_at	Os05g07300.1	serine/threonine-protein kinase receptor precursor, putative, expressed	NA	CA605953	up				UP	UP		1.05	2.18	2.15	1.2	1.17	1.19789	1.9768	2.1863	2.8316	2.0419
TaAffx.72056.1.A1_at	Os07g36780.1	serine/threonine-protein kinase receptor precursor, putative, expressed	Putative S-receptor kinase [Oryza sativa (japonica cultivar-group)]	CK207678					UP							1.01	1.16303	1.6005	2.0438	1.6549	1.5243
TaAffx.58841.1.S1_at	Os06g47530.1	serine/threonine-protein kinase receptor precursor, putative, expressed	Receptor protein kinase-like [Oryza sativa (japonica cultivar-group)]	CA614435	up	up	up		UP	UP		1.03	2.2	2.15	2.26	1.09	1.23158	1.867	2.8573	3.4983	2.2689
TaAffx.92883.1.S1_at	Os04g01310.1	serine/threonine-protein kinase receptor precursor, putative, expressed	Kinase R-like protein [Aegilops tauschii (Tausch's goatgrass) (Aegilops squarrosa)]	BJ243658	up			UP	UP	UP	UP	1.11	6.85	2.29	-1.53	-1.09	1.22929	3.4203	3.0958	7.2127	9.7825
TaAffx.31.1.S1_at	Os06g47530.1	serine/threonine-protein kinase receptor precursor, putative, expressed	Receptor protein kinase-like [Oryza sativa (japonica cultivar-group)]	TA95683_4565			up		UP	UP		1.04	1.71	1.82	2.05	-1.03	1.33004	1.6265	2.2868	2.2346	1.9063
TaAffx.111143.1.S1_at	Os04g54190.1	serine/threonine-protein kinase receptor precursor, putative, expressed	H0315F07.6 protein [Oryza sativa (Rice)]	CA647259						UP						1.15	1.0799	-1.0181	1.1492	2.1084	1.6393
TaAffx.29193.1.A1_at	Os04g34270.1	serine/threonine-protein kinase receptor precursor, putative, expressed	OSJNBa0028I23.14 protein [Oryza sativa (japonica cultivar-group)]	CA648340		up					DOWN	-1.2	1.44	2.55	-1.03	1.04	1.07421	1.1025	1.3073	1.0069	-2.0107
TaAffx.18649.1.S1_at	Os03g15770.2	serine/threonine-protein kinase receptor precursor, putative, expressed	Putative receptor ser/thr protein [Oryza sativa (japonica cultivar-group)]	CA681830		up	up			UP		-1.02	1.62	2.26	2.72	-1.05	1.33228	1.5119	1.8871	3.9228	1.8194
TaAffx.108841.1.S1_at	Os06g47530.1	serine/threonine-protein kinase receptor precursor, putative, expressed	Receptor protein kinase-like [Oryza sativa (japonica cultivar-group)]	CA683413					UP							-1.16	1.00349	1.7728	2.0897	1.5456	1.5146
Ta.5450.1.A1_at	Os07g36590.1	serine/threonine-protein kinase receptor precursor, putative, expressed	Putative S-receptor kinase KIK1 [Oryza sativa (japonica cultivar-group)]	TA83527_4565			up					-1.19	-1.26	1.72	2.3
Ta.3850.2.S1_at	Os02g06930.1	serine/threonine-protein kinase receptor precursor, putative, expressed	Putative receptor protein kinase PERK [Oryza sativa (japonica cultivar-group)]	TA73620_4565	up	up	up			UP		-1.08	2.68	5.16	8.8	-1.07	1.69776	1.3287	1.7803	4.9801	2.9814
Ta.3850.1.S1_at	Os02g06930.3	serine/threonine-protein kinase receptor precursor, putative, expressed	B0808H03.2 protein [Oryza sativa (Rice)]	TA73619_4565	up	up	up			UP		-1.06	2.87	5.5	7.78	-1.08	1.70323	1.3788	1.8223	5.1154	2.9025
Ta.299.3.S1_a_at	Os04g52840.1	serine/threonine-protein kinase receptor precursor, putative, expressed	OSJNBa0058K23.11 protein [Oryza sativa (japonica cultivar-group)]	TA78812_4565		up	up			UP		-1.02	1.58	8.68	9.83	-1.11	1.56304	1.1311	1.1551	3.4588	1.5992
Ta.25821.1.A1_at	Os04g01310.1	serine/threonine-protein kinase receptor precursor, putative, expressed	Receptor-like protein kinase [Oryza sativa (Rice)]	CD374103	up			UP	UP	UP		-1	2.94	2.61	1.85	1.03	1.31661	2.224	3.6204	3.7213	2.1698
Ta.25397.1.S1_at	Os01g03690.1	serine/threonine-protein kinase receptor precursor, putative, expressed	NA	CD452506					UP	UP						1.06	-1.17836	1.2171	2.8542	3.9171	2.5658
Ta.12117.1.A1_at	Os02g48080.1	serine/threonine-protein kinase receptor precursor, putative, expressed	Receptor protein kinase-like [Oryza sativa (japonica cultivar-group)]	TA105313_4565		up	up			UP	UP	-1.05	1	2.64	8.85	1.02	1.4118	1.896	1.8717	3.2268	2.9216
TaAffx.110975.1.S1_at	Os06g46330.1	serine/threonine-protein kinase receptor precursor, putative, expressed	Receptor protein kinase PERK-like [Oryza sativa (japonica cultivar-group)]	TA86497_4565	up			UP	UP	UP		1.04	3.3	1.98	1.84	-1.01	1.55229	1.9984	2.8483	4.7904	2.2344
TaAffx.54530.1.S1_at	Os04g01310.1	serine/threonine-protein kinase receptor precursor, putative, expressed	OSJNBa0094O15.4 protein [Oryza sativa (japonica cultivar-group)]	CD878068		up	up	UP	UP	UP	UP	1.08	3.02	3.36	2.23	-1.03	1.17322	3.1232	6.595	13.9623	6.0408
TaAffx.80605.1.S1_at	Os08g10150.1	SHR5-receptor-like kinase, putative	Receptor protein kinase, putative [Arabidopsis thaliana (Mouse-ear cress)]	CA694818	up					UP		-1.18	2.66	1.44	1.17	-1.1	1.49855	1.1421	1.231	2.222	1.2095
Ta.30875.1.S1_at	Os08g10150.1	SHR5-receptor-like kinase, putative	Putative Receptor-like serine/threonine kinase [Oryza sativa (japonica cultivar-group)]	CN011776	up					UP		-1	2.23	1.45	1.31	1.08	1.30708	1.2282	1.3177	2.6453	1.478
Ta.4807.1.S1_at	Os06g07130.1	SHR5-receptor-like kinase, putative, expressed	Receptor-like protein kinase-like [Oryza sativa (japonica cultivar-group)]	TA96225_4565		up	up			UP		1.01	1.18	4.03	3.78	-1.44	1.17877	1.0407	1.2253	3.6773	2.2408
Ta.24808.1.S1_s_at	Os01g04409.1	OsWAK1 - OsWAK receptor-like cytoplasmic kinase (OsWAK-RLCK), expressed	NA	CA668030	up					UP	UP	1.1	2.3	1.43	1.07	-1.23	1.39653	1.4751	1.7336	3.0689	2.0489
Ta.18797.1.S1_at	Os01g04409.1	OsWAK1 - OsWAK receptor-like cytoplasmic kinase (OsWAK-RLCK), expressed	Serine/threonine-specific protein kinase-like [Oryza sativa (japonica cultivar-group)]	CA642261					UP	UP	UP					1.01	1.20246	1.5398	2.8513	2.6307	2.0343
Ta.14226.1.S1_at	Os01g04409.1	OsWAK1 - OsWAK receptor-like cytoplasmic kinase (OsWAK-RLCK), expressed	Serine/threonine-specific protein kinase-like [Oryza sativa (japonica cultivar-group)]	TA95238_4565	up	up		UP	UP	UP		1.01	2.77	2.83	2.38	-1.01	1.50926	2.3032	3.7449	3.9143	3.0444
TaAffx.104776.1.S1_at	Os01g04409.1	OsWAK1 - OsWAK receptor-like cytoplasmic kinase (OsWAK-RLCK), expressed	Serine/threonine-specific protein kinase-like [Oryza sativa (japonica cultivar-group)]	TA105138_4565	up				UP	UP		-1.01	2.45	1.77	1.36	-1.06	1.31778	1.9761	2.2644	2.7232	2.6487
Ta.20190.1.S1_at	Os10g09620.1	OsWAK108 - OsWAK receptor-like protein kinase, expressed	Putative S-receptor kinase [Oryza sativa (japonica cultivar-group)]	TA81251_4565						UP						-1.2	-1.76241	2.2833	6.3317	14.6316	4.1232
Ta.20190.1.S1_x_at	Os10g09620.1	OsWAK108 - OsWAK receptor-like protein kinase, expressed	Putative S-receptor kinase [Oryza sativa (japonica cultivar-group)]	TA81251_4565						UP						-1.27	-1.66013	1.7188	4.8146	12.5042	4.4175
TaAffx.113891.2.S1_s_at	Os10g09620.1	OsWAK108 - OsWAK receptor-like protein kinase, expressed	Kinase R-like protein [Triticum aestivum (Wheat)]	CA642658						UP						-1.14	-1.32984	1.341	1.2711	2.1519	1.3662
TaAffx.81223.1.S1_at	Os10g09620.1	OsWAK108 - OsWAK receptor-like protein kinase, expressed	Putative S-receptor kinase [Oryza sativa (japonica cultivar-group)]	CA688391		down	down		DOWN	DOWN		1.08	-1.56	-5.63	-11.49	-1.03	-1.42745	-1.8516	-2.5102	-8.4085	-3.0426
TaAffx.4290.1.A1_at	Os10g09620.1	OsWAK108 - OsWAK receptor-like protein kinase, expressed	Putative S-receptor kinase [Oryza sativa (japonica cultivar-group)]	TA97432_4565		up		UP	UP	UP		1.24	1.85	2.08	2.38	1.15	1.09214	2.1148	3.9828	5.5035	4.0499
Ta.11135.1.S1_at	Os01g49529.2	OsWAK10a - OsWAK receptor-like cytoplasmic kinase (OsWAK-RLCK), expressed	Wall-associated kinase 4-like [Oryza sativa (japonica cultivar-group)]	TA83278_4565	up	up	up		UP	UP		1.09	2.34	4.59	6.95	-1.1	1.15819	2.6146	4.4345	11.1586	6.1574
Ta.11135.1.S1_x_at	Os01g49529.2	OsWAK10a - OsWAK receptor-like cytoplasmic kinase (OsWAK-RLCK), expressed	Wall-associated kinase 4-like [Oryza sativa (japonica cultivar-group)]	TA83278_4565		up	up	UP	UP	UP						-1.04	1.07071	2.2389	3.7396	9.5232	5.3681
TaAffx.82953.1.S1_at	Os01g49529.1	OsWAK10a - OsWAK receptor-like cytoplasmic kinase (OsWAK-RLCK), expressed	NA	CA664463					UP	UP	UP					1.07	-1.1737	1.8797	3.2895	6.1835	4.2069
TaAffx.83833.1.S1_at	Os02g02120.1	OsWAK11 - OsWAK receptor-like protein kinase, expressed	Putative wall-associated kinase [Oryza sativa (japonica cultivar-group)]	TA103585_4565						UP						1	-1.24693	1.1966	1.7782	2.4845	2.0113
TaAffx.64606.1.A1_at	Os02g02120.1	OsWAK11 - OsWAK receptor-like protein kinase, expressed	Wall-associated kinase 3 [Triticum aestivum (Wheat)]	BJ286700			up					-1.09	1.21	1.68	2.19
TaAffx.51934.1.S1_x_at	Os02g02120.1	OsWAK11 - OsWAK receptor-like protein kinase, expressed	Wall-associated kinase 3 [Triticum aestivum (Wheat)]	CA716134		up	up			UP		1.09	1.33	2.47	2.04	-1.05	1.1414	1.6711	1.7894	7.0411	2.9288
TaAffx.15408.1.A1_at	Os02g02120.1	OsWAK11 - OsWAK receptor-like protein kinase, expressed	Wall-associated kinase 3 [Triticum aestivum (Wheat)]	TA98364_4565		up	up		UP	UP	UP	-1.08	1.1	2.71	3.41	-1.06	1.16773	1.3984	3.141	9.2028	12.3798
TaAffx.12878.1.A1_at	Os02g02120.1	OsWAK11 - OsWAK receptor-like protein kinase, expressed	Wall-associated kinase 3 [Triticum aestivum (Wheat)]	TA97394_4565	up	up	up		UP	UP		1.16	2.44	7.76	4.3	-1.15	1.40254	1.8582	3.2014	9.7508	2.1691
TaAffx.120616.1.S1_at	Os02g02120.1	OsWAK11 - OsWAK receptor-like protein kinase, expressed	Wall-associated kinase 3 [Triticum aestivum (Wheat)]	TA100063_4565		up	up		UP	UP		1.28	1.48	6.31	3.76	-1.19	1.18354	1.5553	2.4512	9.9082	2.8097
TaAffx.105606.1.S1_at	Os02g02120.1	OsWAK11 - OsWAK receptor-like protein kinase, expressed	Wall-associated kinase 3 [Triticum aestivum (Wheat)]	TA100063_4565		up	up		UP	UP		1.29	1.6	8.98	4.53	-1.23	1.35923	1.3243	3.472	19.7217	2.6196
TaAffx.80286.1.S1_at	Os12g29430.1	OsWAK125 - OsWAK receptor-like protein (OsWAK-RLP), expressed	NA	CA699019		up		UP	UP			-1.1	2.04	2.57	1.36	1.04	1.16679	2.4977	3.4735	1.4466	1.4011
TaAffx.83027.1.S1_at	Os02g42150.1	OsWAK14 - OsWAK receptor-like protein kinase, expressed	Putative wall-associated kinase [Oryza sativa (japonica cultivar-group)]	CA662924	up	up		UP	UP			1.06	3.36	3.6	1.27	1.03	-1.19863	4.2869	5.0286	1.7177	-1.7589
TaAffx.85861.1.S1_at	Os02g42160.1	OsWAK15 - OsWAK receptor-like protein kinase	Putative wall-associated kinase 4 [Oryza sativa (japonica cultivar-group)]	CA618948				UP	UP							-1.03	1.05523	2.8321	5.9599	1.8825	-1.1623
TaAffx.27113.1.S1_at	Os02g42160.1	OsWAK15 - OsWAK receptor-like protein kinase	NA	CA681039					UP							-1.03	-1.11671	1.4674	2.2759	1.0405	-1.2387
TaAffx.39444.1.A1_at	Os03g12470.1	OsWAK25 - OsWAK receptor-like protein kinase, expressed	Hypothetical protein OSJNBa0081P02.15 [Oryza sativa (japonica cultivar-group)]	BG905317	up			UP	UP	UP	UP	1.09	2.59	1.51	1.67	1.01	1.38144	2.0987	3.0688	3.3223	3.3682
TaAffx.84021.1.S1_at	Os03g44140.1	OsWAK26 - OsWAK receptor-like protein kinase, expressed	Calcium binding EGF domain containing protein [Oryza sativa (japonica cultivar-group)]	TA101467_4565						UP	UP					-1.34	-1.04121	1.1438	1.5511	3.125	3.6636
TaAffx.111848.1.S1_at	Os04g30010.1	OsWAK45 - OsWAK receptor-like protein kinase, expressed	OSJNBb0076A22.4 protein [Oryza sativa (Rice)]	CA632142						UP						1.12	-1.07045	-1.0356	1.1914	2.0658	1.1785
TaAffx.108811.1.S1_at	Os04g43730.1	OsWAK51 - OsWAK receptor-like protein kinase, expressed	NA	CA683830		up		UP	UP	UP		1.26	1.4	6.93	4.21	1.07	1.16656	2.8893	3.2868	5.202	2.3229
Ta.3394.1.A1_at	Os04g51050.1	OsWAK53a - OsWAK receptor-like protein kinase, expressed	Wall-associated kinase 1 [Triticum aestivum (Wheat)]	TA101964_4565				UP	UP							-1.07	-1.16825	2.0031	2.0048	-1.4618	-1.6888
Ta.21738.1.S1_at	Os08g39210.1	OsWAK74 - OsWAK receptor-like protein kinase, expressed	Putative wall-associated serine/threonine kinase [Oryza sativa (japonica cultivar-group)]	CA699733		up	up			UP		1.12	1.11	6.55	9.07	1.06	-1.03188	-1.0732	1.0216	4.0843	1.8029
TaAffx.78449.1.S1_at	Os09g29510.1	OsWAK80 - OsWAK receptor-like protein kinase, expressed	Putative wall-associated serine/threonine kinase [Oryza sativa (japonica cultivar-group)]	CA732387						UP						-1.07	-1.03835	1.355	1.608	2.7689	1.3661
TaAffx.109312.1.S1_at	Os10g02250.1	OsWAK95 - OsWAK receptor-like protein kinase	NA	CA677171					UP	UP	UP					-1.11	-1.28692	1.4352	4.2549	11.2196	6.5131
Ta.27859.1.A1_at	Os10g02720.1	OsWAK99 - OsWAK receptor-like protein kinase, expressed	Wall-associated kinase 2 [Triticum aestivum (Wheat)]	TA92421_4565		up	up				UP	1.1	-1.02	2.36	2.21	1	-1.07132	1.4696	1.5228	1.7516	2.2907
Ta.4400.1.S1_at	Os08g37060.1	gibberellin receptor GID1L2, putative, expressed	Putative PrMC3 [Oryza sativa (japonica cultivar-group)]	TA81356_4565		up	up	UP	UP	UP		1.18	1.58	5.18	6.97	-1.05	1.44237	2.5403	4.2354	8.4269	4.394
TaAffx.31548.1.S1_at	Os01g06060.1	gibberellin receptor GID1L2, putative, expressed	NA	CA613370		up	up			UP		1.17	1.28	6.01	8.3	-1.31	1.1627	1.3552	1.7281	3.5988	1.2156
TaAffx.121097.1.S1_at	Os09g28720.1	gibberellin receptor GID1L2, putative, expressed	Putative PrMC3 [Oryza sativa (japonica cultivar-group)]	BI480393	up	up	up	UP	UP	UP	UP	1.12	3.65	5.18	3.97	-1.18	1.7931	2.9499	3.7065	5.7849	2.778
TaAffx.116106.1.S1_at	Os09g28730.1	gibberellin receptor GID1L2, putative, expressed	Putative PrMC3 [Oryza sativa (japonica cultivar-group)]	BQ788960			up					-1.22	-1.07	1.77	3.63
Ta.9345.1.S1_at	Os07g44890.1	gibberellin receptor GID1L2, putative, expressed	Putative esterase [Oryza sativa (japonica cultivar-group)]	TA109443_4565		up	up			DOWN		1.02	1.42	4.92	10.83	-1.42	1.04692	1.0857	-1.0713	-2.4994	1.2495
Ta.5616.2.S1_x_at	Os05g33730.1	gibberellin receptor GID1L2, putative, expressed	Gibberellin receptor GID1 [Oryza sativa (Rice)]	TA70033_4565			up				UP					-1.03	1.07744	-1.0943	1.2889	1.8527	3.0392
Ta.5616.3.S1_a_at	Os05g33730.1	gibberellin receptor GID1L2, putative, expressed	Gibberellin receptor GID1 [Oryza sativa (Rice)]	CA610293							UP					-1.09	1.09222	1.26	-1.157	1.2546	2.3158
Ta.5616.2.S1_at	Os05g33730.1	gibberellin receptor GID1L2, putative, expressed	Gibberellin receptor GID1 [Oryza sativa (Rice)]	TA70033_4565			up				UP	1.1	-1.09	1.54	3.05	-1.04	1.08128	-1.0046	1.2664	1.885	3.5894
Ta.23004.2.S1_x_at	Os09g28630.1	gibberellin receptor GID1L2, putative, expressed	Putative PrMC3 [Oryza sativa (japonica cultivar-group)]	CA698213		down	down			DOWN	DOWN					-1	-1.0838	-1.1404	-1.6631	-4.0821	-2.8452
Ta.23004.2.S1_at	Os09g28630.1	gibberellin receptor GID1L2, putative, expressed	Putative PrMC3 [Oryza sativa (japonica cultivar-group)]	CA698213		down	down			DOWN		1.03	-1.63	-2.45	-4.14	-1.06	-1.06186	-1.1559	-1.9651	-3.8741	-2.8813
Ta.8585.1.S1_at	Os03g57640.1	gibberellin receptor GID1L2, putative, expressed	Putative esterase [Oryza sativa (japonica cultivar-group)]	TA95398_4565			up			UP		1.08	1.04	2.31	7.01	1.06	1.18594	1.2468	1.3548	8.6101	-1.9627
Ta.23004.1.S1_at	Os09g28650.1	gibberellin receptor GID1L2, putative, expressed	Putative PrMC3 [Oryza sativa (japonica cultivar-group)]	CA679406		down				DOWN	DOWN	-1.03	-1.44	-2.75	-6.98	-1.03	-1.12025	-1.1951	-1.9946	-11.9303	-4.9782
Ta.13982.1.S1_at	Os03g14730.1	gibberellin receptor GID1L2, putative, expressed	NA	TA101004_4565		up	up			DOWN		1.18	-1.04	2.05	3	-1.32	-1.3066	-1.0865	-1.2815	-2.8354	-2.3995
Ta.13154.1.A1_at	Os01g06060.1	gibberellin receptor GID1L2, putative, expressed	Putative pepper esterase [Oryza sativa (japonica cultivar-group)]	BQ294939		up	up		UP	UP		1.12	1.57	5.01	9.36	1.06	1.43951	1.7613	2.1306	4.6477	2.928
Ta.12407.1.A1_at	Os06g20200.1	gibberellin receptor GID1L2, putative, expressed	Putative esterase [Oryza sativa (japonica cultivar-group)]	BQ172256							DOWN					-1.1	1.074	-1.535	-1.8067	-1.2969	-2.4454
Ta.12067.3.A1_x_at	Os07g44910.1	gibberellin receptor GID1L2, putative, expressed	Putative esterase [Oryza sativa (japonica cultivar-group)]	TA97996_4565			up
Ta.12067.3.A1_at	Os07g44910.1	gibberellin receptor GID1L2, putative, expressed	Putative esterase [Oryza sativa (japonica cultivar-group)]	TA97996_4565			up					-1.07	-1.07	1.56	3.82
Ta.29507.1.S1_at	Os06g11130.1	gibberellin receptor GID1L2, putative, expressed	Putative PrMC3 [Oryza sativa (japonica cultivar-group)]	TA88670_4565	up	up		UP			UP	1.01	2.42	5.94	4.51	-1.02	1.29266	2.3858	2.7338	1.8306	2.9608
Ta.27258.1.S1_at	Os11g31560.1	BRASSINOSTEROID INSENSITIVE 1-associated receptor kinase 1 precursor, putative	Leucine-rich repeat protein LRP [Oryza sativa (japonica cultivar-group)]	TA110989_4565	up	up	up	UP	UP			1.42	14.43	23.82	13.62	1.07	2.27408	9.5881	17.6975	1.8324	-1.587
TaAffx.25677.1.S1_at	Os11g31560.1	BRASSINOSTEROID INSENSITIVE 1-associated receptor kinase 1 precursor, putative	Leucine Rich Repeat, putative [Oryza sativa (japonica cultivar-group)]	CA697130	up				UP			1.28	2.06	-1.04	-1.62	-1.15	1.0756	1.7535	2.4284	1.6048	-1.0287
Ta.7087.1.S1_at	Os06g07070.1	BRASSINOSTEROID INSENSITIVE 1-associated receptor kinase 1 precursor, putative, expressed	Putative receptor protein kinase PERK1 [Oryza sativa (japonica cultivar-group)]	TA74746_4565		up	up			UP		-1	1.61	4.24	5.76	-1.03	1.44481	1.2666	1.7978	2.5366	1.7709
Ta.9317.1.A1_at	Os11g39370.1	BRASSINOSTEROID INSENSITIVE 1-associated receptor kinase 1 precursor, putative, expressed	Hypothetical protein RLK1 precursor [Sorghum bicolor (Sorghum) (Sorghum vulgare)]	TA86343_4565			down					1.06	1.84	-1.35	-4.35
TaAffx.102946.1.S1_at	Os03g16010.1	BRASSINOSTEROID INSENSITIVE 1-associated receptor kinase 1 precursor, putative, expressed	kinase [Arabidopsis thaliana]	TA94959_4565			down			DOWN		-1	-1.2	-1.48	-2	-1.2	-1.25932	1.0221	-1.4767	-2.4849	-1.2674
TaAffx.110192.1.S1_at	Os06g07070.1	BRASSINOSTEROID INSENSITIVE 1-associated receptor kinase 1 precursor, putative, expressed	Putative receptor protein kinase PERK1 [Oryza sativa (japonica cultivar-group)]	CA662513						UP						-1.12	1.32536	-1.0141	1.3856	2.8809	1.783
TaAffx.110222.1.S1_x_at	Os11g31540.1	BRASSINOSTEROID INSENSITIVE 1-associated receptor kinase 1 precursor, putative, expressed	Leucine-rich repeat protein LRP [Oryza sativa (japonica cultivar-group)]	TA90594_4565	up	up	up	UP	UP	UP		1.12	26.42	35.91	16.84	1.05	3.22296	16.6896	36.3886	12.7481	1.1748
TaAffx.110793.1.S1_at	Os11g39370.1	BRASSINOSTEROID INSENSITIVE 1-associated receptor kinase 1 precursor, putative, expressed	Protein serine, putative [Oryza sativa (japonica cultivar-group)]	CA654315			down					1.12	1.5	-1.44	-3.71
TaAffx.123487.1.S1_at	Os01g07630.1	BRASSINOSTEROID INSENSITIVE 1-associated receptor kinase 1 precursor, putative, expressed	Putative brassinosteroid insensitive 1-associated receptor kinase 1 [Oryza sativa (japonica cultivar-group)]	BJ255760			down		DOWN			-1.06	-1.33	-2.01	-2.12	1.19	-1.14031	-1.3178	-2.0337	-1.3937	1.2196
TaAffx.26218.1.S1_at	Os03g49620.7	BRASSINOSTEROID INSENSITIVE 1-associated receptor kinase 1 precursor, putative, expressed	Putative receptor-like kinase [Oryza sativa (japonica cultivar-group)]	CA690960	up							-1.02	2.19	1.58	1.91
TaAffx.83041.1.S1_x_at	Os04g38480.1	BRASSINOSTEROID INSENSITIVE 1-associated receptor kinase 1 precursor, putative, expressed	SERK2 protein precursor [Zea mays (Maize)]	CK203918	up	up	up	UP	UP	UP		1.11	3.3	3.08	3.25	-1.06	1.31706	2.7006	4.0714	5.7604	2.765
Ta.7087.1.S1_s_at	Os06g07070.1	BRASSINOSTEROID INSENSITIVE 1-associated receptor kinase 1 precursor, putative, expressed	Putative receptor protein kinase PERK1 [Oryza sativa (japonica cultivar-group)]	TA74749_4565		up	up			UP		1.02	1.57	2.65	3.97	-1.01	1.32751	1.0482	1.6973	2.406	1.7796
TaAffx.55699.1.S1_at	Os05g34270.1	BRASSINOSTEROID INSENSITIVE 1-associated receptor kinase 1 precursor, putative, expressed	NA	CA690053	up	up	up	UP	UP	UP		1.48	4.39	6.77	4.93	-1.15	1.3845	4.2939	9.766	11.5332	2.7429
Ta.12499.2.A1_at	Os03g16010.1	BRASSINOSTEROID INSENSITIVE 1-associated receptor kinase 1 precursor, putative, expressed	Protein kinase, putative [Arabidopsis thaliana (Mouse-ear cress)]	TA82837_4565						DOWN						-1.32	1.02103	1.1571	-1.3759	-6.3191	-1.2753
Ta.5488.2.S1_at	Os06g16330.1	BRASSINOSTEROID INSENSITIVE 1-associated receptor kinase 1 precursor, putative, expressed	Putative somatic embryogenesis protein kinase 1 [Oryza sativa (japonica cultivar-group)]	TA83227_4565		down	down			DOWN		-1.01	-1.33	-2.33	-3.63	-1.05	-1.26094	1.0159	-1.8719	-3.4046	-1.7314
Ta.12499.2.A1_a_at	Os03g16010.1	BRASSINOSTEROID INSENSITIVE 1-associated receptor kinase 1 precursor, putative, expressed	Protein kinase, putative [Arabidopsis thaliana (Mouse-ear cress)]	TA82837_4565		down				DOWN		1.19	-1.3	-1.98	-5.3	-1.58	1.02599	-1.0508	-1.3106	-7.1679	-1.5154
Ta.12817.1.S1_at	Os04g38480.1	BRASSINOSTEROID INSENSITIVE 1-associated receptor kinase 1 precursor, putative, expressed	SERK family receptor-like protein kinase [Oryza sativa (japonica cultivar-group)]	TA74354_4565	up	up	up	UP	UP	UP		1.08	4.21	3.86	3.59	-1.04	1.53121	2.5269	4.6402	5.94	3.1374
Ta.22677.1.S1_at	Os03g32580.1	BRASSINOSTEROID INSENSITIVE 1-associated receptor kinase 1 precursor, putative, expressed	Leucine-rich repeat protein	CK207327						UP						-1.07	1.0355	1.465	1.8941	2.3633	2.3243
Ta.27314.1.S1_at	Os11g31540.1	BRASSINOSTEROID INSENSITIVE 1-associated receptor kinase 1 precursor, putative, expressed	Leucine-rich repeat protein LRP [Oryza sativa (japonica cultivar-group)]	TA90595_4565	up	up	up	UP	UP	UP		1.48	41.74	34.57	11.73	-1.37	3.67849	15.4305	38.4451	15.8652	1.0747
Ta.365.2.S1_at	Os05g34270.1	BRASSINOSTEROID INSENSITIVE 1-associated receptor kinase 1 precursor, putative, expressed	Hypothetical protein P0017D10.20 [Oryza sativa (japonica cultivar-group)]	TA90864_4565					UP	UP						-1.07	-1.16908	1.7798	2.17	2.0872	1.9401
Ta.365.3.S1_a_at	Os05g34270.1	BRASSINOSTEROID INSENSITIVE 1-associated receptor kinase 1 precursor, putative, expressed	Hypothetical protein P0017D10.20 [Oryza sativa (japonica cultivar-group)]	TA77185_4565		up		UP	UP	UP	UP	-1	1.85	2.03	1.2	-1.06	-1.06894	2.1991	2.8096	2.2648	2.6278
Ta.7738.1.S1_at	Os10g35450.1	BRASSINOSTEROID INSENSITIVE 1-associated receptor kinase 1 precursor, putative, expressed	Kinase, putative [Oryza sativa (japonica cultivar-group)]	TA74165_4565			down			DOWN	DOWN	1.03	-1.77	-2.77	-3.91	-1.09	-1.36714	-1.1789	-1.36	-8.4947	-2.5858
Ta.12499.1.S1_at	Os03g16010.1	BRASSINOSTEROID INSENSITIVE 1-associated receptor kinase 1 precursor, putative, expressed	Protein kinase, putative [Arabidopsis thaliana (Mouse-ear cress)]	TA82837_4565			down			DOWN		-1.07	-1.35	-1.45	-2.84	-1.11	-1.08213	1.0841	-1.2796	-2.6324	-1.3686
Ta.5488.1.A1_at	Os06g16330.1	BRASSINOSTEROID INSENSITIVE 1-associated receptor kinase 1 precursor, putative, expressed	receptor protein kinase-like protein [Oryza sativa (japonica cultivar-group)]	TA83228_4565			down			DOWN		-1.05	-1.24	-1.93	-3.05	-1.08	-1.16909	-1.1911	-1.5684	-3.1682	-1.6718
Ta.11367.2.S1_at	Os01g44110.1	BRASSINOSTEROID INSENSITIVE 1-associated receptor kinase 1 precursor, putative, expressed	Kinase, putative [Oryza sativa (japonica cultivar-group)]	TA74236_4565					DOWN							-1.17	-1.55944	-1.1582	-2.1447	1.3429	-1.5627
Ta.28105.1.A1_s_at	Os03g16010.1	BRASSINOSTEROID INSENSITIVE 1-associated receptor kinase 1 precursor, putative, expressed	ATP binding / protein kinase/ protein serine/threonine kinase/ protein-tyrosine kinase [Arabidopsis thaliana]	CA615193			down			DOWN		-1.05	-1.34	-1.65	-4.13	-1.28	1.01884	-1.0991	-1.2164	-3.8526	1.0733
TaAffx.110054.1.S1_at	Os02g06620.1	brassinosteroid LRR receptor kinase precursor, putative	NA	CA664703				UP	UP	UP	UP					1	-1.29251	1.9959	3.5045	4.9006	4.7491
TaAffx.73428.1.A1_at	Os11g14420.1	brassinosteroid LRR receptor kinase precursor, putative, expressed	Receptor-like protein kinase [Oryza sativa (japonica cultivar-group)]	CA639792						UP						-1.11	1.24564	1.4887	1.7918	3.7382	2.861
TaAffx.88328.1.S1_at	Os11g14420.1	brassinosteroid LRR receptor kinase precursor, putative, expressed	Receptor-like protein kinase [Oryza sativa (japonica cultivar-group)]	CA666101					UP	UP	UP					-1.04	1.19024	1.6156	2.3705	4.6547	2.6161
TaAffx.42397.1.S1_at	Os01g02810.1	receptor kinase LRK14, putative	Receptor-like kinase protein [Triticum aestivum (Wheat)]	AY584533						UP						1.01	-1.01578	1.5031	1.6595	2.3053	2.6013
TaAffx.110534.1.S1_x_at	Os01g02580.1	receptor kinase ORK10, putative	Receptor-like kinase ARK1AS [Triticum aestivum (Wheat)]	CA658015					UP	UP	UP					-1.01	-1.08626	1.3009	2.4673	5.7695	3.8548
TaAffx.110529.1.S1_at	Os02g17710.1	receptor kinase, putative, expressed	Leucine rich repeat containing protein-like [Oryza sativa (japonica cultivar-group)]	CA658091					UP	UP						-1.08	1.04631	1.9619	2.7817	2.2135	1.8767
TaAffx.53994.1.S1_at	Os04g15560.1	receptor kinase-like protein, putative	OSJNBb0015G09.11 protein [Oryza sativa (japonica cultivar-group)]	CA686988		up	up		UP		UP	1.27	1.94	2.13	2.17	-1.08	-1.13939	1.9492	2.2974	1.2276	2.505
Ta.3983.1.S1_at	Os07g04190.1	receptor protein kinase CLAVATA1 precursor, putative, expressed	RLK1 [Phyllostachys praecox]	TA87582_4565		down	down		DOWN	DOWN	DOWN	1.06	-1.97	-3.09	-3.89	-1.01	-1.6454	-2.0516	-2.471	-7.319	-3.4709
TaAffx.83423.1.S1_at	Os06g50340.1	receptor protein kinase CLAVATA1 precursor, putative, expressed	Putative receptor protein kinase [Oryza sativa (Rice)]	CA657729			down			DOWN		1.03	-1.03	-1.55	-2.19	-1.06	-1.05639	-1.3127	-1.4604	-2.2726	-1.3953
Ta.10652.1.A1_at	Os04g39650.1	receptor protein kinase CLAVATA1 precursor, putative, expressed	OSJNBb0022F23.6 protein [Oryza sativa (japonica cultivar-group)]	TA100445_4565			down					1.08	1.1	-1.28	-4.03
Ta.25419.1.S1_a_at	Os03g58750.1	receptor protein kinase CRINKLY4 precursor, putative, expressed	Hypothetical protein OSJNBa0087C10.18 [Oryza sativa (japonica cultivar-group)]	TA98333_4565						UP						-1.11	1.08769	1.2928	1.1733	2.8706	1.4248
Ta.15214.1.S1_at	Os01g54700.1	receptor protein kinase PERK1, putative, expressed	NA	TA92382_4565	up	up		UP	UP	UP	UP	1.97	4.77	4.74	1.94	-1.09	1.39673	4.0376	7.1121	8.1654	8.188
Ta.17694.1.S1_at	Os01g54700.1	receptor protein kinase PERK1, putative, expressed	NA	TA92990_4565						UP						1.03	1.05614	1.0083	1.0745	3.3327	2.0092
Ta.20759.1.S1_at	Os01g54700.1	receptor protein kinase PERK1, putative, expressed	Putative receptor protein kinase PERK1 [Oryza sativa (japonica cultivar-group)]	CA599772			up		UP	UP	UP	1.06	1.21	1.71	2.12	-1.1	1.19792	1.5973	2.9274	7.4754	8.856
TaAffx.136997.1.S1_s_at	Os01g54700.1	receptor protein kinase PERK1, putative, expressed	NA	CA668342					UP	UP						1.24	1.07298	1.9739	4.7026	4.3265	1.4516
TaAffx.56119.1.S1_at	Os01g54700.1	receptor protein kinase PERK1, putative, expressed	NA	TA109176_4565						DOWN						-1.22	-1.14471	-1.1813	-1.2424	-2.3245	-1.4391
Ta.27027.1.S1_at	Os02g09740.1	receptor protein kinase TMK1 precursor, putative, expressed	Putative leucine-rich repeat transmembrane protein kinase [Oryza sativa (japonica cultivar-group)]	TA72037_4565			up
Ta.27027.1.S1_s_at	Os02g09740.1	receptor protein kinase TMK1 precursor, putative, expressed	Putative leucine-rich repeat transmembrane protein kinase [Oryza sativa (japonica cultivar-group)]	TA72037_4565			up					1.02	1.16	1.78	4.26
Ta.29629.1.S1_s_at	Os03g50810.1	receptor protein kinase TMK1 precursor, putative, expressed	Gibberellin-induced receptor-like kinase TMK [Oryza sativa (japonica cultivar-group)]	TA73859_4565			down
Ta.18563.1.S1_x_at	Os04g58910.1	receptor protein kinase TMK1 precursor, putative, expressed	H0723C07.6 protein [Oryza sativa (Rice)]	CJ534801			down			DOWN		-1.21	-1.27	-1.61	-2.45	-1.01	-1.17845	-1.2444	-1.1489	-2.2853	-1.748
Ta.15929.1.S1_x_at	Os04g58910.1	receptor protein kinase TMK1 precursor, putative, expressed	H0723C07.6 protein [Oryza sativa (Rice)]	CJ534801						DOWN	DOWN					-1.13	-1.45492	-1.295	-1.5391	-5.0837	-3.0708
Ta.29629.2.S1_a_at	Os03g50810.1	receptor protein kinase TMK1 precursor, putative, expressed	Gibberellin-induced receptor-like kinase TMK [Oryza sativa (japonica cultivar-group)]	TA73859_4565			down					-1.23	-1.49	-1.07	-2.2
Ta.11580.1.S1_at	Os04g20810.2	receptor protein kinase-like protein, putative, expressed	OSJNBa0009K15.9 protein [Oryza sativa (Rice)]	TA88521_4565			down					-1.12	-1.04	-1.28	-2.27
Ta.21227.2.S1_a_at	Os03g04110.1	receptor-like GPI-anchored protein 2, putative, expressed	Hypothetical protein OJ1006F06.19 [Oryza sativa (japonica cultivar-group)]	CA661665	up	up		UP	UP	UP		1.06	2.31	4.23	3.04	-1.06	1.349	4.5009	4.6345	4.1039	3.0173
TaAffx.83547.1.S1_at	Os01g02350.1	receptor-like kinase ARK1AS, putative, expressed	Receptor-like kinase ARK1AS [Triticum aestivum (Wheat)]	CA656323					UP	UP						1	-1.1444	1.3848	2.2273	2.2405	1.7919
TaAffx.26913.1.S1_at	Os01g02350.1	receptor-like kinase ARK1AS, putative, expressed	Receptor-like kinase [Hordeum vulgare (Barley)]	TA100539_4565					UP	UP						1.02	-1.11236	1.5153	2.328	2.8624	2.9583
TaAffx.53898.1.S1_at	Os01g02350.1	receptor-like kinase ARK1AS, putative, expressed	Putative rust resistance kinase Lr10 [Oryza sativa (japonica cultivar-group)]	CA687973						DOWN						1.02	1.02552	-1.3805	-1.2789	-3.8277	-1.067
TaAffx.54115.1.S1_at	Os07g04810.1	receptor-like kinase ARK1AS, putative, expressed	Receptor-like kinase TAK33-like protein [Oryza sativa (japonica cultivar-group)]	CA685623		up	up			UP		-1.02	1.12	4.71	4.13	1.02	1.80506	1.4204	1.7052	13.6974	2.6864
TaAffx.55428.1.S1_at	Os01g02800.1	receptor-like kinase ARK1AS, putative, expressed	Putative rust resistance kinase Lr10 [Oryza sativa (japonica cultivar-group)]	CA666207					UP							-1.1	-1.06687	1.5244	2.4606	1.2976	1.2787
TaAffx.55952.1.S1_at	Os01g02800.1	receptor-like kinase ARK1AS, putative, expressed	TAK33 [Triticum aestivum (Wheat)]	CA659077					UP	UP						-1.27	-1.37156	1.1118	2.2968	2.4959	2.9545
TaAffx.94232.1.S1_at	Os04g54140.1	receptor-like kinase, putative, expressed	H0315F07.5 protein [Oryza sativa (Rice)]	TA101666_4565	up		up		UP	UP	UP	-1.02	2.99	1.84	2.52	-1.28	1.5439	1.8434	2.2543	5.5601	5.8639
TaAffx.77769.1.S1_at	Os01g02570.1	receptor-like kinase, putative, expressed	Receptor-like protein kinase [Oryza sativa (Rice)]	TA99615_4565						DOWN						1.01	1.05796	-1.0199	-1.5067	-2.3934	-1.4012
TaAffx.113326.1.S1_at	Os04g54140.1	receptor-like kinase, putative, expressed	NA	CA615322						UP						1.1	1.13846	-1.0626	1.6858	8.7961	2.0863
TaAffx.29200.1.S1_at	Os04g54140.1	receptor-like kinase, putative, expressed	OSJNBa0043L09.10 protein [Oryza sativa (japonica cultivar-group)]	CA648240		up		UP	UP	UP	UP	1.07	1.23	2.75	1.83	1.02	1.21983	2.8251	5.7273	17.3752	2.5584
Ta.11089.1.A1_at	Os09g17630.1	receptor-like protein kinase 2, putative, expressed	NA	CA670916	up				UP			1.07	3.58	1.62	1.17	-1.06	1.32539	1.6605	2.0871	1.762	-3.9547
TaAffx.104738.1.S1_at	Os09g17630.1	receptor-like protein kinase 2, putative, expressed	F24B9.29 protein [Arabidopsis thaliana (Mouse-ear cress)]	CA745497	up							-1.03	1.99	1.26	1.04
Ta.26086.1.A1_at	Os04g15660.1	receptor-like protein kinase 5 precursor, putative	Receptor-like kinase with LRR repeats [Triticum aestivum (Wheat)]	CD452558		up	up	UP	UP		UP	1.07	1.88	3.12	4.99	1.07	1.02805	2.074	2.5868	1.407	2.7965
TaAffx.27331.1.S1_at	Os02g34770.1	receptor-like protein kinase 5 precursor, putative	Hypothetical protein OSJNBa0079B05.9 [Oryza sativa (Rice)]	CA678172					UP							1.04	-1.1037	1.3906	3.2921	1.8779	2.3219
Ta.27503.1.A1_at	Os11g36190.1	receptor-like protein kinase 5 precursor, putative, expressed	Leucine Rich Repeat, putative [Oryza sativa (japonica cultivar-group)]	TA105680_4565				UP	UP	UP						1.1	1.26076	3.2721	6.4476	3.6393	1.8664
TaAffx.82086.1.S1_at	Os12g43640.1	receptor-like protein kinase 5 precursor, putative, expressed	Hypothetical protein [Oryza sativa (japonica cultivar-group)]	TA101891_4565			up					-1.04	1.73	1.69	2.22
TaAffx.6780.1.S1_at	Os01g53920.1	receptor-like protein kinase 5 precursor, putative, expressed	NA	CA677672		up		UP	UP	UP		1.22	1.65	2.27	1.87	-1.08	1.45746	1.9987	2.5793	3.4683	2.0025
TaAffx.55754.1.S1_at	Os02g13510.1	receptor-like protein kinase 5 precursor, putative, expressed	Putative LRK1 protein [Oryza sativa (japonica cultivar-group)]	CA661794	up	up	up	UP	UP	UP		1.21	2.89	3.87	3.87	-1.02	1.50414	3.8755	5.4393	9.3842	4.0427
TaAffx.90087.1.S1_at	Os05g44770.1	receptor-like protein kinase 5 precursor, putative, expressed	Hypothetical protein OSJNBa0075A10.6 [Oryza sativa (japonica cultivar-group)]	BQ608660			up					1.09	1.73	1.75	2.41
TaAffx.53953.1.S1_at	Os02g34790.1	receptor-like protein kinase 5 precursor, putative, expressed	NA	CA687451			up	UP	UP			1.62	1.37	1.77	2.97	-1.1	1.08918	2.9874	8.3133	3.2551	3.5986
Ta.7017.1.S1_at	Os01g53920.1	receptor-like protein kinase 5 precursor, putative, expressed	Putative LRK1 protein [Oryza sativa (japonica cultivar-group)]	TA88303_4565	up	up		UP	UP	UP		-1.06	6.1	5.62	8.17	-1.09	2.16961	4.1472	9.9084	19.2739	5.2182
Ta.26901.1.S1_at	Os06g36270.4	receptor-like protein kinase 5 precursor, putative, expressed	Putative serine-threonine protein kinase [Oryza sativa (japonica cultivar-group)]	TA85724_4565	up				UP			-1.03	2.04	-1.41	-1.65	-1.04	1.0558	1.841	2.2482	-1.0457	2.1929
Ta.21573.1.S1_at	Os11g07120.1	receptor-like protein kinase 5 precursor, putative, expressed	Hypothetical protein P0017C12.12 [Oryza sativa (japonica cultivar-group)]	CA696411	up		down	UP	UP			1.46	2.32	1.37	-2.04	-1.11	1.00698	2.7339	2.6041	1.8369	-1.0218
TaAffx.111309.1.S1_at	Os11g40810.1	receptor-like protein kinase 5 precursor, putative, expressed	NA	CA643618						UP	UP					1.22	1.06437	1.5451	1.8974	4.2648	3.0272
TaAffx.27177.1.S1_at	Os11g40810.1	receptor-like protein kinase 5 precursor, putative, expressed	NA	CA680302	up			UP	UP	UP		1.18	5.12	1.37	-1.7	-1.1	1.1834	2.5815	5.6463	4.0344	2.5513
TaAffx.28923.1.S1_s_at	Os10g17960.1	receptor-like protein kinase homolog RK20-1, putative, expressed	Putative receptor-like protein kinase [Oryza sativa (Rice)]	TA94426_4565					UP	UP	UP					-1.12	-1.20768	1.5613	3.075	2.5912	3.9642
TaAffx.86336.1.S1_at	Os07g35004.1	receptor-like protein kinase homolog RK20-1, putative, expressed	Putative receptor-like protein kinase 4 [Oryza sativa (japonica cultivar-group)]	CA610824			up		UP	UP	UP	-1.02	1.98	3.48	9.02	-1.39	2.60114	2.183	4.7029	23.3189	12.3176
TaAffx.31754.1.S1_at	Os07g35330.1	receptor-like protein kinase homolog RK20-1, putative, expressed	ATP binding / carbohydrate binding / kinase/ protein kinase/ protein serine/threonine kinase/ protein-tyrosine kinase/ sugar binding [Arabidopsis thaliana]	CA608501	up	up	up	UP	UP	UP		1.03	5.1	4.57	3.32	1.06	1.87815	3.0261	3.2995	4.06	1.379
TaAffx.110408.1.S1_at	Os05g41370.1	receptor-like protein kinase homolog RK20-1, putative, expressed	B0808H03.2 protein [Oryza sativa (Rice)]	TA103397_4565		up	up			UP		-1.02	1.47	2.16	2.03	-1.02	1.2084	1.8446	1.8162	3.174	1.8105
TaAffx.110342.1.S1_at	Os07g35004.1	receptor-like protein kinase homolog RK20-1, putative, expressed	Putative receptor-like protein kinase 4 [Oryza sativa (japonica cultivar-group)]	BQ789453				UP	UP	UP	UP					-1.2	2.02665	2.6066	3.568	17.6378	10.3252
Ta.689.1.A1_at	Os12g41490.1	receptor-like protein kinase homolog RK20-1, putative, expressed	Protein kinase domain, putative [Oryza sativa (japonica cultivar-group)]	TA108526_4565					UP	UP						1.01	-1.00083	1.726	2.4706	2.4284	1.2239
TaAffx.56854.1.S1_at	Os07g35330.1	receptor-like protein kinase homolog RK20-1, putative, expressed	B0808H03.2 protein [Oryza sativa (Rice)]	CA642532						UP						1.19	1.39291	1.5837	1.6558	4.6051	2.4789
TaAffx.53376.2.S1_at	Os11g46980.1	receptor-like protein kinase precursor, putative	Leucine Rich Repeat, putative [Oryza sativa (japonica cultivar-group)]	CA638698		up	up	UP		UP		1.09	1.45	4.75	4.59	1.03	1.43203	2.3709	1.814	8.3435	2.5622
TaAffx.28832.1.S1_at	Os02g40200.1	receptor-like protein kinase precursor, putative, expressed	Hypothetical protein P0407A09.27-1 [Oryza sativa (japonica cultivar-group)]	CA695702	up			UP	UP			1.43	2.73	3.09	1.05	1.01	-1.33377	4.4699	5.864	-1.0396	-2.5108
TaAffx.82605.1.S1_at	Os11g46960.1	receptor-like protein kinase precursor, putative, expressed	OSJNBa0021F22.13 protein [Oryza sativa (japonica cultivar-group)]	TA106095_4565					UP	UP						-1.08	1.22646	1.7937	3.0104	2.8052	1.9969
TaAffx.66679.1.S1_at	Os11g10310.1	receptor-like protein kinase precursor, putative, expressed	Leucine rich repeat containing protein kinase [Oryza sativa (japonica cultivar-group)]	CA655636	down				DOWN	DOWN	DOWN	-1.05	-4.04	-2.36	-2.63	-1.15	-2.24948	-2.0166	-2.0007	-9.1629	-14.1971
TaAffx.53376.3.S1_s_at	Os11g47180.1	receptor-like protein kinase precursor, putative, expressed	Leucine Rich Repeat, putative [Oryza sativa (japonica cultivar-group)]	CA693040		up	up			UP		1.04	-1.02	3.06	2.94	1.08	1.14309	1.0414	1.0708	2.0762	1.1391
TaAffx.53376.1.S1_at	Os11g47180.1	receptor-like protein kinase precursor, putative, expressed	Receptor kinase TRKb [Oryza sativa (indica cultivar-group)]	TA87848_4565	up	up	up		UP	UP		1.1	4.36	24.42	34.39	-1.2	4.39353	4.6505	3.7281	27.1849	3.6105
TaAffx.4501.4.S1_s_at	Os02g40200.1	receptor-like protein kinase precursor, putative, expressed	Hypothetical protein P0407A09.23 [Oryza sativa (japonica cultivar-group)]	TA85877_4565			down	UP	UP							1.01	-2.04388	2.1472	2.4219	-1.0753	-2.5448
TaAffx.4501.1.A1_at	Os02g40200.1	receptor-like protein kinase precursor, putative, expressed	Hypothetical protein P0407A09.23 [Oryza sativa (japonica cultivar-group)]	TA85877_4565			down	UP	UP			1.06	1.95	-1.36	-3.88	1.04	-1.88822	2.1511	2.5996	-1.0045	-2.2295
TaAffx.30142.1.S1_at	Os02g40180.1	receptor-like protein kinase precursor, putative, expressed	Hypothetical protein P0407A09.27-1 [Oryza sativa (japonica cultivar-group)]	CA627867			up					-1.02	1.06	-1.08	2.32
TaAffx.30520.1.S1_s_at	Os05g08770.1	receptor-like protein kinase precursor, putative, expressed	Putative extensin [Oryza sativa (japonica cultivar-group)]	CA624587			down			DOWN		1.01	-2.32	1.01	-3.02	-1.14	-1.30553	1.5132	-2.3358	-5.4229	1.5024
TaAffx.13367.2.S1_at	Os02g12400.1	receptor-like protein kinase precursor, putative, expressed	Hypothetical protein B1307A11.10 [Oryza sativa (japonica cultivar-group)]	TA103617_4565	up			UP	UP	UP		1.02	6.05	1.6	-1.07	-1.09	1.22265	2.8469	6.6108	3.2328	-2.7862
TaAffx.13367.1.A1_at	Os02g12400.1	receptor-like protein kinase precursor, putative, expressed	Hypothetical protein B1307A11.10 [Oryza sativa (japonica cultivar-group)]	TA103617_4565	up			UP	UP	UP						1.08	1.26172	2.915	6.7498	3.4366	-2.1213
TaAffx.26414.1.S1_at	Os08g24310.1	receptor-like protein kinase precursor, putative, expressed	Hypothetical protein P0474F07.36 [Oryza sativa (japonica cultivar-group)]	CA689150		up	up			UP		-1.08	1.76	53.04	79.37	1.11	2.76318	1.3996	1.1069	15.887	1.5337
TaAffx.110337.1.S1_at	Os08g14940.1	receptor-like protein kinase precursor, putative, expressed	Hypothetical protein OSJNBb0003H03.13 [Oryza sativa (japonica cultivar-group)]	CA660216						DOWN						-1.03	-1.03177	1.4772	1.2203	-4.0664	-1.0728
TaAffx.102420.1.S1_at	Os10g33040.1	receptor-like protein kinase precursor, putative, expressed	Protein kinase, putative [Oryza sativa (japonica cultivar-group)]	CJ626065	up	up	up	UP	UP	UP		-1.13	10.47	7.66	8.59	-1.16	2.55758	5.2668	9.1704	14.5	5.3407
Ta.30843.1.S1_at	Os02g40200.1	receptor-like protein kinase precursor, putative, expressed	NA	CN010436		down	down			DOWN	DOWN	1.02	-1.61	-2.52	-4.69	-1.06	-1.37691	-1.4466	-1.5415	-6.6781	-4.5871
Ta.26189.1.A1_at	Os02g12420.1	receptor-like protein kinase precursor, putative, expressed	Hypothetical protein B1307A11.10 [Oryza sativa (japonica cultivar-group)]	TA102597_4565						DOWN						1.03	-1.03762	1.9633	2.585	-2.3423	-1.6179
Ta.20108.1.S1_at	Os11g46970.1	receptor-like protein kinase precursor, putative, expressed	Receptor kinase MRKa [Oryza sativa (indica cultivar-group)]	CA600792			up			UP		1.11	1.23	4.76	4.12	1.05	1.44098	1.7965	1.9695	5.6114	1.5751
TaAffx.56578.1.S1_at	Os07g30410.1	receptor-like protein kinase, putative	NA	CA648799						UP						1.04	1.1085	1.1215	1.8001	9.6927	2.5779
TaAffx.54530.2.A1_x_at	Os11g10280.1	receptor-like protein kinase, putative	Receptor-like protein kinase [Oryza sativa (Rice)]	BJ249714	up			UP	UP	UP	UP					-1.04	1.34256	3.2897	3.107	6.4041	8.6864
TaAffx.23427.1.S1_at	Os04g12580.1	receptor-like protein kinase, putative	H0512B01.11 protein [Oryza sativa (Rice)]	CA619341		up		UP	UP	UP	UP	1.25	1.54	2.32	2.33	-1.01	-1.66015	2.7265	5.5781	2.2744	2.5563
TaAffx.54530.2.A1_at	Os11g10280.1	receptor-like protein kinase, putative	Receptor-like protein kinase [Oryza sativa (Rice)]	BJ249714	up			UP	UP	UP	UP	-1.04	8.42	1.95	-1.78	-1.13	1.22445	3.2019	3.1389	6.8618	8.9165
Ta.18644.1.S1_at	Os10g01100.1	receptor-like protein kinase, putative, expressed	Putative receptor-like protein kinase [Oryza sativa (Rice)]	TA93196_4565	up	up	up	UP	UP	UP		1.05	2.95	2.36	2.53	-1.2	1.4282	2.5039	3.402	5.4248	3.0297
Ta.22666.1.S1_at	Os01g66820.1	receptor-like protein kinase, putative, expressed	NA	CA681614	up	up	up	UP	UP	UP		1.36	11.05	16.48	12.11	1.05	2.53153	9.5623	19.7656	20.096	3.3374
Ta.22666.2.S1_at	Os01g66820.1	receptor-like protein kinase, putative, expressed	Hypothetical protein P0017D10.20 [Oryza sativa (japonica cultivar-group)]	CA693066	up	up	up	UP	UP	UP	UP	1.29	4.55	10.79	9.85	-1	1.36826	9.3003	30.0654	24.2791	3.9438
TaAffx.53108.1.S1_at	Os01g49580.1	protein kinase domain containing protein, expressed	Receptor serine/threonine kinase PR5K-like [Oryza sativa (japonica cultivar-group)]	CA696641	up	up	up	UP	UP	UP		1.21	4.82	5.08	3.77	-1.07	1.5134	3.3464	3.8917	5.6632	3.0926
Ta.12007.2.S1_at	Os01g49580.1	protein kinase domain containing protein, expressed	Receptor serine/threonine kinase PR5K-like [Oryza sativa (japonica cultivar-group)]	BG907089	up	up	up	UP	UP	UP		1.39	10.53	9.65	8.51	-1	1.93949	5.6694	9.9762	15.5542	5.6736
TaAffx.105548.1.S1_at	Os01g49580.1	protein kinase domain containing protein, expressed	Receptor serine/threonine kinase PR5K-like [Oryza sativa (japonica cultivar-group)]	CA732862	up	up	up	UP	UP	UP	UP	1.05	5.91	6.07	9.21	-1.15	2.18789	3.3966	6.8394	22.1035	7.232
Ta.9766.2.S1_at	Os06g22810.1	protein kinase, putative, expressed	Putative receptor-like protein kinase [Oryza sativa (japonica cultivar-group)]	BJ230553			up					-1.26	-1.31	1.43	3.76
TaAffx.107196.1.S1_at	Os05g06990.1	protein kinase, putative, expressed	Putative receptor-like protein kinase [Oryza sativa (japonica cultivar-group)]	TA90949_4565					DOWN							-1.07	1.31692	-1.3711	-1.999	1.1853	1.1309
TaAffx.7238.1.S1_at	Os05g40770.1	protein kinase, putative, expressed	Putative receptor protein kinase [Oryza sativa (japonica cultivar-group)]	CA664473	up	up	up	UP	UP	UP		1.01	2.62	10.08	13.09	-1.26	1.89694	2.4423	2.332	6.4381	2.3861
TaAffx.51135.1.S1_at	Os03g17300.3	protein kinase, putative, expressed	Putative receptor-like protein kinase [Oryza sativa (japonica cultivar-group)]	CA730578						UP	UP					-1.12	-1.15363	-1.0007	-1.2998	2.6499	3.4892
TaAffx.49749.1.S1_at	Os05g40770.1	protein kinase, putative, expressed	Putative receptor-like protein kinase 2 [Oryza sativa (japonica cultivar-group)]	CA639769			up					-1.02	1.07	1.98	2.19
TaAffx.25460.1.S1_at	Os02g09960.1	protein kinase, putative, expressed	Putative receptor protein kinase PERK1 [Oryza sativa (japonica cultivar-group)]	TA96392_4565		up				UP		1.03	1.64	2.37	2.14	-1.03	1.25901	1.7929	1.974	3.6115	2.0142
Ta.9766.2.S1_x_at	Os06g22810.1	protein kinase, putative, expressed	Putative receptor-like protein kinase [Oryza sativa (japonica cultivar-group)]	BJ230553			up
Ta.9766.1.S1_at	Os06g22810.1	protein kinase, putative, expressed	Putative receptor-like protein kinase [Oryza sativa (japonica cultivar-group)]	TA72853_4565			up				UP					-1.02	-1.02244	-1.8301	-1.6452	1.2122	2.1227
TaAffx.28910.1.S1_at	Os05g40770.1	protein kinase, putative, expressed	Putative receptor protein kinase [Oryza sativa (japonica cultivar-group)]	CA654670	up	up	up	UP	UP	UP		1.07	2.91	11.24	9.28	-1.03	1.98307	2.0596	2.2179	4.4204	2.2568
Ta.9766.1.S1_a_at	Os06g22810.1	protein kinase, putative, expressed	Putative receptor-like protein kinase [Oryza sativa (japonica cultivar-group)]	TA72854_4565			up					-1.1	-1.41	-1.08	2.18
Ta.27812.1.A1_at	Os05g25450.1	protein kinase, putative, expressed	Receptor-protein kinase-like protein [Arabidopsis thaliana (Mouse-ear cress)]	CD863065	up				UP	UP		-1.03	2.83	1.29	-1.05	-1.04	1.07702	1.9406	3.0263	2.855	2.565
Ta.19960.1.A1_at	Os09g16540.1	protein kinase, putative, expressed	Receptor kinase Lecrk-like [Oryza sativa (japonica cultivar-group)]	TA99687_4565		up	up	UP	UP	UP		1.34	2.29	46.69	46.22	-1.14	3.32638	8.449	16.8907	22.9694	1.4201
Ta.16484.1.S1_at	Os03g17300.3	protein kinase, putative, expressed	Putative receptor-like protein kinase [Oryza sativa (japonica cultivar-group)]	CA607123						UP	UP					-1.16	1.03592	-1.1479	-1.0375	2.5264	3.8028
Ta.9766.1.S1_x_at	Os06g22810.1	protein kinase, putative, expressed	Putative receptor-like protein kinase [Oryza sativa (japonica cultivar-group)]	TA72853_4565			up					-1.11	-1.44	1.02	2.3
Probeset ID	RICE_HIT	RICE_ANNOTATION	TIGR_TA_ANNOTATION	TA-EST_hit	ToxA_3hpi	ToxA_9hpi	ToxA_14hpi	ToxB_9hpi	ToxB_14hpi	ToxB_24hpi	ToxB_48hpi	Fold change ToxA_0h	Fold change ToxA_3h	Fold change ToxA_9h	Fold change ToxA_14h	Fold change ToxB_0h	Fold change ToxB_3h_	Fold change ToxB_9h_	Fold change ToxB_14h	Fold change ToxB_24h	Fold change ToxB_48h
Pathogenesis-related proteins, PGIP and PGIP inhibitor
Ta.1799.1.S1_at	Os03g18850.1	pathogenesis-related protein 1, putative, expressed	Pathogen-related protein [Oryza sativa (Rice)]	TA93662_4565						UP						-1.06	-1.00942	1.1849	1.2663	2.0479	1.4631
Ta.4328.1.S1_x_at	Os03g18850.1	pathogenesis-related protein 1, putative, expressed	Pathogen-related protein [Oryza sativa (Rice)]	TA83754_4565		up						1.01	1.06	21.17	24.39
Ta.13013.2.S1_x_at	Os03g18850.1	pathogenesis-related protein 1, putative, expressed	Pathogen-related protein [Oryza sativa (Rice)]	TA53011_4565	up	up	up	UP	UP	UP	UP	1.16	2.12	10.99	22.1	-1.06	2.41594	2.7022	2.3151	5.1323	5.4982
Ta.22619.1.S1_x_at	Os12g36830.1	pathogenesis-related protein 10, putative, expressed	Pathogenesis-related protein 10 [Hordeum vulgare (Barley)]	TA79592_4565	up			UP	UP	UP		1.33	3.05	17.56	19.61	-1.9	1.38688	9.0451	27.8708	3.8697	-1.426
Ta.22619.1.S1_at	Os12g36830.1	pathogenesis-related protein 10, putative, expressed	Pathogenesis-related protein 10 [Hordeum vulgare (Barley)]	TA79592_4565		up	up	UP	UP	UP		1.02	1.83	17.92	24.43	-1.73	1.46765	9.6522	32.545	4.8949	-1.2756
Ta.8304.1.S1_x_at	Os07g03710.1	pathogenesis-related protein PRB1-3 precursor, putative, expressed	PR1a protein [Oryza sativa (Rice)]	TA61359_4565	up	up	up			UP	UP	1.13	9.96	27.31	94.67	-1.46	2.69076	2.0744	1.3229	8.9831	6.2148
Ta.8304.1.S1_a_at	Os07g03710.1	pathogenesis-related protein PRB1-3 precursor, putative, expressed	PR1a protein [Oryza sativa (Rice)]	TA61383_4565	up	up	up			UP	UP	1.31	9.45	40.64	124.35	-1.21	2.57415	1.9566	1.2488	11.2099	6.1472
Ta.30739.2.S1_at	Os07g03710.1	pathogenesis-related protein PRB1-3 precursor, putative, expressed	PR1a protein [Oryza sativa (Rice)]	CA692019		up	up	UP	UP	UP	UP	4.18	1.31	16.52	87.16	-1.14	1.56279	10.7471	33.1919	67.1726	48.9747
TaAffx.83275.3.S1_s_at	Os07g03710.1	pathogenesis-related protein PRB1-3 precursor, putative, expressed	PR1a protein [Oryza sativa (Rice)]	CA683813				UP	UP	UP	UP					1.07	-1.09559	2.442	8.1723	27.2116	28.3459
TaAffx.83275.1.S1_at	Os07g03710.1	pathogenesis-related protein PRB1-3 precursor, putative, expressed	PR1a protein [Oryza sativa (Rice)]	CA659475			up	UP	UP	UP	UP	1.14	1.11	2.43	20.55	1.04	-1.10205	2.2979	5.8124	27.5195	20.0823
Ta.1244.1.S1_x_at	Os12g43490.1	alpha-amylase/trypsin inhibitor, putative, expressed	Thaumatin-like protein [Triticum aestivum (Wheat)]	CK198229					DOWN	DOWN	DOWN					-1.08	-1.3196	-1.6978	-2.0438	-4.0518	-4.9159
Ta.25053.1.S1_at	Os12g43490.1	alpha-amylase/trypsin inhibitor, putative, expressed	Thaumatin-like protein [Triticum aestivum (Wheat)]	TA65743_4565		up	up	UP	UP	UP	UP	1.14	1.63	70.1	242.01	-1.03	3.04592	8.3176	8.4407	61.666	22.2474
TaAffx.9423.1.S1_at	Os03g46070.1	protein P21, putative, expressed	Pathogenesis-related thaumatin-like protein [Oryza sativa (Rice)]	CA599267			down			DOWN		1.11	1.61	-1.69	-5.88	-1.05	1.06711	1.3124	-1.0332	-4.3264	1.674
Ta.23322.1.S1_s_at	Os03g45960.1	protein P21, putative, expressed	Thaumatin-like protein TLP8 [Hordeum vulgare (Barley)]	TA68252_4565			up	UP	UP	UP	UP	1.25	1.36	24.44	92.42	-1.01	1.3205	7.7502	11.5483	9.3256	14.7472
Ta.23322.2.S1_at	Os03g46070.1	protein P21, putative, expressed	Thaumatin-like protein TLP8 [Hordeum vulgare (Barley)]	TA68249_4565	up	up	up	UP	UP	UP		1.28	2.43	2.73	4.93	-1.11	1.38087	2.0888	3.1983	3.1852	3.196
Ta.23322.3.S1_at	Os03g45960.1	protein P21, putative, expressed	Thaumatin-like protein TLP8 [Hordeum vulgare (Barley)]	TA68252_4565		up		UP	UP	UP	UP	1.36	1.09	28.79	46.38	-1.01	1.37856	10.7426	13.6915	11.2428	21.2755
TaAffx.67423.1.S1_at	Os03g14030.1	thaumatin-like protein 1 precursor, putative, expressed	Putative thaumatin-like protein [Arabidopsis thaliana (Mouse-ear cress)]	TA98464_4565		down						1	-1.35	-2.08	-1.44
TaAffx.52436.1.S1_at	Os03g14050.1	thaumatin-like protein 1 precursor, putative, expressed	NA	CA707838		up	up			UP		-1.05	1	4.45	5.93	-1.02	1.52642	-1.2183	1.1911	2.3852	1.0934
Ta.959.1.S1_at	Os12g43380.1	thaumatin-like protein precursor, putative, expressed	Thaumatin-like protein 2 [Triticum aestivum (Wheat)]	TA58250_4565	up	up	up	UP	UP	UP	UP	1.13	6.5	32.2	140.02	-1.57	3.21678	17.8255	43.2819	43.3992	47.672
Ta.19422.1.S1_at	Os12g43440.1	thaumatin-like protein precursor, putative, expressed	xylanase inhibitor TL-XI precursor	TA80679_4565	up	up	up					1.22	4.97	30.81	17.57
TaAffx.106304.1.S1_at	Os12g43440.1	thaumatin-like protein precursor, putative, expressed	Thaumatin-like protein [Oryza sativa (japonica cultivar-group)]	CA720557		up	up	UP	UP			1.3	1.12	6.62	8.94	-1.1	1.65693	3.7589	7.2801	1.7729	-2.1751
Ta.24501.1.S1_at	Os12g43430.1	thaumatin-like protein precursor, putative, expressed	Thaumatin-like protein PWIR2 precursor [Triticum aestivum (Wheat)]	TA59754_4565			up	UP	UP	UP		1.6	2.28	22.06	40.36	-2.97	2.21974	10.0688	21.615	7.7446	-1.0844
Ta.27762.1.S1_x_at	Os12g43430.1	thaumatin-like protein precursor, putative, expressed	Thaumatin-like protein [Triticum aestivum (Wheat)]	TA59757_4565		up	up	UP	UP	UP		1.39	1.56	22.98	61.05	-1.36	1.40865	9.806	21.4637	8.3998	-1.0796
TaAffx.116570.1.S1_x_at	Os11g37970.1	win1 precursor, putative, expressed	Pathogenesis-related protein 4 [Triticum monococcum (Einkorn wheat) (Small spelt)]	AL825803		up	up	UP	UP	UP		1.14	1.84	14.63	30.78	1.15	1.30744	4.894	8.7395	4.6515	1.0231
TaAffx.108556.1.S1_x_at	Os11g37950.1	win2 precursor, putative, expressed	Pathogenesis-related protein 4 [Triticum monococcum (Einkorn wheat) (Small spelt)]	TA92345_4565	up		up	UP	UP	UP		-1.31	4.46	27.84	50.05	-1.53	2.00439	8.5191	11.3112	16.448	1.5102
TaAffx.128595.1.S1_at	Os11g37950.1	win2 precursor, putative, expressed	Putative vacuolar defense protein precursor [Triticum aestivum (Wheat)]	CK161419			up					-1.14	1.02	1.42	2.21
Ta.9226.1.S1_at	Os11g37950.1	win2 precursor, putative, expressed	Wheatwin1 precursor [Triticum aestivum (Wheat)]	TA61055_4565	up	up	up	UP	UP	UP		-1	7.27	45.78	122.31	-1.11	4.63405	13.8416	27.5334	28.1381	1.8562
TaAffx.116570.1.S1_at	Os11g37950.1	win2 precursor, putative, expressed	Pathogenesis-related protein 4 [Triticum monococcum (Einkorn wheat) (Small spelt)]	TA61041_4565		up	up	UP	UP	UP		1.28	1.54	4.1	11.63	1.04	1.21718	3.3045	7.0175	3.8069	-1.0417
TaAffx.108556.1.S1_at	Os11g37950.1	win2 precursor, putative, expressed	Pathogenesis-related protein 4 [Triticum monococcum (Einkorn wheat) (Small spelt)]	TA92345_4565		up		UP	UP	UP		-1.34	4.26	31.35	43.63	-1.16	2.05074	9.7382	12.2863	16.2059	1.4206
Ta.8271.1.S1_at	Os01g64110.1	hevamine-A precursor, putative, expressed	Chitinase [Oryza sativa (japonica cultivar-group)]	BQ161678	up	up		UP	UP	UP		-1.05	3.66	2.06	1.44	-1.04	1.98781	2.6423	3.3889	2.3285	1.0691
Ta.2784.1.A1_at	Os10g39680.1	acidic endochitinase Q precursor, putative, expressed	Chitinase 1 [Triticum aestivum (Wheat)]	TA53899_4565		up	up	UP	UP	UP		-1.14	2.17	3.9	6.2	-1.13	1.72112	2.5337	3.2721	12.8957	1.6988
Ta.14946.1.S1_at	Os10g39680.1	acidic endochitinase Q precursor, putative, expressed	24.8 kDa class II endochitinase-antifreeze protein precursor [Secale cereale (Rye)]	TA97587_4565		up		UP	UP	UP		2.71	1.31	8.82	8.29	-1.8	1.95224	4.1441	5.624	4.8565	4.0197
Ta.30501.1.S1_at	Os10g39680.1	acidic endochitinase Q precursor, putative, expressed	24.8 kDa class II endochitinase-antifreeze protein precursor [Secale cereale (Rye)]	TA53666_4565		up	up	UP	UP	UP		1.46	3.6	10.66	19.48	-1.39	2.06172	4.6201	7.8556	12.0576	1.2873
Ta.26983.1.A1_at	Os10g39680.1	acidic endochitinase Q precursor, putative, expressed	Chitinase [Oryza sativa (Rice)]	TA105226_4565	up				UP	UP	UP	2.05	3.02	1.69	1.4	-1.57	-1.81544	2.8745	15.5236	6.1282	4.1046
Ta.26340.1.A1_at	Os03g07940.1	AINTEGUMENTA-like protein, putative, expressed	31.7 kDa class I endochitinase-antifreeze protein precursor [Secale cereale (Rye)]	CK200819			up		UP	UP		-1.03	1.42	9.8	7.67	-1.03	1.58575	2.3176	3.9402	24.9979	1.8147
Ta.21342.1.S1_x_at	Os05g33140.1	basic endochitinase 1 precursor, putative, expressed	31.7 kDa class I endochitinase-antifreeze protein precursor [Secale cereale (Rye)]	TA54484_4565	up	up	up	UP	UP	UP		-1.08	4.56	18.42	41.87	-1.12	3.11777	7.5022	9.3168	8.5804	9.0576
Ta.26916.1.A1_at	Os06g51050.1	basic endochitinase 1 precursor, putative, expressed	Chitinase 2 [Triticum aestivum (Wheat)]	TA93372_4565		up	up			UP		-1.03	1.94	5.43	6.56	-1.08	1.91823	1.2839	1.5385	3.7147	1.3062
TaAffx.128418.43.S1_at	Os05g33140.1	basic endochitinase 1 precursor, putative, expressed	Chitinase 3 [Triticum aestivum (Wheat)]	TA54555_4565	up	up	up	UP	UP			1.04	2.01	5.46	58.28	1.13	1.70443	2.5598	4.1198	3.4448	1.0836
Ta.2783.1.S1_at	Os06g51060.1	basic endochitinase 1 precursor, putative, expressed	Chitinase 2 [Triticum aestivum (Wheat)]	CJ625121		up	up		UP	UP		-1.07	1.53	5.73	7.68	-1.21	1.85489	1.9283	2.0285	5.3333	2.5365
Ta.1929.1.S1_at	Os05g33130.1	basic endochitinase A precursor, putative, expressed	Chitinase [Poa pratensis (Kentucky bluegrass) (Phalaris japonica)]	CK212185			down			DOWN	DOWN	-1.15	-1.43	-1.84	-3.42	-1.06	-1.3696	-1.1343	-1.7306	-14.5853	-28.4547
Ta.22678.1.A1_s_at	Os05g33130.1	basic endochitinase A precursor, putative, expressed	Putative class III chitinase [Oryza sativa (Rice)]	TA50209_4565	up				UP			-1.11	2.43	2.22	1.78	-1.24	1.2897	1.7797	2.8386	1.3312	2.0376
Ta.6051.1.S1_a_at	Os10g28120.1	chitinase 1 precursor, putative, expressed	Class III chitinase [Oryza sativa (Rice)]	TA60065_4565	up	up	up	UP	UP	UP		1.12	4.04	25.87	28.84	-1.09	2.39494	7.8614	7.6558	10.4675	7.4742
Ta.6051.3.S1_x_at	Os10g28080.1	chitinase 1 precursor, putative, expressed	Class III chitinase [Oryza sativa (Rice)]	CV769477		up	up	UP	UP	UP		-1.03	4.98	11.71	13.71	1.06	2.47495	3.277	4.7472	3.5976	1.9824
TaAffx.120490.1.A1_at	Os10g28080.1	chitinase 1 precursor, putative, expressed	Chitinase [Oryza sativa (Rice)]	BJ216692	up	up	up		UP	UP		1.03	3.13	2.2	3.34	-1.23	2.24212	1.6982	2.1443	3.0353	1.6006
Ta.5676.2.S1_a_at	Os10g28050.1	chitinase 2, putative, expressed	Putative chitinase [Oryza sativa (japonica cultivar-group)]	TA81198_4565							UP					1.02	-1.11191	-1.1149	-1.2095	-1.048	2.0321
Ta.2278.2.S1_a_at	Os08g41100.1	endochitinase 1 precursor, putative, expressed	H0522A01.12 protein [Oryza sativa (Rice)]	TA59212_4565	up	up		UP	UP	UP		2.02	12.64	5.3	2.26	-1.69	1.46173	6.0192	11.7738	5.7135	1.9714
Ta.2278.2.S1_x_at	Os04g41680.1	endochitinase A precursor, putative, expressed	Chitinase II [Triticum aestivum (Wheat)]	TA59211_4565	up	up		UP	UP	UP		1.48	11.98	4.84	2.39	-1.19	1.72472	5.8924	11.4858	5.6879	1.8815
Ta.2278.1.S1_x_at	Os04g41620.1	endochitinase A precursor, putative, expressed	Chitinase IV [Triticum aestivum (Wheat)]	TA59188_4565	up	up		UP	UP	UP		1.34	6.09	5.77	2.94	1.03	1.81785	6.7354	10.598	5.2612	1.6138
Ta.224.1.S1_at	Os04g41680.1	endochitinase A precursor, putative, expressed	Chitinase IV [Triticum aestivum (Wheat)]	TA59163_4565	up	up		UP	UP	UP		1.69	2.75	6.31	7.22	-1.11	1.34353	3.6401	8.1544	3.3461	1.5443
Ta.221.1.S1_at	Os04g41680.1	endochitinase A precursor, putative, expressed	Chitinase II [Triticum aestivum (Wheat)]	TA93063_4565	up		up	UP	UP	UP		1.54	7.52	13.08	18.25	-1.05	1.89757	6.4799	15.1769	11.9004	2.1037
Ta.2278.3.S1_x_at	Os04g41680.1	endochitinase A precursor, putative, expressed	Chitinase II [Triticum aestivum (Wheat)]	TA59211_4565				UP	UP	UP						1	1.48261	5.1289	8.8825	4.5389	1.6974
Ta.2278.2.S1_at	Os04g41620.1	endochitinase A precursor, putative, expressed	Chitinase II [Triticum aestivum (Wheat)]	TA59211_4565				UP	UP	UP						-1.43	1.62818	5.8012	13.3827	5.2507	1.9467
Ta.4385.1.S1_at	Os04g41620.1	endochitinase A precursor, putative, expressed	NA	BQ237751		up						1.01	-1.1	2.07	1.17
Ta.4385.2.A1_x_at	Os09g32080.1	endochitinase A2 precursor, putative, expressed	Putative chitinase [Oryza sativa (japonica cultivar-group)]	TA68566_4565		up					UP	-1.04	-1.19	2.04	1.09	1.05	-1.04544	1.2915	1.6486	1.5696	2.141
Ta.4385.2.A1_at	Os09g32080.1	endochitinase A2 precursor, putative, expressed	Putative chitinase [Oryza sativa (japonica cultivar-group)]	TA68566_4565							UP					1.02	-1.08721	1.4371	1.7933	1.6783	2.1319
Ta.20421.1.S1_at	Os10g22520.1	glucan 1,3-beta-glucosidase precursor, putative, expressed	Putative Glucan 1,3-beta-glucosidase [Oryza sativa (japonica cultivar-group)]	CD864907						UP						-1.2	2.07673	-1.029	1.2453	2.7881	2.0608
Ta.21069.1.S1_a_at	Os10g22520.1	glucan 1,3-beta-glucosidase precursor, putative, expressed	Putative Glucan 1,3-beta-glucosidase [Oryza sativa (japonica cultivar-group)]	TA69829_4565	up					UP		-1.06	2.6	1.07	2.24	-1.15	1.77339	-1.1836	-1.1564	4.6612	1.1254
Ta.21069.1.S1_x_at	Os10g22520.1	glucan 1,3-beta-glucosidase precursor, putative, expressed	Putative Glucan 1,3-beta-glucosidase [Oryza sativa (japonica cultivar-group)]	TA69829_4565						UP						-1.16	1.78205	-1.2364	-1.1449	4.3026	1.1646
Ta.21051.1.S1_at	Os07g35520.1	glucan endo-1,3-beta-glucosidase 3 precursor, putative, expressed	Putative beta-1,3-glucanase [Oryza sativa (japonica cultivar-group)]	TA93286_4565	up	up	up	UP	UP	UP		-1.12	6.52	10.75	11.17	1.05	3.0506	5.626	3.3153	5.8634	-1.2029
TaAffx.110893.1.S1_at	Os07g32600.1	glucan endo-1,3-beta-glucosidase 3 precursor, putative, expressed	Putative beta-1,3-glucanase [Oryza sativa (japonica cultivar-group)]	CA652113						DOWN						-1.08	-1.51395	1.1057	-1.2982	-2.0057	-1.0356
TaAffx.134061.1.S1_at	Os07g38930.1	glucan endo-1,3-beta-glucosidase 4 precursor, putative, expressed	Putative elicitor inducible beta-1,3-glucanase [Oryza sativa (japonica cultivar-group)]	TA91742_4565							UP					-1.18	1.15208	1.0807	-1.1908	1.6736	2.2792
TaAffx.15830.2.S1_at	Os07g43940.1	glucan endo-1,3-beta-glucosidase 4 precursor, putative, expressed	Beta-1,3-glucanase-like protein [Oryza sativa (japonica cultivar-group)]	TA81025_4565		down	down		DOWN	DOWN		1.27	-1.55	-2.41	-3.49	-1.01	-1.26576	-1.4864	-2.2911	-3.1075	-1.2387
Ta.6908.1.S1_at	Os01g53750.1	glucan endo-1,3-beta-glucosidase 4 precursor, putative, expressed	Putative elicitor inducible beta-1,3-glucanase NtEIG-E76 [Oryza sativa (japonica cultivar-group)]	TA91958_4565						UP	UP					-1.25	-1.23522	1.2179	1.7931	5.8274	3.7494
TaAffx.77847.1.S1_at	Os03g57880.1	glucan endo-1,3-beta-glucosidase 5 precursor, putative, expressed	Putative beta-1,3 glucanase [Oryza sativa (japonica cultivar-group)]	CA741837			up					1.13	-1.15	1.59	2.48
Ta.14987.1.S1_at	Os02g10660.1	glucan endo-1,3-beta-glucosidase 7 precursor, putative, expressed	Putative beta-1,3-glucanase [Oryza sativa (japonica cultivar-group)]	CA686408	down							-1.16	-2.01	-2.2	-2.24
Ta.4472.2.S1_at	Os04g33640.1	glucan endo-1,3-beta-glucosidase 7 precursor, putative, expressed	OSJNBa0073L04.8 protein [Oryza sativa (japonica cultivar-group)]	TA102066_4565		down	down			DOWN		1.13	-1.79	-2.19	-2.16	-1.04	-1.35375	-1.5821	-1.6839	-2.0986	-1.5025
Ta.4472.1.A1_at	Os04g33640.1	glucan endo-1,3-beta-glucosidase 7 precursor, putative, expressed	OSJNBa0073L04.8 protein [Oryza sativa (japonica cultivar-group)]	TA99880_4565	down	down	down		DOWN	DOWN		1.01	-2.63	-4.64	-6.6	-1	-1.54285	-1.5362	-2.0436	-5.0403	-2.0327
Ta.5662.2.S1_x_at	Os01g64170.1	glucan endo-1,3-beta-glucosidase 7 precursor, putative, expressed	putative beta-1,3-glucanase [Oryza sativa (japonica cultivar-group)]	TA78572_4565			up					-1.29	1.09	2.33	7.45
TaAffx.65225.1.S1_s_at	Os06g40490.1	glucan endo-1,3-beta-glucosidase 7 precursor, putative, expressed	Beta-1,3-glucanase 1 [Ziziphus jujuba]	TA54096_4565						UP						-1.09	-1.35098	1.1308	1.1474	2.2347	1.5109
Ta.28524.1.A1_a_at	Os06g40490.1	glucan endo-1,3-beta-glucosidase 7 precursor, putative, expressed	Putative beta-1,3-glucanase [Oryza sativa (japonica cultivar-group)]	TA54065_4565						UP						-1.04	-1.26231	-1.0882	1.2846	1.9984	1.42
TaAffx.120653.1.S1_at	Os03g46660.1	glucan endo-1,3-beta-glucosidase 7 precursor, putative, expressed	Putative beta 1,3-glucanase [Oryza sativa (japonica cultivar-group)]	BJ211390					DOWN							-1.13	-1.22781	-1.6105	-2.9111	-1.9863	-2.5209
TaAffx.29818.1.S1_at	Os09g32550.1	glucan endo-1,3-beta-glucosidase A6 precursor, putative, expressed	Putative beta-1,3-glucanase [Arabidopsis thaliana (Mouse-ear cress)]	CA634777		up						1.08	-1.03	2.36	1.83
Ta.22427.1.A1_x_at	Os01g51570.1	glucan endo-1,3-beta-glucosidase GII precursor, putative, expressed	Beta-1,3-glucanase [Triticum aestivum (Wheat)]	TA65985_4565		up	up	UP	UP	UP		1.25	1.09	7.13	20.22	-1.67	1.42732	8.0775	19.358	12.6724	-4.3835
Ta.28.1.S1_at	Os01g71670.1	glucan endo-1,3-beta-glucosidase GII precursor, putative, expressed	Putative endo-1,3-beta-glucanase [Oryza sativa (japonica cultivar-group)]	TA54420_4565		up	up	UP	UP	UP		1.21	2.11	25.14	105.83	1.03	1.69319	6.9901	14.0937	11.7897	1.8912
Ta.21354.1.A1_x_at	Os01g71670.1	glucan endo-1,3-beta-glucosidase GII precursor, putative, expressed	Putative endo-1,3-beta-glucanase [Oryza sativa (japonica cultivar-group)]	TA65979_4565			up	UP	UP	UP		1.2	1.55	7.38	21.8	-1.24	-1.05568	7.0219	15.7618	8.8488	-2.503
Ta.3828.3.A1_a_at	Os01g71380.1	glucan endo-1,3-beta-glucosidase GII precursor, putative, expressed	Putative endo-1,3-beta-glucanase [Oryza sativa (japonica cultivar-group)]	TA58662_4565		down						-1.19	1.77	-2.05	-2.32
Ta.1174.1.S1_x_at	Os01g51570.1	glucan endo-1,3-beta-glucosidase GII precursor, putative, expressed	Beta-1,3-glucanase [Triticum aestivum (Wheat)]	TA65973_4565		up	up	UP	UP			1.18	2.13	5.95	13.2	-1.17	1.02662	6.3765	18.4154	3.1693	-5.1683
TaAffx.119315.2.S1_at	Os01g51570.1	glucan endo-1,3-beta-glucosidase GII precursor, putative, expressed	Beta-glucanase [Hordeum vulgare (Barley)]	BJ277428			up	UP	UP	UP	UP	-1.03	1.57	4.51	3.67	-1.01	1.02292	3.3869	4.6922	7.7408	4.6921
Ta.21354.1.A1_at	Os01g71670.1	glucan endo-1,3-beta-glucosidase GII precursor, putative, expressed	Putative endo-1,3-beta-glucanase [Oryza sativa (japonica cultivar-group)]	TA65979_4565		up		UP	UP	UP		1.22	1.54	7.72	21.74	-1.17	-1.01269	7.2949	17.7606	8.8484	-2.3351
TaAffx.119315.1.S1_at	Os01g71350.1	glucan endo-1,3-beta-glucosidase GII precursor, putative, expressed	Acidic beta-1,3-glucanase [Hordeum vulgare (Barley)]	CA676691					UP							-1.04	-1.03344	1.624	2.5569	1.4216	-1.253
TaAffx.119315.2.S1_x_at	Os01g51570.1	glucan endo-1,3-beta-glucosidase GII precursor, putative, expressed	Beta-glucanase [Hordeum vulgare (Barley)]	BJ277428		up		UP	UP	UP	UP	1	1.57	4.94	3.63	-1.17	1.18608	3.9613	4.1822	11.9485	6.266
TaAffx.15327.1.S1_at	Os01g71670.1	glucan endo-1,3-beta-glucosidase GII precursor, putative, expressed	Putative endo-1,3-beta-glucanase [Oryza sativa (japonica cultivar-group)]	TA54074_4565	up	up	up	UP	UP	UP		1.29	4.4	67.35	163.94	-1.78	2.54762	16.1444	27.6119	23.3996	7.7707
TaAffx.55536.1.S1_x_at	Os01g51570.1	glucan endo-1,3-beta-glucosidase GII precursor, putative, expressed	Acidic beta-1,3-glucanase [Hordeum vulgare (Barley)]	CA664763		up	up	UP	UP	UP		1.07	1.73	2.25	3.14	1.01	-1.09776	2.7079	4.5825	2.3112	-1.4493
Ta.223.1.S1_at	Os01g51570.1	glucan endo-1,3-beta-glucosidase GII precursor, putative, expressed	Beta-1,3-glucanase [Triticum aestivum (Wheat)]	AF112965		up	up	UP	UP	UP		1.28	1.35	3.56	10.51	-1.35	-1.06858	7.9836	16.2995	6.0881	-4.4438
Ta.8584.1.S1_at	Os01g71670.1	glucan endo-1,3-beta-glucosidase GII precursor, putative, expressed	Glucan endo-1,3-beta-glucosidase GI (EC 3.2.1.39) ((1-	BQ162089		up	up	UP	UP	UP		1.05	1.01	23.3	136.43	1.07	1.21745	9.1527	9.0547	4.7876	1.3335
Ta.5232.2.S1_a_at	Os01g71820.1	glucan endo-1,3-beta-glucosidase GV, putative, expressed	Putative endo-1,3-beta-glucanase [Oryza sativa (japonica cultivar-group)]	TA79572_4565						UP						-1.04	1.09381	1.2831	1.5617	5.0957	3.9974
Ta.12098.1.S1_at	Os05g41610.1	glucan endo-1,3-beta-glucosidase GVI precursor, putative, expressed	Beta-1,3-glucanase [Oryza sativa (Rice)]	TA92407_4565			up					-1.1	-3.55	-1.12	2.02
Ta.30510.1.A1_x_at	Os05g41610.1	glucan endo-1,3-beta-glucosidase GVI precursor, putative, expressed	Beta-1,3-glucanase [Oryza sativa (Rice)]	CK215636	down							1.05	-2.96	-1.25	1.53
Ta.3760.2.A1_a_at	Os11g47820.1	glucan endo-1,3-beta-glucosidase precursor, putative, expressed	Glucan endo-1,3-beta-glucosidase precursor (EC 3.2.1.39) ((1-	TAU30323		up	up			UP	UP	-1.19	1.49	4.02	6.83	-1.06	1.401	1.693	1.7707	6.2323	9.45
Ta.20121.1.S1_x_at	Os01g71400.1	glucan endo-1,3-beta-glucosidase, acidic isoform precursor, putative	Putative endo-1,3-beta-glucanase [Oryza sativa (japonica cultivar-group)]	TA51746_4565			up	UP	UP	UP		1.16	1.69	1.71	13.41	-1.23	-1.00982	5.5524	24.0068	20.6383	6.2712
TaAffx.108743.2.S1_at	Os01g71340.1	glucan endo-1,3-beta-glucosidase, acidic isoform precursor, putative, expressed	Beta-1,3-glucanase [Triticum aestivum (Wheat)]	CA656427					UP	UP						1.09	-1.14662	1.0643	4.8905	2.2148	-1.0148
TaAffx.108743.1.S1_at	Os01g71340.1	glucan endo-1,3-beta-glucosidase, acidic isoform precursor, putative, expressed	Beta-1,3-glucanase [Triticum aestivum (Wheat)]	CA684678			up		UP	UP		1.08	1.1	1.64	4.59	1.14	-1.05463	1.2219	2.4579	2.3067	1.083
Ta.225.1.S1_at	Os01g71340.1	glucan endo-1,3-beta-glucosidase, acidic isoform precursor, putative, expressed	Beta-1,3-glucanase [Triticum aestivum (Wheat)]	AF112967		up	up	UP	UP	UP		1.4	2.22	4.87	27.58	-1.14	1.17487	4.3299	16.8931	22.9421	1.7066
TaAffx.107478.1.S1_x_at	Os01g71340.1	glucan endo-1,3-beta-glucosidase, acidic isoform precursor, putative, expressed	Beta-1,3-glucanase [Triticum aestivum (Wheat)]	CV777869			up		UP			-1	1.08	1.11	12.36	1.02	-1.33814	1.4514	8.7648	3.2357	1.1797
TaAffx.107478.1.S1_at	Os01g71340.1	glucan endo-1,3-beta-glucosidase, acidic isoform precursor, putative, expressed	Beta-1,3-glucanase [Triticum aestivum (Wheat)]	CV777869					UP	UP						1.01	-1.04005	1.2754	8.2474	2.7453	1.0943
TaAffx.24475.1.S1_x_at	Os01g71860.1	glycosyl hydrolases family 17 protein, expressed	Beta-1,3-glucanase II [Hordeum vulgare var. distichum (Two-rowed barley)]	CA718969		up	up	UP	UP	UP		-1	1.39	5.92	33.28	-1.18	1.27152	2.8536	7.6408	8.1371	1.4821
Ta.26048.1.S1_x_at	Os01g71860.1	glycosyl hydrolases family 17 protein, expressed	Putative endo-1,3-beta-glucanase [Oryza sativa (japonica cultivar-group)]	CD454944	up	up	up	UP	UP			1.04	2.98	2.54	2.86	-1.01	1.24694	3.1088	6.5982	3.7084	-1.3231
Ta.21297.1.S1_at	Os01g71860.1	glycosyl hydrolases family 17 protein, expressed	Putative endo-1,3-beta-glucanase [Oryza sativa (japonica cultivar-group)]	TA65977_4565	up	up	up	UP	UP			-1.04	2.53	4.98	2.6	-1.18	1.45076	3.7393	8.3694	3.8102	-8.3788
Ta.22562.1.S1_at	Os07g35510.1	glycosyl hydrolases family 17 protein, expressed	Putative beta-1,3-glucanase [Oryza sativa (japonica cultivar-group)]	TA85426_4565	up	up	up	UP	UP	UP		1.37	16.59	7.83	7.99	-1.1	2.58931	7.4835	11.622	6.5899	1.0105
Ta.20750.1.S1_at	Os07g35510.1	glycosyl hydrolases family 17 protein, expressed	Putative beta-1,3-glucanase [Oryza sativa (japonica cultivar-group)]	CA611501	up	up	up	UP	UP	UP		1.34	15.26	7.4	8.11	-1.26	2.70215	7.7309	10.6889	5.4681	1.0884
TaAffx.24475.1.S1_at	Os01g71860.1	glycosyl hydrolases family 17 protein, expressed	Beta-1,3-glucanase II [Hordeum vulgare var. distichum (Two-rowed barley)]	CA718969					UP	UP						1.05	1.23852	1.6701	4.6802	5.4333	1.3024
TaAffx.131249.1.S1_at	Os07g35350.2	hydrolase, hydrolyzing O-glycosyl compounds, putative, expressed	Putative beta-1,3-glucanase [Oryza sativa (japonica cultivar-group)]	TA94425_4565	up		up	UP	UP	UP		1.53	17.57	7.3	11.67	-1.27	3.1777	8.883	12.3038	10.2475	2.0212
TaAffx.131249.1.S1_s_at	Os07g35350.2	hydrolase, hydrolyzing O-glycosyl compounds, putative, expressed	Putative beta-1,3-glucanase [Oryza sativa (japonica cultivar-group)]	TA94425_4565		up		UP	UP	UP		1.76	13.87	7.47	8.42	-1.18	2.61088	8.1025	11.3798	7.6604	2.2074
TaAffx.26055.1.S1_at	Os07g35560.1	hydrolase, hydrolyzing O-glycosyl compounds, putative, expressed	Putative beta-1,3-glucanase [Oryza sativa (japonica cultivar-group)]	CA692509	up							1.12	2.02	1.9	1.51
Ta.27010.3.S1_at	Os01g56510.4	periplasmic beta-glucosidase precursor, putative, expressed	Putative exo-1,3-beta-glucanase [Oryza sativa (japonica cultivar-group)]	TA98241_4565						UP	UP					-1.3	-1.11225	1.2429	1.5248	3.6723	2.2597
Ta.27010.1.A1_x_at	Os01g56510.5	periplasmic beta-glucosidase precursor, putative, expressed	Putative exo-1,3-beta-glucanase [Oryza sativa (japonica cultivar-group)]	TA107826_4565						UP						1.06	-1.73415	1.0824	1.6498	2.7024	1.7425
TaAffx.55526.1.S1_at	Os01g56510.5	periplasmic beta-glucosidase precursor, putative, expressed	Putative exo-1,3-beta-glucanase [Oryza sativa (japonica cultivar-group)]	CA664862						UP						-1.1	1.06185	1.4933	1.9456	3.8607	2.3974
Ta.27010.1.A1_s_at	Os01g56510.5	periplasmic beta-glucosidase precursor, putative, expressed	Putative exo-1,3-beta-glucanase [Oryza sativa (japonica cultivar-group)]	TA107826_4565			down			UP	UP	1.06	-1.09	-1.61	-2.17	-1.2	-1.41474	1.204	1.9633	3.3393	2.2478
Ta.9670.1.A1_at	Os03g61780.1	expressed protein	Putative glucanase [Oryza sativa (japonica cultivar-group)]	TA88564_4565			down			DOWN		1.1	-1.15	-1.21	-1.99	-1.07	-1.12263	-1.1834	-1.5212	-2.0852	-1.6886
Ta.9658.1.S1_at	Os05g33100.1	endo-1,3;1,4-beta-D-glucanase precursor, putative, expressed	Hypothetical protein MDB19.5 [Arabidopsis thaliana (Mouse-ear cress)]	TA65531_4565		down	down			DOWN	DOWN	-1.05	-1.37	-2.03	-3.68	-1.03	-1.12916	-1.4815	-1.8	-4.8576	-3.3811
Ta.4878.1.S1_at	Os03g52630.1	endo-1,4-beta-glucanase Cel1, putative, expressed	Endo-1,4-beta-glucanase [Triticum aestivum (Wheat)]	TA66426_4565		down	down			DOWN		-1.22	-3.33	-5.56	-6.47	1.15	-1.72448	-1.2383	-1.2358	-6.9519	-6.8406
Ta.10848.1.S1_at	Os03g52630.1	endo-1,4-beta-glucanase Cel1, putative, expressed	Endo-1,4-beta-glucanase Cel1 [Hordeum vulgare (Barley)]	TA82489_4565						DOWN	DOWN					-1.16	1.19665	-1.3794	-1.3374	-2.1047	-2.2065
Ta.29484.1.A1_at	Os02g50490.1	endoglucanase 1 precursor, putative, expressed	Putative endo-beta-1,4-glucanase [Oryza sativa (japonica cultivar-group)]	CK205296		up	up	UP	UP	UP	UP	-1.13	1.62	7.39	8.2	-1.19	1.20473	2.4551	3.4505	24.7897	5.2394
Ta.16896.1.A1_at	Os09g23084.1	endoglucanase 1 precursor, putative, expressed	Putative endo-beta-1,4-glucanase [Oryza sativa (japonica cultivar-group)]	CK214959					UP	UP	UP					-1.11	-1.09042	1.0365	2.1627	14.7335	16.5192
Ta.9047.2.S1_a_at	Os09g36350.1	endoglucanase 1 precursor, putative, expressed	Putative cellulase [Oryza sativa (japonica cultivar-group)]	TA73084_4565						DOWN						1.09	-1.32427	-1.19	1.0767	-2.1525	-2.854
TaAffx.106777.1.S1_at	Os09g23084.1	endoglucanase 1 precursor, putative, expressed	Putative glucanse [Arabidopsis thaliana (Mouse-ear cress)]	CA711756						UP	UP					1.15	1.04973	1.0759	1.3725	2.2592	2.6126
Ta.10.2.S1_x_at	Os05g31140.1	lichenase-2 precursor, putative, expressed	(1,3;1,4) beta glucanase precursor [Triticum aestivum (Wheat)]	CK195626		down	down			DOWN		-1.07	-2.07	-2.64	-9.53	-1.01	1.35307	-1.4239	-2.2249	-6.6039	-4.6741
Ta.10.1.S1_x_at	Os05g31140.1	lichenase-2 precursor, putative, expressed	(1,3;1,4) beta glucanase precursor [Triticum aestivum (Wheat)]	TA65493_4565		down	down			DOWN		-1.11	-2.03	-2.82	-9.14	-1.01	1.40505	-1.5706	-2.3352	-6.5236	-3.8755
Ta.10.1.S1_a_at	Os05g31140.1	lichenase-2 precursor, putative, expressed	(1,3;1,4) beta glucanase precursor [Triticum aestivum (Wheat)]	CA643124		down	down			DOWN		-1.14	-2.16	-2.92	-11.51	-1	1.292	-1.584	-2.5115	-8.6963	-4.7037
Ta.19591.2.A1_a_at	Os05g15510.1	cellulase containing protein, expressed	Putative Glucan 1,3-beta-glucosidase [Oryza sativa (japonica cultivar-group)]	TA59222_4565	up	up	up		UP	UP		1.09	2.9	2.88	2.97	-1.19	1.29612	2.1859	3.0478	3.9822	1.4656
TaAffx.4338.2.S1_at	Os05g15510.1	cellulase containing protein, expressed	Putative Glucan 1,3-beta-glucosidase [Oryza sativa (japonica cultivar-group)]	CA679758	up				UP			1.14	2.47	1.73	1.64	-1.17	1.47341	1.7754	2.1104	1.9437	-1.8111
Ta.19591.1.A1_at	Os05g15510.1	cellulase containing protein, expressed	Putative Glucan 1,3-beta-glucosidase [Oryza sativa (japonica cultivar-group)]	CD897434	up	up	up		UP	UP		-1.12	2.93	3.83	3.71	-1.27	1.35036	2.3212	4.0345	6.3226	2.1325
TaAffx.79066.1.S1_at	Os10g22570.1	cellulase containing protein, expressed	Putative Glucan 1,3-beta-glucosidase [Oryza sativa (japonica cultivar-group)]	CA723183						UP						-1.06	1.30755	-1.1552	1.4525	2.8472	1.2215
TaAffx.79066.1.S1_s_at	Os10g22570.1	cellulase containing protein, expressed	Putative Glucan 1,3-beta-glucosidase [Oryza sativa (japonica cultivar-group)]	CA723183						UP						-1.03	1.49494	-1.2331	-1.1671	2.5615	-2.1431
Ta.21069.3.S1_x_at	Os10g22570.1	cellulase containing protein, expressed	Putative Glucan 1,3-beta-glucosidase [Oryza sativa (japonica cultivar-group)]	CK200221						UP						-1.11	1.59923	-1.3707	-1.2216	2.8218	-1.0454
TaAffx.80772.1.S1_at	Os05g01380.1	polygalacturonase inhibitor precursor, putative, expressed	NA	CA692757	up							1.02	2.94	1.47	1.2
TaAffx.37424.1.A1_at	Os05g01370.1	polygalacturonase inhibitor precursor, putative, expressed	Polygalacturonase inhibitor protein [Neviusia alabamensis]	TA94552_4565	up	up	up	UP	UP	UP		-1.03	3.87	13.04	8.07	-1.14	1.37683	4.4551	5.343	5.5314	-1.0991
TaAffx.37424.2.S1_at	Os05g01370.1	polygalacturonase inhibitor precursor, putative, expressed	Polygalacturonase inhibitor protein [Neviusia alabamensis]	TA94552_4565						UP						1.07	1.17822	1.6965	1.679	2.0772	-1.1743
TaAffx.38374.1.S1_at	Os05g01380.1	polygalacturonase inhibitor precursor, putative, expressed	Polygalacturonase inhibitor [Citrus iyo]	TA110107_4565	up			UP	UP			1.09	2.22	2.19	1.04	1.03	1.36716	2.1838	2.0421	1.1042	-1.2223
Ta.20516.1.S1_x_at	Os05g01444.1	polygalacturonase inhibitor precursor, putative, expressed	Polygalacturonase inhibitor protein [Brassica napus (Rape)]	CA635174	up							-1.01	6.69	1.25	-1.19
Ta.20516.1.S1_at	Os05g01444.1	polygalacturonase inhibitor precursor, putative, expressed	Polygalacturonase inhibitor protein [Brassica napus (Rape)]	CA635174				UP								-1.01	2.15454	2.3422	1.5682	-1.1494	-1.3586
Ta.8782.1.S1_at	Os05g46510.1	polygalacturonase precursor, putative, expressed	Hypothetical protein OJ1288_A07.4 [Oryza sativa (japonica cultivar-group)]	TA90917_4565	up	up		UP	UP	UP		-1.26	2.79	6.4	2.46	-1.05	2.42527	2.7581	3.3731	6.9516	13.8078
Ta.8782.1.S1_x_at	Os05g46510.1	polygalacturonase precursor, putative, expressed	Hypothetical protein OJ1288_A07.4 [Oryza sativa (japonica cultivar-group)]	TA90917_4565				UP	UP	UP						1.05	2.07027	2.957	3.0645	5.5558	6.4222
TaAffx.12819.1.S1_at	Os01g19170.1	polygalacturonase precursor, putative, expressed	putative polygalacturonase-like protein [Oryza sativa (japonica cultivar-group)]	TA111444_4565			up	UP	UP			1.02	1.21	1.84	5.08	-1.14	1.13638	2.2611	2.8672	1.493	1.8722
Ta.8782.2.S1_x_at	Os05g46510.1	polygalacturonase precursor, putative, expressed	Hypothetical protein OJ1288_A07.4 [Oryza sativa (japonica cultivar-group)]	BE404485	up			UP	UP			1.08	2.01	2.2	-1.03	-1.15	1.49726	2.0865	2.0014	1.5523	1.9605
Ta.26137.1.S1_at	Os08g01600.1	polygalacturonase, putative, expressed	Putative exo-poly-alpha-D-galacturonosidase [Oryza sativa (japonica cultivar-group)]	TA84761_4565						UP						-1.02	1.15668	-1.07	1.0021	3.088	2.238
Ta.25514.1.S1_s_at	Os09g31270.1	polygalacturonase, putative, expressed	polygalacturonase [Arabidopsis thaliana]	CD452735	down				DOWN			-1.15	-2.06	-3.28	-2.46	-1.11	1.02081	-1.9527	-2.2373	1.0149	1.21
TaAffx.29412.1.S1_s_at	Os09g31270.1	polygalacturonase, putative, expressed	polygalacturonase [Arabidopsis thaliana]	CA643343					DOWN							-1.1	-1.0119	-1.4291	-2.2143	1.3791	1.38
TaAffx.32160.1.S1_at	Os01g22590.1	polygalacturonase, putative, expressed	NA	CA600052						DOWN						1.04	-1.17169	-1.2213	-1.4861	-2.5193	-1.5117
Ta.25514.1.S1_at	Os09g31270.1	polygalacturonase, putative, expressed	polygalacturonase [Arabidopsis thaliana]	CD452735		down						-1.04	-1.63	-2.7	-1.86
Probeset ID	RICE_HIT	RICE_ANNOTATION	TIGR_TA_ANNOTATION	TA-EST_hit	ToxA_3hpi	ToxA_9hpi	ToxA_14hpi	ToxB_9hpi	ToxB_14hpi	ToxB_24hpi	ToxB_48hpi	Fold change ToxA_0h	Fold change ToxA_3h	Fold change ToxA_9h	Fold change ToxA_14h	Fold change ToxB_0h	Fold change ToxB_3h_	Fold change ToxB_9h_	Fold change ToxB_14h	Fold change ToxB_24h	Fold change ToxB_48h
Phenylpropanoid pathway
Ta.1465.1.S1_at	Os02g41630.2	phenylalanine ammonia-lyase, putative, expressed	Putative phenylalanine ammonia-lyase [Oryza sativa (japonica cultivar-group)]	TA52012_4565	up	up	up	UP	UP	UP		1.07	2.73	9.53	20.35	-1.01	2.73611	2.9091	3.4921	9.6614	1.7282
Ta.20429.1.S1_at	Os04g43800.1	phenylalanine ammonia-lyase, putative, expressed	Phenylalanine ammonia-lyase [Triticum aestivum (Wheat)]	TA63211_4565		up					DOWN	1.08	-1.12	15.21	4.77	1.06	-1.1272	3.4364	1.7203	1.9764	-4.3187
Ta.28046.1.A1_at	Os04g43800.1	phenylalanine ammonia-lyase, putative, expressed	Phenylalanine ammonia-lyase [Triticum aestivum (Wheat)]	TA63212_4565		up		UP	UP	UP		1.03	1.24	23.65	9.41	1.03	1.03702	7.2172	4.6314	4.7147	1.2378
Ta.28182.1.A1_x_at	Os04g43800.1	phenylalanine ammonia-lyase, putative, expressed	Phenylalanine ammonia-lyase [Triticum aestivum (Wheat)]	TA63199_4565		up		UP	UP	UP		-1.04	1.1	15.85	11.1	-1.01	1.16234	4.1613	3.2942	11.409	1.258
Ta.28736.1.S1_at	Os02g41650.1	phenylalanine ammonia-lyase, putative, expressed	Inducible phenylalanine ammonia-lyase [Triticum aestivum (Wheat)]	CA687495		up				UP		1.04	-1.02	3.73	3.33	1.03	1.07233	1.2538	1.2211	2.0234	1.1304
Ta.7022.1.S1_at	Os04g43800.1	phenylalanine ammonia-lyase, putative, expressed	Phenylalanine ammonia-lyase [Triticum aestivum (Wheat)]	TA63230_4565				UP	UP	UP						-1.09	3.60243	2.9831	8.5159	21.4493	1.7221
Ta.7022.1.S1_s_at	Os04g43800.1	phenylalanine ammonia-lyase, putative, expressed	Phenylalanine ammonia-lyase [Triticum aestivum (Wheat)]	TA63230_4565		up	up	UP	UP	UP		1.18	18.98	399.78	231.49	-1.25	20.6328	7.952	33.0271	145.608	2.0397
Ta.7022.1.S1_x_at	Os04g43800.1	phenylalanine ammonia-lyase, putative, expressed	Phenylalanine ammonia-lyase [Triticum aestivum (Wheat)]	TA63230_4565				UP	UP	UP						-1.16	4.14094	3.5441	11.6666	25.8879	1.8378
Ta.7022.2.S1_at	Os04g43800.1	phenylalanine ammonia-lyase, putative, expressed	Phenylalanine ammonia-lyase [Triticum aestivum (Wheat)]	TA63206_4565	up	up	up	UP	UP	UP		-1.06	17.2	245.72	97.5	-1.23	8.45171	4.6845	16.5996	51.1402	-1.0138
Ta.7022.2.S1_x_at	Os04g43800.1	phenylalanine ammonia-lyase, putative, expressed	Phenylalanine ammonia-lyase [Triticum aestivum (Wheat)]	TA63206_4565				UP	UP	UP						-1.29	7.83005	3.9282	17.8389	47.9155	-1.3544
Ta.7022.3.S1_at	Os04g43800.1	phenylalanine ammonia-lyase, putative, expressed	Phenylalanine ammonia-lyase [Triticum aestivum (Wheat)]	TA63190_4565	up	up		UP	UP	UP		1.04	11.73	131.8	51.09	1.06	8.67853	9.6459	21.7497	91.1079	-2.0213
Ta.9220.1.S1_a_at	Os04g43800.1	phenylalanine ammonia-lyase, putative, expressed	Phenylalanine ammonia-lyase [Triticum aestivum (Wheat)]	TA63196_4565	up	up	up	UP	UP	UP		1.24	6.65	85.48	166.06	-1.14	3.82944	3.5765	10.5111	95.7392	12.3324
Ta.9220.2.S1_at	Os04g43800.1	phenylalanine ammonia-lyase, putative, expressed	OSJNBa0073E02.18 protein [Oryza sativa (Rice)]	TA63198_4565						UP						-1.01	1.28175	1.4182	1.343	2.9351	1.4884
Ta.9220.2.S1_x_at	Os04g43800.1	phenylalanine ammonia-lyase, putative, expressed	OSJNBa0073E02.18 protein [Oryza sativa (Rice)]	TA63198_4565		up	up		UP	UP		1.09	1.82	13.85	12.4	-1.09	1.29751	1.852	2.6188	8.5705	4.0023
Ta.9220.3.S1_at	Os04g43800.1	phenylalanine ammonia-lyase, putative, expressed	Phenylalanine ammonia-lyase [Hordeum vulgare (Barley)]	TA109742_4565						UP						1.05	1.12348	1.2949	1.2753	2.2393	1.0052
Ta.9220.3.S1_x_at	Os04g43800.1	phenylalanine ammonia-lyase, putative, expressed	Phenylalanine ammonia-lyase [Hordeum vulgare (Barley)]	TA109742_4565		up	up			UP		1.1	1.73	11.71	9.54	1.12	1.34139	1.5674	1.9184	3.0718	1.6966
TaAffx.108615.1.S1_at	Os04g43800.1	phenylalanine ammonia-lyase, putative, expressed	Phenylalanine ammonia-lyase [Hordeum vulgare (Barley)]	CA686185		up				UP		1.16	-1.72	6.58	2.61	-1.06	-2.06049	1.8427	1.8826	11.9784	1.2367
TaAffx.110175.1.S1_at	Os04g43800.1	phenylalanine ammonia-lyase, putative, expressed	Phenylalanine ammonia-lyase [Hordeum vulgare (Barley)]	CA662753		up	up	UP	UP	UP		1.08	1.2	33.02	17.64	1.01	1.06266	2.7673	4.141	10.3606	1.176
TaAffx.119254.1.S1_at	Os02g41680.1	phenylalanine ammonia-lyase, putative, expressed	Phenylalanine ammonia-lyase [Hordeum vulgare (Barley)]	TA107941_4565		up	up			UP		1.13	1.01	14.19	10.64	1.01	-1.14	1.4088	1.5894	4.3669	-1.3712
TaAffx.131379.1.A1_at	Os04g43800.1	phenylalanine ammonia-lyase, putative, expressed	Phenylalanine ammonia-lyase [Triticum aestivum (Wheat)]	TA63194_4565	up	up	up	UP	UP	UP		1.49	24.09	155.29	96.45	-1.74	6.6736	6.8362	10.471	23.1342	2.6395
TaAffx.24244.1.S1_at	Os02g41670.1	phenylalanine ammonia-lyase, putative, expressed	Phenylalanine ammonia-lyase [Bambusa oldhamii (Giant timber bamboo)]	CA723299		up	up	UP	UP	UP		1.09	1.13	22.67	12.78	1.06	-1.17108	2.2905	2.337	4.5688	-1.5603
TaAffx.45277.1.S1_x_at	Os04g43800.1	phenylalanine ammonia-lyase, putative, expressed	Phenylalanine ammonia-lyase [Triticum aestivum (Wheat)]	TA63236_4565		up	up	UP	UP	UP		1.04	12.75	236.16	158.03	-1.24	9.49298	6.3419	14.807	53.8863	1.5415
TaAffx.45277.2.S1_at	Os04g43800.1	phenylalanine ammonia-lyase, putative, expressed	Phenylalanine ammonia-lyase [Triticum aestivum (Wheat)]	TA63195_4565		up	up		UP	UP		1.07	1.49	23.59	15.64	-1.03	1.20747	1.6206	2.5318	6.6293	1.1359
TaAffx.54642.1.S1_at	Os04g43800.1	phenylalanine ammonia-lyase, putative, expressed	Phenylalanine ammonia-lyase [Hordeum vulgare (Barley)]	TA63219_4565		up	up		UP	UP		1.09	1.35	6.84	5.61	-1.02	1.06377	2.4048	2.3559	5.5458	1.0948
TaAffx.57491.1.S1_x_at	Os02g41650.2	phenylalanine ammonia-lyase, putative, expressed	Putative phenylalanine ammonia-lyase [Oryza sativa (japonica cultivar-group)]	TA51139_4565		up				UP		-1.01	-1.14	7.26	6.45	1.02	-1.12283	1.256	1.0898	2.6477	-1.4382
TaAffx.58182.2.S1_x_at	Os02g41650.1	phenylalanine ammonia-lyase, putative, expressed	Phenylalanine amonia-lyase [Sorghum bicolor (Sorghum) (Sorghum vulgare)]	CA625033		up	up			UP		1.13	1.1	8.92	9.06	1.08	1.10312	1.7029	1.7678	4.1105	-1.072
TaAffx.7248.1.S1_x_at	Os02g41650.2	phenylalanine ammonia-lyase, putative, expressed	Putative phenylalanine ammonia-lyase [Oryza sativa (japonica cultivar-group)]	CA664031		up				UP		-1.02	-1.02	2.35	2.55	-1.03	1.01968	1.0226	1.1547	2.0551	-1.0927
TaAffx.84154.1.S1_at	Os05g35290.1	phenylalanine ammonia-lyase, putative, expressed	Putative phenylalanine ammonia-lyase [Oryza sativa (japonica cultivar-group)]	TA100607_4565		up		UP		UP		-1.01	-1.13	32.48	20.29	1.03	-1.61699	2.8299	2.6046	5.2319	-2.0966
TaAffx.92008.1.A1_at	Os04g43800.1	phenylalanine ammonia-lyase, putative, expressed	Phenylalanine ammonia-lyase [Triticum aestivum (Wheat)]	TA63224_4565		up	up			UP		1.03	1.23	11.51	4.53	1.07	-1.09342	1.9056	1.6204	2.0918	-2.4844
TaAffx.92008.1.A1_s_at	Os04g43800.1	phenylalanine ammonia-lyase, putative, expressed	Phenylalanine ammonia-lyase [Triticum aestivum (Wheat)]	TA63234_4565		up		UP		UP		1.04	1.39	30.47	7.66	-1.02	-1.00082	5.2285	2.3512	2.5412	-3.2073
TaAffx.110348.1.S1_at	Os02g41680.1	phenylalanine ammonia-lyase, putative, expressed	Phenylalanine ammonia-lyase [Hordeum vulgare (Barley)]	CA660089			up					-1	1.01	5.17	4.5
TaAffx.113103.1.S1_at	Os02g41630.1	phenylalanine ammonia-lyase, putative, expressed	Phenylalanine ammonia-lyase [Zea mays (Maize)]	CA618053		up						-1.1	-1.12	2.81	1.83
TaAffx.128856.3.S1_at	Os04g43800.1	phenylalanine ammonia-lyase, putative, expressed	Phenylalanine ammonia-lyase [Hordeum vulgare (Barley)]	CA695295		up	up					-1.04	-1.01	3.03	2.93
Ta.9643.1.S1_x_at	Os01g60450.1	trans-cinnamate 4-monooxygenase, putative	Cinnamic acid 4-hydroxylase [Capsicum annuum (Bell pepper)]	TA65154_4565		up	up	UP				-1.03	1.26	59.39	25.11	-1.05	1.06956	3.9116	2.3449	1.9172	-1.0781
Ta.21061.1.S1_at	Os02g26770.1	trans-cinnamate 4-monooxygenase, putative, expressed	Trans-cinnamate 4-hydroxylase [Pinus taeda (Loblolly pine)]	TA85507_4565			up					-1.1	1.2	1.86	3.36
Ta.21061.3.S1_at	Os02g26770.1	trans-cinnamate 4-monooxygenase, putative, expressed	Cinnamate 4-hydroxylase [Mesembryanthemum crystallinum (Common ice plant)]	CA645355		up	up					1.04	1.24	20.09	11.24
TaAffx.51547.1.S1_at	Os02g26810.1	trans-cinnamate 4-monooxygenase, putative, expressed	Elicitor-inducible cytochrome P450 [Nicotiana tabacum (Common tobacco)]	CN012044			up					1.1	1.02	3.68	3.64
Ta.9643.2.S1_x_at	Os05g25640.1	trans-cinnamate 4-monooxygenase, putative, expressed	Trans-cinnamate 4-monooxygenase [Petroselinum crispum (Parsley) (Petroselinum hortense)]	TA65157_4565		up	up	UP				1.01	1.4	52.75	47.62	-1.08	1.02532	3.0847	2.3708	1.2307	-1.031
Ta.19246.1.S1_at	Os05g25640.1	trans-cinnamate 4-monooxygenase, putative, expressed	Cytochrome P450 [Triticum aestivum (Wheat)]	CA649246		up	up					-1.05	1.44	3.46	3.9
Ta.253.1.S1_at	Os05g25640.1	trans-cinnamate 4-monooxygenase, putative, expressed	Cytochrome P450 [Triticum aestivum (Wheat)]	TA65158_4565		up						1.02	1.34	11.48	5.03
TaAffx.58255.1.S1_x_at	Os05g25640.1	trans-cinnamate 4-monooxygenase, putative, expressed	Cinnamic acid 4-hydroxylase [Sorghum bicolor (Sorghum) (Sorghum vulgare)]	CA621136		up	up					-1.08	1.33	5.63	5.56
TaAffx.56890.1.S1_at	Os05g25640.1	trans-cinnamate 4-monooxygenase, putative, expressed	Cytochrome P450 [Triticum aestivum (Wheat)]	TA65142_4565		up	up					-1.02	1.49	4.39	3.77
Ta.5623.1.S1_x_at	Os02g08100.1	4-coumarate--CoA ligase 1, putative, expressed	4-coumarate--CoA ligase 4CL2 [Lolium perenne (Perennial ryegrass)]	TA76405_4565	up	up		UP	UP	UP	UP	1.09	2.33	10.69	9.24	1.01	1.55255	2.9153	4.4017	5.2794	2.8212
TaAffx.30205.4.S1_at	Os02g08100.1	4-coumarate--CoA ligase 1, putative, expressed	4-coumarate--CoA ligase 4CL3 [Lolium perenne (Perennial ryegrass)]	TA74181_4565	up	up	up		UP	UP	UP	1.26	3.58	30.32	22.69	-1.06	2.27514	2.913	5.6737	12.6748	3.4847
TaAffx.116735.1.S1_at	Os03g04000.1	4-coumarate--CoA ligase 1, putative, expressed	F5M15.18 [Arabidopsis thaliana (Mouse-ear cress)]	CA609357			up			UP		-1.25	1.65	4.42	7.78	-1.18	1.41179	1.7374	1.5628	2.7796	-1.0389
TaAffx.30205.1.S1_x_at	Os06g44620.1	4-coumarate--CoA ligase 1, putative, expressed	4-coumarate--CoA ligase 4CL2 [Lolium perenne (Perennial ryegrass)]	CA681671	up	up	up		UP	UP		1.04	2.25	9.62	7.39	-1.11	1.45744	1.8539	2.2346	3.8636	1.8394
Ta.5623.2.S1_a_at	Os06g44620.1	4-coumarate--CoA ligase 1, putative, expressed	4-coumarate--CoA ligase 4CL2 [Lolium perenne (Perennial ryegrass)]	CK197488	up	up	up	UP	UP	UP	UP	1.1	2.93	30.36	21.9	-1.09	1.74744	4.9658	5.9712	9.0043	4.1506
TaAffx.30205.1.S1_at	Os06g44620.1	4-coumarate--CoA ligase 1, putative, expressed	4-coumarate--CoA ligase 4CL2 [Lolium perenne (Perennial ryegrass)]	CA681671						UP						-1.03	1.53783	1.6541	1.897	2.914	1.5746
Ta.16968.1.A1_at	Os03g04000.1	4-coumarate--CoA ligase 1, putative, expressed	F5M15.18 [Arabidopsis thaliana (Mouse-ear cress)]	TA88121_4565	up	up	up		UP	UP		1	2.42	15.66	26.83	-1.19	1.85484	2.0559	2.779	6.9399	1.6202
Ta.5623.2.S1_at	Os02g08100.1	4-coumarate--CoA ligase 1, putative, expressed	4-coumarate--CoA ligase 4CL2 [Lolium perenne (Perennial ryegrass)]	CA650542		up	up	UP	UP	UP		1.2	1.78	17.78	9.09	-1.09	1.55855	2.1658	3.3131	7.2608	1.9638
Ta.29966.1.S1_at	Os08g34790.1	4-coumarate--CoA ligase 2, putative, expressed	4-coumarate:coA ligase 1 [Rubus idaeus (Raspberry)]	CK199488		up	up					1.03	1.83	7.96	5.07
TaAffx.128713.1.S1_at	Os08g34790.1	4-coumarate--CoA ligase 2, putative, expressed	4-coumarate:CoA ligase isoenzyme 2 [Glycine max (Soybean)]	CK215460		up	up					1.15	1.37	12.44	9.06
TaAffx.108211.1.S1_at	Os06g06980.1	caffeoyl-CoA O-methyltransferase 1, putative, expressed	NA	CA690673		up		UP				-1.15	2.61	6.67	4.01	1.12	1.63324	2.3515	2.426	1.9291	-1.1671
Ta.18653.1.S1_at	Os08g38900.2	caffeoyl-CoA O-methyltransferase 1, putative, expressed	Putative caffeoyl-CoA O-methyltransferase 1 [Oryza sativa (japonica cultivar-group)]	CV764457	up	up	up	UP	UP	UP		1.01	2.91	4.63	8.27	-1.09	1.99612	2.196	3.4783	3.1355	1.411
TaAffx.108211.1.S1_x_at	Os06g06980.1	caffeoyl-CoA O-methyltransferase 1, putative, expressed	NA	CA690673	up		up		UP			-1.19	2.23	6.09	6.38	1.14	1.87175	1.9487	2.9032	1.7276	1.0359
Ta.4917.1.S1_at	Os06g06980.1	caffeoyl-CoA O-methyltransferase 1, putative, expressed	Caffeoyl-CoA O-methyltransferase [Oryza sativa (japonica cultivar-group)]	TA51496_4565	up	up	up	UP	UP	UP		1.06	2.62	11.8	11.2	-1.08	1.58694	4.1898	4.8782	4.2718	1.4639
Ta.9320.1.S1_x_at	Os08g38910.1	caffeoyl-CoA O-methyltransferase 2, putative, expressed	Putative caffeoyl CoA O-methyltransferase [Triticum aestivum (Wheat)]	TA66935_4565						UP						-1.05	1.43238	-1.3675	1.7996	4.6848	1.141
Ta.9320.1.S1_at	Os08g38910.1	caffeoyl-CoA O-methyltransferase 2, putative, expressed	Putative caffeoyl CoA O-methyltransferase [Triticum aestivum (Wheat)]	TA66935_4565						UP						1.09	1.40834	-1.432	1.7468	4.1685	1.2184
Ta.28562.1.A1_at	Os02g09490.1	cinnamyl alcohol dehydrogenase, putative, expressed	Cinnamyl alcohol dehydrogenase 1a [Festuca arundinacea (Tall fescue) (Schedonorus arundinaceus)]	TA68049_4565	up	up	up	UP	UP	UP	UP	1.94	2.18	38.06	27.32	-1.12	2.5998	5.2686	9.9475	16.2092	9.3642
Ta.13798.1.S1_at	Os02g09490.1	cinnamyl alcohol dehydrogenase, putative, expressed	Cinnamyl alcohol dehydrogenase 1a [Festuca arundinacea (Tall fescue) (Schedonorus arundinaceus)]	TA68053_4565	up	up	up	UP	UP	UP	UP	1.22	2.71	17.97	14.15	-1.09	1.94411	5.1569	7.4106	8.6676	6.1459
Ta.4073.3.S1_a_at	Os01g34480.2	dihydroflavonol-4-reductase, putative, expressed	putative cinnamyl-alcohol dehydrogenase [Oryza sativa (japonica cultivar-group)]	CV760159		down	down			DOWN		1.04	-1.52	-2.61	-5.09	-1.05	-1.29605	-1.4115	-1.6688	-4.734	-1.2293
Ta.9129.2.S1_at	Os01g34480.1	dihydroflavonol-4-reductase, putative, expressed	putative cinnamyl-alcohol dehydrogenase [Oryza sativa (japonica cultivar-group)]	TA66846_4565			down			DOWN		1.05	-1.22	-1.4	-2.41	-1.07	-1.0855	-1.0691	-1.1899	-2.6267	1.1348
Ta.9129.1.S1_at	Os01g34480.1	dihydroflavonol-4-reductase, putative, expressed	putative cinnamyl-alcohol dehydrogenase [Oryza sativa (japonica cultivar-group)]	TA66844_4565			up				UP	-1.51	-1.23	2.33	6.54	-1.25	1.28761	1.0891	1.3167	1.6327	3.13
Ta.4073.2.S1_at	Os01g34480.1	dihydroflavonol-4-reductase, putative, expressed	putative cinnamyl-alcohol dehydrogenase [Oryza sativa (japonica cultivar-group)]	TA83025_4565		down	down			DOWN		1.09	-1.55	-2.7	-5.41	-1.03	-1.29955	-1.3941	-1.7879	-5.4012	-1.2832
Ta.4073.1.A1_at	Os01g34480.1	dihydroflavonol-4-reductase, putative, expressed	putative cinnamyl-alcohol dehydrogenase [Oryza sativa (japonica cultivar-group)]	TA83025_4565						DOWN						1.02	-1.35807	-1.3216	-1.6637	-7.8158	-1.5137
Ta.2659.1.S1_at	Os09g23560.1	mannitol dehydrogenase, putative, expressed	Cinnamyl alcohol dehydrogenase [Phleum pratense (Common timothy)]	TA69405_4565			up					-1.78	-1.05	7.14	30.36
TaAffx.128482.1.S1_x_at	Os09g23560.1	mannitol dehydrogenase, putative, expressed	Cinnamyl alcohol dehydrogenase [Phleum pratense (Common timothy)]	TA69403_4565		up	up					-1.37	-1.06	4.28	7.17
Ta.6747.1.S1_at	Os10g29470.1	mannitol dehydrogenase, putative, expressed	Cinnamyl alcohol dehydrogenase [Lolium perenne (Perennial ryegrass)]	TA51280_4565						DOWN						-1.11	-1.17287	-1.3987	-2.0357	-3.4356	-2.6077
Ta.7828.1.A1_at	Os09g23560.1	mannitol dehydrogenase, putative, expressed	Cinnamyl alcohol dehydrogenase [Phleum pratense (Common timothy)]	TA69401_4565		up	up					-1.33	-1.25	4.78	3.86
Ta.27726.1.S1_at	Os09g23540.1	mannitol dehydrogenase, putative, expressed	Putative cinnamyl alcohol dehydrogenase [Oryza sativa (japonica cultivar-group)]	TA87444_4565			down			DOWN	DOWN	-1.06	-1.27	-2.77	-7.07	1.07	-1.47642	-1.4067	-1.0914	-12.1321	-18.4317
TaAffx.11059.1.A1_s_at	Os10g29470.1	mannitol dehydrogenase, putative, expressed	Cinnamyl alcohol dehydrogenase [Lolium perenne (Perennial ryegrass)]	TA92113_4565			up					-1.11	-1.12	4.12	16.16
Probeset ID	RICE_HIT	RICE_ANNOTATION	TIGR_TA_ANNOTATION	TA-EST_hit	ToxA_3hpi	ToxA_9hpi	ToxA_14hpi	ToxB_9hpi	ToxB_14hpi	ToxB_24hpi	ToxB_48hpi	Fold change ToxA_0h	Fold change ToxA_3h	Fold change ToxA_9h	Fold change ToxA_14h	Fold change ToxB_0h	Fold change ToxB_3h_	Fold change ToxB_9h_	Fold change ToxB_14h	Fold change ToxB_24h	Fold change ToxB_48h
Nitric oxide, salicilic acid, ethylene and jasmonic acid biosynthesis
Ta.25297.1.A1_at	Os02g01440.1	nitric-oxide synthase, putative, expressed	Putative nitric-oxide synthase [Oryza sativa (Rice)]	TA82720_4565					UP	UP						-1.14	-1.13393	2.4368	2.9747	2.9099	1.1209
Ta.25297.2.S1_s_at	Os02g01440.1	nitric-oxide synthase, putative, expressed	Putative nitric-oxide synthase [Oryza sativa (Rice)]	TA82720_4565						UP						-1.03	1.02633	1.6822	2.7723	3.3071	1.1728
TaAffx.37536.1.S1_at	Os09g19734.2	isochorismate synthase 1, chloroplast precursor, putative, expressed	Anthranilate synthase component I and chorismate binding protein [Medicago truncatula (Barrel medic)]	TA98717_4565						DOWN						-1.11	-1.46962	-1.5809	-1.9975	-4.8537	-1.973
Ta.1207.1.S1_at	Os06g11290.1	12-oxophytodienoate reductase 2, putative, expressed	12-oxophytodienoic acid reductase [Oryza sativa (Rice)]	TA74359_4565			up			UP		-2.27	1.29	31.81	117.51	-1.12	2.32532	1.5131	1.672	8.5759	1.713
Ta.1207.1.S1_s_at	Os06g11290.1	12-oxophytodienoate reductase 2, putative, expressed	12-oxophytodienoic acid reductase [Oryza sativa (Rice)]	TA74359_4565			up			UP						-1.04	2.24327	1.9886	2.0848	12.4105	1.668
Ta.1207.1.S1_x_at	Os06g11290.1	12-oxophytodienoate reductase 2, putative, expressed	12-oxophytodienoic acid reductase [Oryza sativa (Rice)]	TA74359_4565			up			UP						-1.03	1.91328	1.4623	1.7682	10.4837	1.828
Ta.27016.1.A1_s_at	Os06g11290.1	12-oxophytodienoate reductase 2, putative, expressed	12-oxo-phytodienoic acid reductase [Zea mays (Maize)]	TA110500_4565		down						1.01	-1.5	-4.24	-2.4
Ta.27016.1.A1_x_at	Os06g11290.1	12-oxophytodienoate reductase 2, putative, expressed	12-oxo-phytodienoic acid reductase [Zea mays (Maize)]	TA110500_4565		down			DOWN							-1.05	-1.24063	-2.1565	-3.2569	-1.3246	1.2114
Ta.30735.1.S1_at	Os02g35310.1	12-oxophytodienoate reductase 2, putative, expressed	12-oxo-phytodienoic acid reductase [Zea mays (Maize)]	BE586116		up	up	UP	UP	UP		1.16	1.52	27.67	175.3	1.05	4.14686	3.4184	3.3073	83.4212	3.7846
Ta.30921.1.S1_x_at	Os06g11210.1	12-oxophytodienoate reductase 2, putative, expressed	12-oxo-phytodienoic acid reductase [Zea mays (Maize)]	CN012317	up	up	up	UP	UP	UP		1.02	7.84	4.54	6.24	-1.03	1.85002	3.3093	3.1719	3.6902	1.627
Ta.30921.2.S1_at	Os06g11210.1	12-oxophytodienoate reductase 2, putative, expressed	12-oxo-phytodienoic acid reductase [Zea mays (Maize)]	TA75791_4565	up	up	up	UP	UP	UP		1.07	7.35	3.79	3.79	1.07	1.77978	2.68	2.5095	2.9629	1.6267
Ta.30921.3.S1_at	Os06g11210.1	12-oxophytodienoate reductase 2, putative, expressed	N-ethylmaleimide reductase-like protein [Leishmania major]	CA653402	up							1.14	2.22	1.92	1.68
Ta.5509.1.S1_at	Os06g11240.1	12-oxophytodienoate reductase 2, putative, expressed	12-oxo-phytodienoic acid reductase [Zea mays (Maize)]	TA50921_4565		up	up			UP		-1.09	1.47	3.35	9.67	-1.04	2.06279	1.7199	1.5907	2.5726	1.9103
Ta.5509.2.S1_at	Os06g11240.1	12-oxophytodienoate reductase 2, putative, expressed	12-oxo-phytodienoic acid reductase [Zea mays (Maize)]	TA50921_4565			up			UP						-1.11	1.59532	1.2272	1.1741	2.3262	1.4143
Ta.5509.3.S1_x_at	Os02g35310.1	12-oxophytodienoate reductase 2, putative, expressed	12-oxo-phytodienoic acid reductase [Zea mays (Maize)]	CA604882			up			UP		1.09	1.59	2.93	7.78	-1.07	2.50071	1.4906	1.3645	2.2175	1.4053
TaAffx.128684.1.S1_at	Os06g11290.1	12-oxophytodienoate reductase 2, putative, expressed	12-oxo-phytodienoic acid reductase [Zea mays (Maize)]	TA74358_4565		up	up			UP						-1.23	2.56197	1.7979	2.8551	27.3936	2.1376
TaAffx.128684.1.S1_x_at	Os06g11290.1	12-oxophytodienoate reductase 2, putative, expressed	12-oxo-phytodienoic acid reductase [Zea mays (Maize)]	TA74358_4565		up	up	UP	UP	UP		-2.11	1.27	59.99	110.47	-1.17	2.52888	2.6488	2.7186	34.2181	2.2687
Ta.8433.1.S1_at	Os08g35740.1	12-oxophytodienoate reductase 3, putative, expressed	Putative 12-oxophytodienoate reductase [Oryza sativa (japonica cultivar-group)]	TA74462_4565			up					1.03	1.33	3.65	7.92
Ta.8433.1.S1_x_at	Os08g35740.1	12-oxophytodienoate reductase 3, putative, expressed	Putative 12-oxophytodienoate reductase [Oryza sativa (japonica cultivar-group)]	TA74462_4565		up						1.02	1.2	3.67	6.81
Ta.8433.2.S1_a_at	Os08g35740.1	12-oxophytodienoate reductase 3, putative, expressed	12-oxo-phytodienoic acid reductase [Zea mays (Maize)]	CA645972			up					-1.04	1.31	3.14	7.31
Ta.8433.2.S1_x_at	Os08g35740.1	12-oxophytodienoate reductase 3, putative, expressed	12-oxo-phytodienoic acid reductase [Zea mays (Maize)]	CA645972			up
Ta.7703.1.S1_a_at	Os03g32314.1	allene oxide cyclase 4, chloroplast precursor, putative, expressed	Allene oxide cyclase precursor [Hordeum vulgare (Barley)]	TA68378_4565		up	up			UP		1.06	1.76	11.6	14.35	-1.29	1.71361	1.5378	1.8237	5.1661	2.0753
Ta.7703.1.S1_x_at	Os03g32314.1	allene oxide cyclase 4, chloroplast precursor, putative, expressed	Allene oxide cyclase precursor [Hordeum vulgare (Barley)]	TA68376_4565		up	up			UP		-1	1.76	13.39	16.87	-1.26	1.7305	1.3818	1.7794	7.9806	2.3184
Ta.7703.2.S1_x_at	Os03g32314.1	allene oxide cyclase 4, chloroplast precursor, putative, expressed	Allene oxide cyclase precursor [Hordeum vulgare (Barley)]	CK213226		up	up			UP	UP	1.03	1.72	8.24	9.45	-1.13	1.64463	1.7126	1.8723	5.4777	2.3669
Ta.7703.3.S1_x_at	Os03g32314.1	allene oxide cyclase 4, chloroplast precursor, putative, expressed	Allene oxide cyclase precursor [Hordeum vulgare (Barley)]	TA68375_4565		up	up			UP		-1.02	1.48	11.75	13.3	-1.27	1.4838	1.5573	1.7506	4.2312	1.8246
Ta.18630.1.A1_at	Os03g55800.1	cytochrome P450 74A1, chloroplast precursor, putative, expressed	Allene oxide synthase [Hevea brasiliensis (Para rubber tree)]	TA91457_4565			up	UP	UP	UP		-1.12	2.3	14.34	23.25	-1.08	1.82123	2.3811	3.0864	5.6218	1.1453
Ta.18630.1.A1_x_at	Os03g55800.1	cytochrome P450 74A1, chloroplast precursor, putative, expressed	Allene oxide synthase [Hevea brasiliensis (Para rubber tree)]	TA91457_4565		up		UP	UP	UP		-1.11	2.23	16.31	21.01	-1.12	1.66583	2.2133	2.8245	4.1946	1.0107
Ta.13362.1.S1_at	Os03g12500.1	cytochrome P450 74A2, putative, expressed	Allene oxide synthase [Hordeum vulgare (Barley)]	TA66531_4565		up	up	UP	UP	UP		-1.03	1.03	41.54	108.13	-1.45	1.11303	3.4549	6.8222	15.7504	1.7255
Ta.27217.1.S1_at	Os03g12500.1	cytochrome P450 74A2, putative, expressed	Allene oxide synthase [Hordeum vulgare (Barley)]	TA66529_4565		up		UP	UP	UP		1.1	1.21	23.69	42.08	-1.42	1.04569	3.2123	7.1287	18.8471	2.7407
Ta.1326.2.S1_at	Os02g52430.1	regulator of ribonuclease activity A, putative, expressed	S-adenosylmethionine:2-demethylmenaquinone methyltransferase- like [Oryza sativa (japonica cultivar-group)]	TA71332_4565			up				DOWN	1.02	-1.22	1.51	2.12	1.04	1.23616	1.0362	1.079	-1.4584	-2.0814
Ta.1326.2.S1_x_at	Os02g52430.1	regulator of ribonuclease activity A, putative, expressed	S-adenosylmethionine:2-demethylmenaquinone methyltransferase- like [Oryza sativa (japonica cultivar-group)]	TA71332_4565			up
TaAffx.122788.1.S1_at	Os02g52430.1	regulator of ribonuclease activity A, putative, expressed	S-adenosylmethionine:2-demethylmenaquinone methyltransferase- like [Oryza sativa (japonica cultivar-group)]	CK212259		down	down		DOWN	DOWN	DOWN	-1	-1.97	-3.8	-4.33	-1.02	-1.48304	-1.4738	-2.4164	-5.9301	-4.0193
Ta.9063.1.S1_x_at	Os02g39790.1	S-adenosylmethionine decarboxylase proenzyme, putative, expressed	S-adenosylmethionine decarboxylase 2 [Oryza sativa (Rice)]	TA65712_4565						DOWN						-1.01	-1.13737	-1.2124	-1.316	-2.0519	1.031
Ta.9063.2.A1_at	Os02g39790.1	S-adenosylmethionine decarboxylase proenzyme, putative, expressed	S-adenosylmethionine decarboxylase 2 [Oryza sativa (Rice)]	TA65714_4565						DOWN						-1.02	-1.07067	-1.244	-1.2741	-2.9559	-1.139
Ta.9063.2.A1_x_at	Os02g39790.1	S-adenosylmethionine decarboxylase proenzyme, putative, expressed	S-adenosylmethionine decarboxylase 2 [Oryza sativa (Rice)]	CK152234						DOWN						-1.01	-1.14041	-1.2333	-1.3916	-2.6143	-1.0935
Ta.9063.3.S1_at	Os02g39790.1	S-adenosylmethionine decarboxylase proenzyme, putative, expressed	S-adenosylmethionine decarboxylase 2 [Oryza sativa (Rice)]	TA65712_4565						DOWN						1	-1.00608	-1.0112	-1.1783	-2.3096	1.0989
Ta.9063.3.S1_x_at	Os02g39790.1	S-adenosylmethionine decarboxylase proenzyme, putative, expressed	S-adenosylmethionine decarboxylase 2 [Oryza sativa (Rice)]	TA65712_4565						DOWN						1	-1.05848	-1.0474	-1.2071	-2.2584	1.0778
Ta.2667.1.S1_at	Os01g22010.2	S-adenosylmethionine synthetase 1, putative, expressed	S-adenosylmethionine synthetase 1 [Hordeum vulgare (Barley)]	DR736793		up	up					1.02	1.37	3.38	3.41
Ta.5227.2.S1_at	Os01g22010.2	S-adenosylmethionine synthetase 1, putative, expressed	S-adenosylmethionine synthetase 1 [Hordeum vulgare (Barley)]	TA60886_4565		up	up		UP			1	1.3	3.32	3.51	-1.03	1.03035	1.8482	2.249	1.0582	1.1653
TaAffx.57475.1.S1_x_at	Os01g22010.2	S-adenosylmethionine synthetase 1, putative, expressed	S-adenosyl-L-methionine synthetase [Elaeagnus umbellata (Autumn olive)]	CV779673		up	up	UP	UP			1.02	1.4	6.55	6.03	-1.09	1.02508	2.2649	3.0906	-1.0646	-1.2732
Ta.1790.1.S1_at	Os01g51870.1	S-adenosylmethionine-dependent methyltransferase, putative, expressed	Embryonic abundant protein-like [Oryza sativa (japonica cultivar-group)]	TA89704_4565	up	up	up	UP	UP	UP		1.11	2.35	4.64	4.69	-1.04	1.49564	2.4953	3.0508	2.4578	1.9714
Ta.1790.2.S1_a_at	Os01g51870.1	S-adenosylmethionine-dependent methyltransferase, putative, expressed	Embryonic abundant protein-like [Oryza sativa (japonica cultivar-group)]	CA698369	up	up	up		UP	UP		1.1	2.18	3.56	4.14	-1.01	1.68699	1.881	2.3381	2.2172	1.5173
Ta.22455.1.S1_at	Os06g43800.1	S-adenosylmethionine-dependent methyltransferase, putative, expressed	Methyltransferase-like [Oryza sativa (japonica cultivar-group)]	TA102524_4565		down	down		DOWN	DOWN		1.03	-1.43	-3.89	-7.23	1.02	-1.52498	-1.5161	-2.2824	-7.683	-3.6074
Ta.25319.3.S1_at	Os06g43800.1	S-adenosylmethionine-dependent methyltransferase, putative, expressed	Methyltransferase-like [Oryza sativa (japonica cultivar-group)]	TA97800_4565						DOWN						1.16	-1.00884	-1.3487	-1.6368	-2.1153	-2.0597
Ta.27974.1.S1_at	Os06g06730.1	S-adenosylmethionine-dependent methyltransferase, putative, expressed	Early nodule-specific-like protein ENOD8 gene [Triticum aestivum (Wheat)]	TA89189_4565						DOWN						-1.02	1.06009	-1.3025	-1.3684	-2.1896	-1.3205
Ta.29309.1.A1_at	Os01g51870.1	S-adenosylmethionine-dependent methyltransferase, putative, expressed	Embryonic abundant protein-like [Oryza sativa (japonica cultivar-group)]	BQ161089		up			UP	UP		1.09	1.8	4.08	2.85	-1.16	1.59374	1.5206	2.0491	2.7038	1.2922
Ta.5249.1.A1_at	Os06g06730.1	S-adenosylmethionine-dependent methyltransferase, putative, expressed	Early nodule-specific-like protein ENOD8 gene [Triticum aestivum (Wheat)]	TA89190_4565		down	down			DOWN	DOWN	-1.14	-1.52	-2.64	-4.87	-1.04	-1.24286	-1.7678	-1.8699	-4.1113	-2.9325
TaAffx.107639.1.S1_at	Os06g43800.1	S-adenosylmethionine-dependent methyltransferase, putative, expressed	NA	CA697200						DOWN						-1.09	-1.16221	-1.4055	-1.6042	-2.1479	-2.1865
TaAffx.92801.1.S1_at	Os06g06730.1	S-adenosylmethionine-dependent methyltransferase, putative, expressed	Early nodule-specific-like protein ENOD8 gene [Triticum aestivum (Wheat)]	BJ246865						DOWN						-1.17	-1.1251	-1.589	-1.8596	-2.0685	-1.591
Ta.5582.1.S1_at	Os11g35340.1	S-adenosylmethionine-dependent methyltransferase/ catalytic, putative, expressed	Hypothetical protein [Oryza sativa (japonica cultivar-group)]	TA78400_4565			down			DOWN	DOWN	-1.01	1.01	-1.66	-2.42	-1.04	1.0044	-1.1989	-1.2408	-2.8123	-2.0587
Ta.5582.2.S1_a_at	Os11g35340.1	S-adenosylmethionine-dependent methyltransferase/ catalytic, putative, expressed	Hypothetical protein [Oryza sativa (japonica cultivar-group)]	TA78397_4565			down			DOWN		1.05	-1.08	-1.5	-2.2	-1.02	1.03815	-1.1386	-1.3311	-2.3358	-1.7559
Ta.9721.1.A1_a_at	Os02g54000.1	S-adenosylmethionine-dependent methyltransferase/ catalytic, putative, expressed	NA	BJ228393			down			DOWN		-1.27	-1.21	-1.69	-2.22	-1.31	-1.08732	-1.2851	-1.505	-2.6404	-1.5452
Ta.12172.1.S1_at	Os03g62670.1	S-adenosylmethionine-dependent methyltransferase/ methyltransferase/ thiopurine S-methyltransferase, putative, expressed	Putative methyl chloride transferase [Oryza sativa (japonica cultivar-group)]	TA98399_4565	down	down	down		DOWN	DOWN	DOWN	-1.17	-2.97	-4.37	-4.9	-1.18	1.20311	-1.7893	-4.0898	-96.1678	-43.0313
Ta.12446.1.A1_at	Os06g06040.1	S-adenosylmethionine-dependent methyltransferase/ methyltransferase/ thiopurine S-methyltransferase, putative, expressed	Putative methyl chloride transferase [Oryza sativa (japonica cultivar-group)]	BQ172352			down			DOWN	DOWN	-1.01	-1.37	-1.94	-2.71	1.04	1.15414	-1.8831	-1.742	-2.4546	-2.4416
TaAffx.66865.1.S1_at	Os06g06040.1	S-adenosylmethionine-dependent methyltransferase/ methyltransferase/ thiopurine S-methyltransferase, putative, expressed	At2g43940 [Arabidopsis thaliana (Mouse-ear cress)]	CA707529		down	down		DOWN	DOWN	DOWN	1.04	-1.38	-2.29	-3.39	-1.03	1.06554	-1.6285	-2.0837	-2.6868	-2.5204
TaAffx.66865.2.S1_s_at	Os06g06040.1	S-adenosylmethionine-dependent methyltransferase/ methyltransferase/ thiopurine S-methyltransferase, putative, expressed	At2g43940 [Arabidopsis thaliana (Mouse-ear cress)]	TA73296_4565		down	down			DOWN		-1.07	-1.61	-2.25	-2.73	1.04	1.09051	-1.6617	-1.8273	-2.2272	-1.7402
Ta.9462.1.S1_at	Os03g61130.1	hydrolase, acting on ester bonds, putative, expressed	Putative phospholipase [Oryza sativa (Rice)]	TA66199_4565							UP					-1.04	-1.00647	1.0467	-1.1021	1.1308	2.2961
Ta.9462.2.S1_at	Os03g61130.1	hydrolase, acting on ester bonds, putative, expressed	Putative phospholipase [Oryza sativa (Rice)]	TA66198_4565							UP					-1.06	-1.00219	-1.3938	-1.5583	1.25	3.5828
Ta.9462.3.S1_x_at	Os03g61130.1	hydrolase, acting on ester bonds, putative, expressed	Putative phospholipase [Oryza sativa (Rice)]	CA610637							UP					-1.06	-1.03774	1.1729	-1.2211	1.3237	2.8961
TaAffx.6217.1.S1_x_at	Os03g61130.1	hydrolase, acting on ester bonds, putative, expressed	Putative phospholipase [Oryza sativa (Rice)]	CA680899							UP					-1.02	-1.05052	1.3649	-1.269	1.3031	2.6046
Ta.22828.2.S1_at	Os03g52860.1	lipoxygenase 2, putative, expressed	Lipoxygenase 2 [Oryza sativa (Rice)]	TA63656_4565			up					1.07	1.07	-1.01	3.65
Ta.526.1.S1_x_at	Os03g52860.1	lipoxygenase 2, putative, expressed	Lipoxygenase 2 [Oryza sativa (Rice)]	TA63663_4565			up					-1.04	1.08	1.28	14.54
TaAffx.78375.1.S1_at	Os03g52860.1	lipoxygenase 2, putative, expressed	Lipoxygenase 1 [Hordeum vulgare (Barley)]	CA733413			up			UP	UP	-1.01	1.06	2.42	3.83	1.13	-1.05953	1.1014	1.2496	2.3415	2.0272
TaAffx.80134.1.S1_at	Os03g52860.1	lipoxygenase 2, putative, expressed	Lipoxygenase 1 [Hordeum vulgare (Barley)]	TA103484_4565		up	up			UP	UP	1.09	1.4	4.6	8.51	1.05	1.49481	1.1761	1.2061	4.767	3.4658
Ta.1967.1.S1_x_at	Os12g37260.1	lipoxygenase 2.1, chloroplast precursor, putative, expressed	Lipoxygenase 2.1, chloroplast precursor [Hordeum vulgare (Barley)]	CJ600675						DOWN						-1.04	-1.27416	1.0232	-1.5008	-9.9719	-30.3799
Ta.1967.2.A1_x_at	Os12g37260.1	lipoxygenase 2.1, chloroplast precursor, putative, expressed	Lipoxygenase 2.1, chloroplast precursor [Hordeum vulgare (Barley)]	TA69793_4565						DOWN						-1.11	-1.32279	-1.0559	-1.7787	-10.562	-20.5479
TaAffx.104812.1.S1_s_at	Os12g37260.1	lipoxygenase 2.1, chloroplast precursor, putative, expressed	Lipoxygenase 2.1, chloroplast precursor [Hordeum vulgare (Barley)]	TA69794_4565						DOWN						-1.08	-1.37063	1.4072	-1.9013	-9.8823	-12.1957
Ta.485.1.A1_at	Os02g10120.1	lipoxygenase 2.3, chloroplast precursor, putative, expressed	Lipoxygenase 2.3, chloroplast precursor [Hordeum vulgare (Barley)]	TA82078_4565	down				DOWN	DOWN	DOWN	1.02	-2.13	-1.46	-1.32	-1.22	-1.58678	-1.0599	-2.4428	-17.4718	-4.9672
TaAffx.109257.1.S1_at	Os03g49350.1	lipoxygenase 3, putative, expressed	Lipoxygenase 1 [Hordeum vulgare (Barley)]	CA677924		up	up					1.08	1.16	3.26	7.23
Ta.28171.1.S1_at	Os03g49350.1	lipoxygenase 3, putative, expressed	Lipoxygenase 1 [Hordeum vulgare (Barley)]	TA63665_4565		up	up		UP	UP	UP	-1.03	1.72	22.93	24.88	-1.39	1.4762	2.4103	2.8742	17.1116	16.6122
Ta.9742.3.S1_x_at	Os03g49380.1	lipoxygenase 4, putative, expressed	Probable lipoxygenase 4 [Oryza sativa (Rice)]	BJ231452		up						-1.04	1.25	2.37	3.04
Ta.13650.1.A1_at	Os03g49380.1	lipoxygenase 4, putative, expressed	NA	TA74074_4565						DOWN						-1.06	-1.60487	1.6576	-1.3789	-5.106	-4.3204
Ta.7830.1.S1_at	Os03g49380.1	lipoxygenase 4, putative, expressed	Lipoxygenase [Zea mays (Maize)]	TA74075_4565						DOWN	DOWN					1.04	-1.63472	1.0751	-1.0911	-2.6209	-14.2774
Ta.8097.1.A1_at	Os03g49380.1	lipoxygenase 4, putative, expressed	NA	TA93238_4565						DOWN						-1.11	-1.75418	1.2575	-1.6595	-13.9882	-13.0325
Ta.9742.1.S1_at	Os03g49380.1	lipoxygenase 4, putative, expressed	putative lipoxygenase [Oryza sativa (japonica cultivar-group)]	TA63671_4565		up	up	UP	UP	UP		1.12	1.41	6.6	5.23	-1.1	-1.14702	2.2965	2.9644	2.1436	1.7394
Ta.9742.2.A1_a_at	Os03g49380.1	lipoxygenase 4, putative, expressed	putative lipoxygenase [Oryza sativa (japonica cultivar-group)]	TA63662_4565		up	up	UP	UP	UP		1.2	1.43	8.12	7.5	-1.17	1.04798	3.1048	3.7435	3.3525	2.2051
Ta.9742.2.A1_at	Os03g49380.1	lipoxygenase 4, putative, expressed	putative lipoxygenase [Oryza sativa (japonica cultivar-group)]	CD453928	up	up	up	UP	UP	UP		-1.01	2.06	11.36	18.27	-1.24	1.38183	3.5983	8.7684	8.2793	4.4122
Ta.9742.3.S1_a_at	Os03g49380.1	lipoxygenase 4, putative, expressed	Probable lipoxygenase 4 [Oryza sativa (Rice)]	BJ231452			up		UP	UP		1.14	1.35	3.02	5.43	-1.11	1.05271	1.6355	2.0071	2.4333	1.7247
Ta.12757.1.A1_s_at	Os03g08220.1	lipoxygenase 6, putative, expressed	Putative lipoxygenase [Oryza sativa (japonica cultivar-group)]	TA93074_4565		up	up
TaAffx.108996.1.S1_at	Os03g08220.1	lipoxygenase 6, putative, expressed	13-lipoxygenase [Solanum tuberosum (Potato)]	TA98537_4565			up					-1.04	1	1.93	2.13
Ta.12757.1.A1_at	Os03g08220.1	lipoxygenase 6, putative, expressed	Putative lipoxygenase [Oryza sativa (japonica cultivar-group)]	TA93074_4565		up	up					-1	1.91	11.44	10.1
TaAffx.78768.1.S1_at	Os03g08220.1	lipoxygenase 6, putative, expressed	Putative lipoxygenase [Oryza sativa (japonica cultivar-group)]	CA727586		up	up					1.01	-1.12	5.55	5.11
TaAffx.109337.1.S1_at	Os08g39850.1	lipoxygenase 8, chloroplast precursor, putative, expressed	Probable lipoxygenase 8, chloroplast precursor [Oryza sativa (Rice)]	CA661935			up			UP		1.08	-1.17	3.68	7.92	-1.07	1.02521	1.138	1.1201	4.5657	1.3791
TaAffx.92041.1.S1_at	Os01g62010.1	monoglyceride lipase, putative, expressed	Phospholipase, putative [Oryza sativa (japonica cultivar-group)]	TA96313_4565		up	up		UP	UP	UP	-1.16	1.27	12.41	13.45	1.12	1.31384	1.9676	3.356	16.5721	8.9018
Ta.13185.2.A1_at	NA	NA	Phosphoinositide-specific phospholipase C [Oryza sativa (Rice)]	BJ214989		down
Ta.13185.2.A1_x_at	NA	NA	Phosphoinositide-specific phospholipase C [Oryza sativa (Rice)]	BJ214989		down						-1.08	-1.53	-2.85	-1.78
TaAffx.99443.1.S1_at	Os06g46350.1	patatin-like phospholipase family protein, expressed	Similar to latex allergen from Hevea brasiliensis [Arabidopsis thaliana (Mouse-ear cress)]	CK206120			up					-1.07	-1.26	1.97	2.34
Ta.1397.2.S1_s_at	Os07g33670.1	patatin-like phospholipase family protein, expressed	NA	BJ315911							UP					1.01	1.1023	-1.3692	-1.5657	1.1178	2.0589
TaAffx.106840.1.S1_at	Os07g33670.1	patatin-like phospholipase family protein, expressed	Putative calcium-independent phospholipase A2 [Oryza sativa (japonica cultivar-group)]	CA710638						UP	UP					-1.23	1.10748	1.4538	1.6912	3.7672	2.5332
Ta.8726.1.S1_at	Os05g03610.1	phospholipase C, putative, expressed	Putative phosphatidylinositol-specific phospholipase C [Oryza sativa (japonica cultivar-group)]	TA79516_4565		up	up		UP	UP	UP	1.21	-1.49	5.17	9.61	-1.29	-1.46394	1.3968	2.8352	7.3416	8.1861
Ta.8726.1.S1_s_at	Os05g03610.1	phospholipase C, putative, expressed	Putative phosphatidylinositol-specific phospholipase C [Oryza sativa (japonica cultivar-group)]	TA79516_4565			up			UP	UP					1.1	-1.25539	-1.1576	1.4386	2.5839	2.9158
TaAffx.117121.1.S1_at	Os12g37560.1	phospholipase C, putative, expressed	Phospholipase C [Oryza sativa (japonica cultivar-group)]	CA692520					UP	UP	UP					-1.1	-1.33819	1.5908	2.8581	12.9122	6.13
TaAffx.38461.1.A1_at	Os04g35100.1	phospholipase C, putative, expressed	OSJNBa0042L16.16 [Oryza sativa (japonica cultivar-group)]	CK213904	down					DOWN		-1.03	-2.05	-1.82	-1.4	1.01	-1.25311	-2.0709	-1.6177	-2.4439	-1.2
Ta.25895.1.A1_at	Os06g40190.1	phospholipase D alpha 2, putative, expressed	Phospholipase D alpha 2 [Oryza sativa (japonica cultivar-group)]	CD454156			down			DOWN		-1.08	-1.54	-1.44	-3.29	1.01	-1.57099	-1.6816	-1.5775	-6.0112	-2.8904
Ta.3908.1.S1_at	Os06g40190.1	phospholipase D alpha 2, putative, expressed	Phospholipase D alpha 2 [Oryza sativa (japonica cultivar-group)]	TA70140_4565							UP					-1.1	-1.01377	1.1333	1.3591	1.2114	2.3853
Ta.3414.2.S1_at	Os10g38060.1	phospholipase D beta 1, putative, expressed	Phospholipase, putative [Oryza sativa (japonica cultivar-group)]	TA96539_4565						UP	UP					-1	1.4581	1.5791	1.0887	2.7301	2.4186
Ta.3414.3.S1_a_at	Os10g38060.1	phospholipase D beta 1, putative, expressed	Phospholipase, putative [Oryza sativa (japonica cultivar-group)]	TA78333_4565			up			UP		-1.04	1.64	1.85	2.7	-1.03	1.29194	1.1517	1.4532	2.8153	2.6658
Ta.10441.1.S1_at	Os09g37100.1	phospholipase D delta, putative, expressed	Putative phospholipase D [Oryza sativa (japonica cultivar-group)]	TA104614_4565			up					1.09	-1.01	1.34	2.73
Ta.7929.1.S1_at	Os09g37100.1	phospholipase D delta, putative, expressed	Putative phospholipase D beta 1 [Oryza sativa (japonica cultivar-group)]	TA65966_4565		up	up			UP		1.32	-1.11	3.02	5.61	-1.09	1.0276	1.2321	1.3676	4.1457	2.3499
TaAffx.6484.1.S1_at	Os09g37100.1	phospholipase D delta, putative, expressed	Putative phospholipase D beta 1 [Oryza sativa (japonica cultivar-group)]	TA65966_4565			up			UP	UP	1.14	-1.36	2.25	3.47	1.05	1.31833	1.3802	1.0287	3.0279	2.2318
TaAffx.12346.1.S1_at	Os03g62410.1	phospholipase D gamma 3, putative, expressed	Putative phospholipase D beta 1 [Oryza sativa (japonica cultivar-group)]	TA107912_4565			down			DOWN		-1.15	-1.08	-1.62	-2.01	1.04	-1.19073	-1.1038	-1.9284	-2.6918	-1.8699
Ta.9709.1.A1_at	Os05g29050.1	phospholipase D p1, putative, expressed	Putative phospholipase D-like protein [Oryza sativa (japonica cultivar-group)]	TA83748_4565			up			UP		1.09	1.34	2.09	3.31	-1.02	1.2229	1.0106	1.1686	2.3749	1.4287
Ta.17369.1.S1_at	Os06g44060.1	phospholipase D. Active site motif family protein, expressed	NA	TA87064_4565		down	down			DOWN		1.03	-1.19	-2.26	-3.3	-1.08	-1.14106	-1.4379	-1.7704	-3.1305	-1.6167
Ta.17369.2.S1_a_at	Os06g44060.1	phospholipase D. Active site motif family protein, expressed	NA	CA620173						DOWN						-1.02	-1.07799	-1.0716	-1.6339	-2.0528	-1.822
Probeset ID	RICE_HIT	RICE_ANNOTATION	TIGR_TA_ANNOTATION	TA-EST_hit	ToxA_3hpi	ToxA_9hpi	ToxA_14hpi	ToxB_9hpi	ToxB_14hpi	ToxB_24hpi	ToxB_48hpi	Fold change ToxA_0h	Fold change ToxA_3h	Fold change ToxA_9h	Fold change ToxA_14h	Fold change ToxB_0h	Fold change ToxB_3h_	Fold change ToxB_9h_	Fold change ToxB_14h	Fold change ToxB_24h	Fold change ToxB_48h
Oxidative stress and oxidaqtive detoxification
Ta.27477.1.S1_x_at	Os03g48770.1	oxalate oxidase 2 precursor, putative, expressed	Oxalate oxidase GF-2.8 precursor [Triticum aestivum (Wheat)]	TA60113_4565			up	UP	UP	UP		1.74	-1.06	9.21	68.24	-1.08	1.34258	4.1037	4.3868	69.5299	3.053
TaAffx.55270.1.S1_at	Os03g48750.1	oxalate oxidase 2 precursor, putative, expressed	Oxalate oxidase precursor [Hordeum vulgare (Barley)]	CA689792			up					1.01	1.31	1.03	3.9
Ta.24723.1.S1_x_at	Os03g48780.1	oxalate oxidase 2 precursor, putative, expressed	Oxalate oxidase GF-2.8 precursor [Triticum aestivum (Wheat)]	TA60104_4565			up			UP		1.1	-1.01	3.15	22.11	1.13	1.03417	1.8887	2.5076	11.3855	-1.1806
Ta.24553.1.A1_at	Os03g48770.1	oxalate oxidase 2 precursor, putative, expressed	Oxalate oxidase precursor [Triticum aestivum (Wheat)]	CA662341			up			UP		-1.05	-1.02	2.07	10.89	1.15	1.06538	1.3124	1.5818	11.1515	-1.3549
Ta.27477.1.S1_at	Os03g48770.1	oxalate oxidase 2 precursor, putative, expressed	Oxalate oxidase GF-2.8 precursor [Triticum aestivum (Wheat)]	TA60113_4565		up		UP	UP	UP		1.38	-1.18	11.87	66.76	-1.22	-1.08605	5.749	5.6421	85.9488	3.2486
Ta.28782.1.S1_x_at	Os03g48780.1	oxalate oxidase 2 precursor, putative, expressed	Oxalate oxidase GF-2.8 precursor [Triticum aestivum (Wheat)]	TA60130_4565		up	up	UP		UP		1.1	-1.02	31.59	129.13	1.06	1.20597	2.7217	3.4366	91.184	3.7624
Ta.5385.1.S1_at	Os03g48750.1	oxalate oxidase 2 precursor, putative, expressed	Oxalate oxidase 2 precursor [Hordeum vulgare (Barley)]	TA60109_4565	up	up	up		UP			2.05	2.15	2.58	3.37	-1.57	1.26852	1.6408	2.0552	1.949	-3.728
Ta.87.1.S1_x_at	Os03g48780.1	oxalate oxidase 2 precursor, putative, expressed	PSBGer1 protein [Triticum aestivum (Wheat)]	TA60082_4565						UP						-1.01	1.09248	1.2298	1.7961	3.3725	1.0253
Ta.22673.1.S1_s_at	Os03g48780.1	oxalate oxidase 2 precursor, putative, expressed	Oxalate oxidase GF-2.8 precursor [Triticum aestivum (Wheat)]	TA60141_4565			up	UP	UP	UP		2.21	2.35	3.02	21.8	-2.21	1.60534	4.322	5.0655	29.9553	1.8972
TaAffx.110281.1.S1_s_at	Os03g48770.1	oxalate oxidase 2 precursor, putative, expressed	Oxalate oxidase GF-2.8 precursor [Triticum aestivum (Wheat)]	TA60113_4565			up	UP	UP	UP		1.42	1.02	7.33	49.74	-1.09	1.04667	3.173	4.1813	57.3176	2.3227
TaAffx.110614.3.S1_at	Os03g48750.1	oxalate oxidase 2 precursor, putative, expressed	Oxalate oxidase GF-2.8 precursor [Triticum aestivum (Wheat)]	CA662687			up			UP		1.16	-1.03	1.29	4.96	1.02	1.07124	1.1449	1.2989	5.4358	1.1296
Ta.22967.1.S1_x_at	Os03g48780.1	oxalate oxidase 2 precursor, putative, expressed	Oxalate oxidase precursor [Hordeum vulgare (Barley)]	TA60085_4565	down							-1.02	-2.3	-1.33	1.36
Ta.87.1.S1_at	Os03g48780.1	oxalate oxidase 2 precursor, putative, expressed	PSBGer1 protein [Triticum aestivum (Wheat)]	TA60082_4565			up			UP		-1.09	-1.05	1.1	4.01	-1.07	1.02975	1.2438	2.6815	7.3489	-1.1591
TaAffx.37833.1.S1_at	Os06g35630.1	reticuline oxidase precursor, putative, expressed	Berberine bridge enzyme, putative [Oryza sativa (japonica cultivar-group)]	TA76618_4565							UP					1.11	-1.70903	-1.3389	-1.2165	-1.0297	2.3478
Ta.13319.1.S1_at	Os06g35630.1	reticuline oxidase precursor, putative, expressed	Major pollen allergen Phl p 4 precursor [Phleum pratense (Common timothy)]	TA76615_4565							UP					1.02	-1.06457	-1.0669	1.055	1.189	2.0571
TaAffx.110188.1.S1_at	Os06g35630.1	reticuline oxidase precursor, putative, expressed	NA	CA662543		up	up			UP		1.06	1.23	2.65	4.76	1.16	1.10075	1.2187	1.4253	2.7968	1.8857
Ta.27350.1.S1_at	Os06g35700.1	reticuline oxidase precursor, putative, expressed	Major pollen allergen Phl p 4 precursor [Phleum pratense (Common timothy)]	TA78871_4565	up	up	up	UP	UP	UP	UP	1.51	10.79	22.9	30.93	-1.04	5.60004	5.6864	12.5628	22.0076	8.8725
Ta.19349.1.S1_x_at	Os06g35630.1	reticuline oxidase precursor, putative, expressed	AT4g20860/T13K14_20 [Arabidopsis thaliana (Mouse-ear cress)]	CJ554521							UP					1.15	1.03866	1.0999	-1.0216	1.1318	3.221
Ta.13319.1.S1_x_at	Os06g35630.1	reticuline oxidase precursor, putative, expressed	Major pollen allergen Phl p 4 precursor [Phleum pratense (Common timothy)]	TA76615_4565							UP					-1.02	1.16312	-1.0488	1.1746	1.1299	5.226
Ta.7402.1.S1_at	Os09g32290.1	sarcosine oxidase, putative, expressed	Hypothetical protein [Oryza sativa (japonica cultivar-group)]	TA84584_4565						UP	UP					-1.09	-1.14385	1.0265	-1.0867	2.0814	7.8191
Ta.28584.1.A1_at	Os12g35890.1	sarcosine oxidase, putative, expressed	Hypothetical protein [Oryza sativa (japonica cultivar-group)]	TA76655_4565					UP	UP	UP					-1.2	1.03251	-1.061	3.5264	6.3821	11.1813
Ta.12590.1.S1_x_at	Os12g35890.1	sarcosine oxidase, putative, expressed	Hypothetical protein [Oryza sativa (japonica cultivar-group)]	TA76654_4565					UP	UP						-1.15	-1.14098	-1.4753	3.8008	4.9763	6.6338
Ta.12590.1.S1_s_at	Os12g35890.1	sarcosine oxidase, putative, expressed	Hypothetical protein [Oryza sativa (japonica cultivar-group)]	TA84586_4565						UP	UP					1.22	-1.11835	-1.0087	1.3957	2.1845	5.9268
TaAffx.106322.1.S1_at	Os02g02400.1	catalase isozyme A, putative, expressed	Catalase 2 [Hordeum vulgare (Barley)]	CA680322					UP							-1.1	1.16192	1.6352	2.0114	1.1407	1.2306
Ta.1055.1.S1_x_at	Os06g51150.1	catalase isozyme B, putative, expressed	Catalase 1 [Zantedeschia aethiopica (White calla lily)]	TA51984_4565							UP					-1.02	1.23194	-1.1304	-1.0852	1.7859	2.5535
Ta.1055.2.S1_at	Os06g51150.1	catalase isozyme B, putative, expressed	Catalase 1 [Hordeum vulgare (Barley)]	TA52336_4565							UP					-1	1.361	-1.2596	-1.3168	2.116	3.171
Ta.1055.2.S1_x_at	Os06g51150.1	catalase isozyme B, putative, expressed	Catalase 1 [Hordeum vulgare (Barley)]	TA52336_4565						UP						1.01	1.32054	-1.2497	-1.2426	1.995	3.0638
TaAffx.106347.1.S1_at	Os06g51150.1	catalase isozyme B, putative, expressed	Catalase isozyme [Triticum aestivum (Wheat)]	BJ222435						UP						1.14	1.11262	-1.0494	1.118	2.148	1.9725
Ta.1055.1.S1_at	Os06g51150.1	catalase isozyme B, putative, expressed	Catalase 1 [Zantedeschia aethiopica (White calla lily)]	TA51984_4565							UP					1.01	1.27634	-1.1036	-1.0792	1.7516	2.6137
TaAffx.26100.1.S1_x_at	Os03g03910.1	catalase-1, putative, expressed	Catalase [Festuca arundinacea (Tall fescue) (Schedonorus arundinaceus)]	TA54613_4565						DOWN						1.09	-1.12796	1.0431	-1.3156	-2.22	-1.9686
TaAffx.80209.1.S1_at	Os03g03910.2	catalase-1, putative, expressed	Catalase [Festuca arundinacea (Tall fescue) (Schedonorus arundinaceus)]	CA699869						DOWN	DOWN					1.03	-1.17419	-1.0622	-1.5121	-2.5218	-2.2662
Ta.442.1.S1_at	Os03g03910.1	catalase-1, putative, expressed	Catalase [Festuca arundinacea (Tall fescue) (Schedonorus arundinaceus)]	CK163765			down			DOWN		1.02	-1.08	-1.31	-3.22	-1.03	-1.09702	1.0909	-1.5111	-8.2906	-1.7277
TaAffx.110515.1.S1_x_at	Os03g22810.1	superoxide dismutase 1, putative, expressed	Superoxide dismutase [Cu-Zn] 4A [Zea mays (Maize)]	TA61269_4565		up	up			UP		1.05	1.46	2.49	2.79	-1.12	1.17183	1.5745	1.5436	2.5644	1.8307
Ta.14644.2.S1_x_at	Os03g22810.1	superoxide dismutase 1, putative, expressed	Superoxide dismutase [Cu-Zn] 4A [Zea mays (Maize)]	TA61269_4565		up	up			UP		1.02	1.53	2.32	2.65	-1.14	1.17445	1.36	1.4381	2.2978	2.0021
Ta.6217.1.S1_at	Os03g11960.1	superoxide dismutase 2, putative, expressed	Putative CuZn-superoxide dismutase [Populus tremula x Populus tremuloides]	TA100774_4565		down	down			DOWN		1.09	-1.07	-2.1	-3.64	1.01	-1.1015	-1.4395	-1.873	-3.9667	-1.948
TaAffx.27705.1.S1_at	Os07g46990.1	superoxide dismutase 2, putative, expressed	Copper/zinc superoxide dismutase [Sandersonia aurantiaca (Christmas-bells) (Chinese-lantern lily)]	CA672176		up	up			UP		1.25	1.58	2.33	2.6	-1.25	1.09916	1.4522	1.3765	2.6276	1.8417
Ta.8051.1.S1_at	Os06g05110.1	superoxide dismutase, chloroplast, putative, expressed	Iron-superoxide dismutase [Oryza sativa (japonica cultivar-group)]	TA73567_4565			down			DOWN	DOWN	-1.11	-1.2	-1.87	-2.56	-1.09	-1.3946	-1.2729	-2.2943	-7.9899	-7.3185
Ta.9210.2.S1_a_at	Os06g02500.1	superoxide dismutase, chloroplast, putative, expressed	Fe-superoxide dismutase-like [Oryza sativa (japonica cultivar-group)]	TA82593_4565						DOWN						-1.1	-1.31238	1.0482	-1.3083	-2.0145	-2.3767
Ta.9210.1.S1_a_at	Os06g02500.1	superoxide dismutase, chloroplast, putative, expressed	Fe-superoxide dismutase-like [Oryza sativa (japonica cultivar-group)]	TA82593_4565			down			DOWN		1.19	-1.27	-1.44	-2.86	-1.18	-1.62244	1.1501	-1.8047	-3.4705	-2.8176
Ta.24971.1.A1_at	NA	NA	Putative CuZn-superoxide dismutase [Populus tremula x Populus tremuloides]	CA720625						DOWN						1.45	-1.08867	-1.1727	-1.4523	-2.0925	-1.2542
Ta.18063.1.S1_at	Os06g08670.1	phospholipid hydroperoxide glutathione peroxidase 1, chloroplast precursor, putative, expressed	Phospholipid hydroperoxide glutathione peroxidase, chloroplast precursor [Pisum sativum (Garden pea)]	CD863771			down			DOWN		-1.01	-1.17	-1.79	-4.28	1.04	-1.11335	-1.124	-1.5405	-7.9005	-2.2919
Ta.18063.3.S1_x_at	Os06g08670.1	phospholipid hydroperoxide glutathione peroxidase 1, chloroplast precursor, putative, expressed	Glutathione peroxidase [Zantedeschia aethiopica (White calla lily)]	CA678194			down			DOWN	DOWN	1.04	-1.17	-1.79	-3.59	1.02	-1.15732	-1.023	-1.6926	-8.7059	-3.0043
Ta.18063.2.S1_at	Os06g08670.1	phospholipid hydroperoxide glutathione peroxidase 1, chloroplast precursor, putative, expressed	Phospholipid hydroperoxide glutathione peroxidase, chloroplast precursor [Pisum sativum (Garden pea)]	TA81719_4565		down	down			DOWN		1.13	-1.22	-2	-4.74	1.08	-1.03221	-1.3359	-1.9512	-5.866	-2.9433
Ta.18063.1.S1_a_at	Os06g08670.1	phospholipid hydroperoxide glutathione peroxidase 1, chloroplast precursor, putative, expressed	Glutathione peroxidase [Zantedeschia aethiopica (White calla lily)]	CA678194						DOWN	DOWN					1.07	-1.17818	1.0244	-1.5582	-8.5784	-2.412
Ta.9097.1.S1_s_at	Os04g46960.2	phospholipid hydroperoxide glutathione peroxidase, putative, expressed	Cytosolic glutathione peroxidase [Triticum monococcum (Einkorn wheat) (Small spelt)]	TA62362_4565			up			UP	UP	1.08	1.19	1.77	2.5	-1.02	1.10014	1.3044	1.2081	2.9859	3.2438
Ta.9097.1.S1_x_at	Os04g46960.2	phospholipid hydroperoxide glutathione peroxidase, putative, expressed	Cytosolic glutathione peroxidase [Triticum monococcum (Einkorn wheat) (Small spelt)]	TA62366_4565			up			UP	UP	1.15	1.15	1.93	2.81	-1.08	1.05851	1.3101	1.2795	3.5515	3.7528
TaAffx.32266.1.A1_at	Os04g46960.2	phospholipid hydroperoxide glutathione peroxidase, putative, expressed	Glutathione peroxidase-like protein GPX15Hv [Hordeum vulgare (Barley)]	TA90985_4565		down	down			DOWN	DOWN	-1.03	-1.86	-2.57	-3.58	1.08	-1.48368	-1.5381	-1.8268	-19.6012	-10.3633
TaAffx.121758.1.S1_at	Os02g44500.1	phospholipid hydroperoxide glutathione peroxidase, putative, expressed	GPX12Hv, glutathione peroxidase-like protein [Hordeum vulgare (Barley)]	TA69113_4565						DOWN						1.04	-1.03175	1.0053	-1.7369	-5.3637	-1.1592
Ta.5358.1.S1_a_at	Os02g44500.1	phospholipid hydroperoxide glutathione peroxidase, putative, expressed	GPX12Hv, glutathione peroxidase-like protein [Hordeum vulgare (Barley)]	TA69116_4565			up			DOWN		-1.2	-1.12	1.09	2.12	-1.01	1.11699	1.1603	-1.3262	-2.7313	1.3434
Ta.5358.2.S1_x_at	Os02g44500.1	phospholipid hydroperoxide glutathione peroxidase, putative, expressed	GPX12Hv, glutathione peroxidase-like protein [Hordeum vulgare (Barley)]	TA69115_4565			up			DOWN		-1.19	-1.19	1.04	2.07	1.01	1.16616	1.0803	-1.3578	-2.4201	1.321
Ta.11608.1.A1_at	Os08g41090.1	L-ascorbate peroxidase 4, putative, expressed	Putative L-ascorbate peroxidase [Oryza sativa (japonica cultivar-group)]	TA95643_4565			down			DOWN	DOWN	1	-1.74	-2.89	-6.79	1.04	-1.43986	-1.3515	-2.4683	-9.5206	-7.703
TaAffx.94824.2.S1_at	Os08g41090.1	L-ascorbate peroxidase 4, putative, expressed	Putative L-ascorbate peroxidase [Oryza sativa (japonica cultivar-group)]	CA598155			down			DOWN		1.03	-1.27	-1.5	-2.48	-1.02	-1.46454	-1.2465	-2.0378	-2.8094	-2.8292
Ta.488.2.S1_at	Os04g51300.1	L-ascorbate peroxidase, chloroplast precursor, putative, expressed	NA	CA621997						DOWN	DOWN					1.09	-1.76453	-1.7313	-1.9523	-4.0672	-4.683
Ta.488.1.S1_x_at	Os04g51300.1	L-ascorbate peroxidase, chloroplast precursor, putative, expressed	OSJNBa0041A02.10 protein [Oryza sativa (japonica cultivar-group)]	TA74700_4565		down	down			DOWN	DOWN	-1.09	-1.41	-2.5	-5.9	1.08	-1.20694	-1.5954	-1.5509	-13.2942	-112.846
Ta.488.1.S1_at	Os04g51300.1	L-ascorbate peroxidase, chloroplast precursor, putative, expressed	OSJNBa0041A02.10 protein [Oryza sativa (japonica cultivar-group)]	TA74700_4565						DOWN	DOWN					1.09	-1.19546	-1.5222	-1.5989	-13.3009	-140.775
Ta.488.3.S1_a_at	Os04g51300.1	L-ascorbate peroxidase, chloroplast precursor, putative, expressed	OSJNBa0041A02.10 protein [Oryza sativa (japonica cultivar-group)]	CA627364						DOWN	DOWN					1.08	-1.20499	-1.6682	-1.5736	-6.6081	-15.033
Ta.488.3.S1_at	Os04g51300.1	L-ascorbate peroxidase, chloroplast precursor, putative, expressed	OSJNBa0041A02.10 protein [Oryza sativa (japonica cultivar-group)]	CA627364		down	down			DOWN	DOWN	-1.01	-1.53	-2.63	-5.59	1.1	-1.22345	-1.5444	-1.5782	-10.6272	-18.2992
Ta.23079.2.S1_at	Os03g17690.1	OsAPx1 - Cytosolic Ascorbate Peroxidase encoding gene, expressed	Ascorbate peroxidase [Hordeum vulgare (Barley)]	TA64191_4565		up	up	UP	UP	UP	UP	1.03	1.09	6.82	7.15	-1.1	1.6442	2.8265	3.6588	6.8891	5.7119
Ta.23079.1.S1_a_at	Os03g17690.2	OsAPx1 - Cytosolic Ascorbate Peroxidase encoding gene, expressed	Ascorbate peroxidase [Hordeum vulgare (Barley)]	TA64190_4565		up	up	UP	UP	UP	UP	1.07	1.14	4.91	5.08	-1.11	1.43202	2.3357	2.1512	4.5306	4.6942
Ta.23079.2.S1_x_at	Os03g17690.1	OsAPx1 - Cytosolic Ascorbate Peroxidase encoding gene, expressed	Ascorbate peroxidase [Hordeum vulgare (Barley)]	TA64191_4565				UP	UP	UP	UP					-1.04	1.55276	2.3659	2.475	4.87	4.9221
Ta.23079.1.S1_x_at	Os03g17690.1	OsAPx1 - Cytosolic Ascorbate Peroxidase encoding gene, expressed	Ascorbate peroxidase [Hordeum vulgare (Barley)]	TA64184_4565		up	up		UP	UP	UP	1.07	1.16	4.68	5.05	-1.12	1.35438	2.1426	2.0484	4.2113	4.6
Ta.14598.1.S1_at	Os08g43560.1	OsAPx4 - Peroxisomal Ascorbate Peroxidase encoding gene, expressed	Peroxisome type ascorbate peroxidase [Hordeum vulgare (Barley)]	TA65828_4565			down			DOWN		1.03	-1.19	-1.62	-3.83	-1.01	-1.07703	-1.1276	-1.3946	-2.8799	-1.2775
Ta.19870.1.S1_x_at	Os04g35520.2	OsAPx7 - Stromal Ascorbate Peroxidase encoding gene, expressed	OSJNBb0086G13.10 [Oryza sativa (japonica cultivar-group)]	TA74668_4565		up	up			UP	UP	1.07	1.19	2.75	3.36	-1.21	1.23318	1.5984	1.77	2.149	2.3899
Ta.19870.1.S1_a_at	Os04g35520.2	OsAPx7 - Stromal Ascorbate Peroxidase encoding gene, expressed	Thylakoid-bound ascorbate peroxidase [Triticum aestivum (Wheat)]	TA74669_4565		up				UP	UP	-1.05	1.31	2.88	3.68	-1.18	1.23945	1.7903	1.7377	2.1635	2.4205
Ta.11386.2.S1_x_at	Os02g34810.1	OsAPx8 - Thylakoid-bound Ascorbate Peroxidase encoding gene, expressed	Putative ascorbate peroxidase [Triticum aestivum (Wheat)]	TA69941_4565		down	down			DOWN	DOWN	-1.08	-1.46	-3.5	-12.47	1.08	-1.11662	-1.4818	-1.8681	-31.3567	-127.278
Ta.19870.3.S1_x_at	Os02g34810.1	OsAPx8 - Thylakoid-bound Ascorbate Peroxidase encoding gene, expressed	Thylakoid-bound ascorbate peroxidase [Triticum aestivum (Wheat)]	CA613546		up	up				UP	1.04	1.08	2.29	3.27	-1.09	1.1924	1.4697	1.7597	1.8803	2.1931
Ta.11386.2.S1_a_at	Os02g34810.1	OsAPx8 - Thylakoid-bound Ascorbate Peroxidase encoding gene, expressed	Putative ascorbate peroxidase [Triticum aestivum (Wheat)]	TA69941_4565						DOWN	DOWN					1.1	-1.07243	-1.4791	-1.7653	-23.0373	-219.417
TaAffx.64719.1.A1_at	Os05g05620.1	glutathione S-transferase GSTF1, putative, expressed	Glutathione transferase F3 [Triticum aestivum (Wheat)]	TA90147_4565		up	up					-1.16	1.5	2.91	2.65
Ta.303.2.S1_x_at	Os01g27260.1	glutathione S-transferase GSTF1, putative, expressed	Glutathione S-transferase 2 [Triticum aestivum (Wheat)]	TA64090_4565	up					UP		1.01	2.08	1.15	1.33	-1.13	1.34396	1.2816	1.3728	2.4143	2.3614
Ta.303.3.S1_at	Os01g27260.1	glutathione S-transferase GSTF1, putative, expressed	Glutathione S-transferase 2 [Triticum aestivum (Wheat)]	TA64088_4565	up		up		UP	UP		-1.1	3.27	2.27	3.89	-1.09	1.40952	1.9574	2.6664	3.9653	2.4491
Ta.303.3.S1_x_at	Os01g27260.1	glutathione S-transferase GSTF1, putative, expressed	Glutathione S-transferase 2 [Triticum aestivum (Wheat)]	TA64088_4565					UP	UP						-1.11	1.3962	1.7508	2.2043	3.2237	2.2404
TaAffx.109595.1.S1_at	Os01g27260.1	glutathione S-transferase GSTF1, putative, expressed	Glutathione S-transferase 2 [Triticum aestivum (Wheat)]	CA688712				UP		UP						-1.06	1.24892	2.1169	1.4108	2.6804	1.6233
Ta.303.1.S1_at	Os01g27260.1	glutathione S-transferase GSTF1, putative, expressed	Glutathione S-transferase 2 [Triticum aestivum (Wheat)]	TA64080_4565							DOWN					-1.12	-1.26431	-1.3086	-1.5931	1.7784	-3.4804
TaAffx.108452.1.S1_at	Os01g27480.1	glutathione S-transferase GSTF1, putative, expressed	Glutathione-S-transferase 19E50 [Triticum aestivum (Wheat)]	CA688209			up					1.13	1.24	1.17	2.72
Ta.23704.1.S1_s_at	Os01g27360.1	glutathione S-transferase GSTF1, putative, expressed	Glutathione-S-transferase 19E50 [Triticum aestivum (Wheat)]	TA50301_4565						UP						-1.07	1.51608	1.771	1.9195	2.2361	1.929
TaAffx.28401.1.S1_at	Os01g27390.1	glutathione S-transferase GSTF2, putative, expressed	Putative glutathione transferase [Oryza sativa (japonica cultivar-group)]	TA91461_4565	up	up	up	UP	UP	UP	UP	1.1	2.52	13.66	12.25	-1.17	1.41937	4.6245	10.1033	10.5661	4.9479
Ta.240.1.S1_a_at	Os01g55830.1	glutathione S-transferase GSTF2, putative, expressed	Glutathione S-transferase [Triticum aestivum (Wheat)]	TA62910_4565		up	up		UP	UP	UP	1.03	1.2	2.66	4.42	-1.03	1.64629	1.6417	2.1663	2.9637	4.8825
Ta.3679.1.S1_x_at	Os10g38740.1	glutathione S-transferase GSTU6, putative, expressed	Glutathione transferase [Triticum aestivum (Wheat)]	TA72288_4565		up	up		UP	UP		-1.2	1.71	41.95	115.12	-1.13	2.85705	2.4788	3.8709	8.4148	3.4355
Ta.3118.1.S1_at	Os10g38140.1	glutathione S-transferase GSTU6, putative, expressed	Glutathione S-transferase GST 34 [Zea mays (Maize)]	TA80009_4565	up	up	up	UP	UP	UP	UP	-1.57	2.77	11.44	61.66	-1.05	2.94897	4.5237	4.3234	7.4966	7.58
TaAffx.108243.1.S1_at	Os10g38710.1	glutathione S-transferase GSTU6, putative, expressed	Glutathione S-transferase GST 26 [Zea mays (Maize)]	CA690443		up	up	UP	UP	UP		-1.17	1.57	4.47	14.21	-1.05	1.15426	2.1595	2.2656	3.8488	1.8079
Ta.27417.1.S1_at	Os10g38710.1	glutathione S-transferase GSTU6, putative, expressed	Glutathione-S-transferase Cla47 [Triticum aestivum (Wheat)]	TA77917_4565			up				UP	1.05	1.16	1.61	6.13	-1.1	1.30725	-1.5709	-1.7985	-1.0413	3.6914
Ta.28219.1.A1_at	Os10g38740.1	glutathione S-transferase GSTU6, putative, expressed	Glutathione transferase [Triticum aestivum (Wheat)]	CA698466		up	up			UP		-1.17	1.44	18.83	31.66	1.01	3.26284	1.4712	1.8802	13.2526	4.2784
Ta.28354.1.S1_at	Os10g38720.1	glutathione S-transferase GSTU6, putative, expressed	Glutathione transferase [Triticum aestivum (Wheat)]	TA61129_4565		up	up	UP	UP	UP	UP	1.17	1.38	15.06	19.58	1.11	2.33383	4.6732	5.3295	6.4832	3.5227
Ta.28354.3.S1_x_at	Os10g38710.1	glutathione S-transferase GSTU6, putative, expressed	Glutathione transferase [Triticum aestivum (Wheat)]	CK199654	up	up	up	UP	UP	UP	UP	1.35	3.27	7.2	33.13	-1.21	2.55547	3.5724	3.6212	9.9275	11.6149
TaAffx.1140.1.A1_at	Os10g38160.1	glutathione S-transferase GSTU6, putative, expressed	Glutathione S-transferase, putative [Oryza sativa (japonica cultivar-group)]	TA91354_4565			up			UP		-1.18	1.22	8.93	25.05	-1.26	1.7676	-1.1984	-1.0213	2.7936	1.2004
Ta.28219.2.S1_at	Os10g38740.1	glutathione S-transferase GSTU6, putative, expressed	Glutathione transferase [Triticum aestivum (Wheat)]	CA663935			up			UP		-1.08	1.41	5.45	7.23	1.07	1.31318	-1.056	1.1643	3.312	1.5474
Ta.1830.2.S1_x_at	Os10g38590.1	glutathione S-transferase GSTU6, putative, expressed	F3F9.11 [Arabidopsis thaliana (Mouse-ear cress)]	CA683961			up		UP	UP	UP	-1.02	-1.05	2.98	11.88	-1.03	1.57406	1.8012	2.7573	2.5807	4.8147
TaAffx.112045.1.S1_x_at	Os10g38495.1	glutathione S-transferase GSTU6, putative, expressed	Glutathione-S-transferase 28e45 [Triticum aestivum (Wheat)]	TA80694_4565			up					1.26	-1.04	7.6	104.15
TaAffx.106418.1.S1_x_at	Os10g38710.1	glutathione S-transferase GSTU6, putative, expressed	Glutathione-S-transferase Cla47 [Triticum aestivum (Wheat)]	TA77917_4565			up					1.01	1.16	1.56	2.53
Ta.1333.1.S1_at	Os10g38340.1	glutathione S-transferase GSTU6, putative, expressed	Glutathione S-transferase, putative [Oryza sativa (japonica cultivar-group)]	TA77065_4565			down			DOWN	DOWN	-1.06	-2.2	-3.68	-5.64	1.05	-1.56587	-1.3625	-1.7075	-7.7325	-4.3373
Ta.14483.1.S1_x_at	Os10g38470.1	glutathione S-transferase GSTU6, putative, expressed	Glutathione S-transferase, putative [Oryza sativa (japonica cultivar-group)]	TA68232_4565		up	up		UP	UP	UP	1.89	1.94	4.88	17.76	-1.12	-1.02833	2.0407	6.9676	10.6107	7.3519
Ta.28354.1.A1_at	Os10g38720.1	glutathione S-transferase GSTU6, putative, expressed	Glutathione transferase [Triticum aestivum (Wheat)]	TA61125_4565			up					-1.04	1.12	1.7	2.32
Ta.1869.1.S1_at	Os10g38710.1	glutathione S-transferase GSTU6, putative, expressed	Glutathione-S-transferase Cla47 [Triticum aestivum (Wheat)]	TA84428_4565			up					1.02	1.11	5.18	20.57
TaAffx.78864.1.S1_at	Os10g38489.1	glutathione S-transferase GSTU6, putative, expressed	Glutathione S-transferase, putative [Oryza sativa (japonica cultivar-group)]	CD924986						UP	UP					1.09	-1.19227	1.0651	1.1899	2.345	4.7319
Ta.30922.1.S1_at	Os10g38495.1	glutathione S-transferase GSTU6, putative, expressed	Tau class GST protein 4 [Oryza sativa (indica cultivar-group)]	TA80693_4565		up	up			UP		1.04	1.06	58.5	182.98	-1.18	2.34937	1.3688	1.2704	4.7982	4.7606
TaAffx.79276.1.S1_at	Os10g38720.1	glutathione S-transferase GSTU6, putative, expressed	Glutathione transferase [Triticum aestivum (Wheat)]	CA718932			up				UP	-1.2	1.23	1.82	4.79	1.19	1.88675	1.1817	1.2002	1.7946	3.693
TaAffx.79083.1.S1_at	Os10g38580.1	glutathione S-transferase GSTU6, putative, expressed	Glutathione S-transferase, putative [Oryza sativa (japonica cultivar-group)]	CA722919							UP					-1.1	-1.04796	1.1896	1.1516	1.9776	3.099
TaAffx.79276.1.S1_x_at	Os10g38720.1	glutathione S-transferase GSTU6, putative, expressed	Glutathione transferase [Triticum aestivum (Wheat)]	CA718932						UP						1.06	1.63005	1.13	1.062	2.5848	4.0717
Ta.3418.1.S1_x_at	Os01g70770.1	glutathione S-transferase III, putative, expressed	Glutathione transferase F5 [Triticum aestivum (Wheat)]	TA57550_4565		up	up		UP			1.15	1.93	2.52	2.09	-1.24	1.2016	1.8604	2.3956	1.8575	1.8128
Ta.30944.1.S1_s_at	Os01g27210.1	glutathione S-transferase IV, putative, expressed	Glutathione transferase F2 [Triticum aestivum (Wheat)]	TAE440791			up			UP	UP	-1.19	-1.24	1.94	7.27	-1.06	2.06372	-1.0143	1.4372	4.0668	7.0404
TaAffx.108154.1.S1_at	Os01g27210.1	glutathione S-transferase IV, putative, expressed	Putative glutathione transferase F4 [Oryza sativa (japonica cultivar-group)]	CA691163			up					1.15	1.04	1.13	4.42
Ta.14632.1.S1_x_at	Os01g27210.1	glutathione S-transferase IV, putative, expressed	Glutathione transferase F3 [Triticum aestivum (Wheat)]	TA72537_4565						UP	UP					1.05	1.1919	-1.1391	1.0519	2.9955	35.5888
TaAffx.56352.1.S1_at	Os01g27210.1	glutathione S-transferase IV, putative, expressed	Glutathione transferase F3 [Triticum aestivum (Wheat)]	TA81388_4565						UP	UP					1.27	-1.10425	-1.3064	-1.0585	2.6829	11.9303
Ta.14632.1.S1_at	Os01g27210.1	glutathione S-transferase IV, putative, expressed	Glutathione transferase F3 [Triticum aestivum (Wheat)]	TA72537_4565			up			UP	UP	-1.36	-1.14	1.33	21.59	-1.05	1.1031	-1.0717	-1.0085	3.9973	43.0487
TaAffx.58957.1.S1_x_at	Os01g27210.1	glutathione S-transferase IV, putative, expressed	Glutathione S-transferase GST 8 [Zea mays (Maize)]	CA611386			up			UP	UP	1.01	1.03	6.84	89.7	1.02	1.43377	1.1944	1.3535	6.0392	15.3989
Ta.5629.1.S1_x_at	Os01g27210.1	glutathione S-transferase IV, putative, expressed	Glutathione transferase F4 [Triticum aestivum (Wheat)]	CA691488			up			UP	UP	1.01	1.02	8.62	108.52	1.03	2.10269	1.2194	1.6258	11.2195	34.0725
Ta.1457.2.S1_at	Os03g57200.1	glutathione S-transferase parA, putative, expressed	Glutathione transferase [Triticum aestivum (Wheat)]	TA64426_4565			up					-1.08	1.08	1.67	2.15
Ta.1457.1.S1_s_at	Os03g57200.1	glutathione S-transferase parA, putative, expressed	Glutathione transferase [Triticum aestivum (Wheat)]	CJ563614			up					-1.27	1.05	1.93	2.37
Ta.3681.1.S1_x_at	Os03g57200.1	glutathione S-transferase parA, putative, expressed	Glutathione transferase [Triticum aestivum (Wheat)]	TA64429_4565						DOWN						-1.01	1.39941	1.405	-1.1819	-3.1776	-1.3876
Ta.5673.1.S1_at	Os02g21460.1	glutathione S-transferase, C-terminal-like, putative, expressed	Putative glutathione transferase [Oryza sativa (japonica cultivar-group)]	CV779266		up	up	UP	UP	UP		-1.1	1.2	9.72	29.8	1.01	1.88761	5.4258	5.8077	11.2769	1.902
Ta.12341.1.S1_at	Os08g44400.1	glutathione S-transferase, N-terminal domain containing protein, expressed	Putative auxin-regulated protein [Oryza sativa (japonica cultivar-group)]	TA74195_4565		down	down			DOWN	DOWN	-1.15	-1.57	-2.78	-4.78	1.11	-1.33037	-1.3619	-1.9159	-6.0831	-6.3091
TaAffx.84638.2.S1_s_at	Os08g44400.1	glutathione S-transferase, N-terminal domain containing protein, expressed	Putative auxin-regulated protein [Oryza sativa (japonica cultivar-group)]	TA74194_4565			down			DOWN		-1.11	-1.3	-1.61	-2.68	1.04	-1.15609	-1.0745	-1.6675	-2.3059	-3.054
Ta.10582.2.S1_a_at	Os08g44400.1	glutathione S-transferase, N-terminal domain containing protein, expressed	Putative auxin-regulated protein [Oryza sativa (japonica cultivar-group)]	TA78380_4565			down			DOWN		-1.01	-1.13	-1.37	-2.4	-1.04	-1.16608	1.1142	-1.2242	-4.0407	-2.7063
TaAffx.84638.1.S1_x_at	Os08g44400.1	glutathione S-transferase, N-terminal domain containing protein, expressed	Putative auxin-regulated protein [Oryza sativa (japonica cultivar-group)]	CA632541			down			DOWN		-1.04	-1.31	-1.67	-2.11	1.08	-1.22065	-1.0529	-1.6867	-2.6607	-3.2174
Ta.10582.1.S1_x_at	Os08g44400.1	glutathione S-transferase, N-terminal domain containing protein, expressed	Putative auxin-regulated protein [Oryza sativa (japonica cultivar-group)]	TA78379_4565			down			DOWN	DOWN	-1.09	-1.21	-1.79	-3.11	1.02	-1.25832	1.0457	-1.2262	-4.5975	-2.9421
Ta.30753.1.A1_at	Os01g72150.1	glutathione S-transferase, putative, expressed	Glutathione S-transferase GST 24 [Zea mays (Maize)]	BE585540	up	up	up	UP	UP	UP	UP	-1.12	8.28	12.66	16.24	1.1	2.78407	4.6626	7.3669	11.603	6.8467
Ta.25522.1.S1_at	Os09g29200.1	glutathione S-transferase, putative, expressed	Putative glutathione S-transferase [Oryza sativa (japonica cultivar-group)]	TA82197_4565						UP						-1.08	1.43528	1.4085	1.9897	2.3483	2.7792
Ta.237.1.S1_at	Os12g10730.2	glutathione S-transferase, putative, expressed	Glutathione S-transferase [Triticum aestivum (Wheat)]	AF002211						DOWN	DOWN					-1.03	1.63255	-1.317	-1.7762	-4.2471	-2.1517
Ta.237.1.S1_a_at	Os12g10730.2	glutathione S-transferase, putative, expressed	Glutathione S-transferase [Triticum aestivum (Wheat)]	TA52201_4565						DOWN						-1	1.67505	-1.1079	-1.4355	-2.4304	1.0781
Ta.237.2.S1_x_at	Os12g10730.2	glutathione S-transferase, putative, expressed	Glutathione S-transferase [Triticum aestivum (Wheat)]	BE444399						DOWN						1.02	1.61993	-1.1868	-1.4614	-2.9746	1.0029
TaAffx.86428.1.S1_s_at	Os12g10730.2	glutathione S-transferase, putative, expressed	Glutathione S-transferase [Triticum aestivum (Wheat)]	TA49945_4565						DOWN						1.02	1.72512	-1.2541	-1.4425	-2.6268	-1.0796
Ta.9594.1.S1_at	Os03g04260.1	glutathione S-transferase, putative, expressed	Putative glutathione S-transferase [Oryza sativa (japonica cultivar-group)]	TA72895_4565						DOWN	DOWN					-1	-1.22124	-1.3352	-1.4426	-4.1215	-2.7094
TaAffx.110629.1.S1_x_at	Os12g02960.1	glutathione S-transferase, putative, expressed	Glutathione S-transferase GST 14 [Oryza sativa (japonica cultivar-group)]	TA90287_4565	up							-1.02	6.36	1.13	-1.51
TaAffx.110629.1.S1_at	Os12g02960.1	glutathione S-transferase, putative, expressed	Glutathione S-transferase GST 14 [Oryza sativa (japonica cultivar-group)]	TA90287_4565					UP							-1.3	1.66507	1.2694	2.051	1.8739	1.9053
Ta.1878.1.S1_at	Os03g50130.1	microsomal glutathione S-transferase 3, putative, expressed	putative glutathione S-transferase [Oryza sativa]	CD883425			up			UP	UP	1.01	1.17	1.58	3.32	-1.13	1.36045	1.2899	1.9457	3.7303	4.4088
Ta.25377.1.S1_at	Os03g50130.1	microsomal glutathione S-transferase 3, putative, expressed	putative glutathione S-transferase [Oryza sativa]	TA61810_4565	up		up	UP	UP	UP	UP	1.42	2.37	3.14	11.09	-1.29	1.60471	3.0758	8.7841	10.6046	6.943
Ta.1878.2.S1_at	Os03g50130.1	microsomal glutathione S-transferase 3, putative, expressed	putative glutathione S-transferase [Oryza sativa]	TA61815_4565			up		UP	UP	UP	1.42	1.19	1.4	2.01	-1.12	1.10248	1.2091	2.3697	9.9805	6.3482
Ta.1878.3.S1_at	Os03g50130.1	microsomal glutathione S-transferase 3, putative, expressed	putative glutathione S-transferase [Oryza sativa]	BE216911			up		UP	UP	UP	1.06	-1.09	1.71	3.18	-1.06	1.25505	1.6848	3.2434	2.2473	3.3932
Ta.1878.2.S1_x_at	Os03g50130.1	microsomal glutathione S-transferase 3, putative, expressed	putative glutathione S-transferase [Oryza sativa]	TA61818_4565			up		UP	UP	UP	1.39	1.21	1.37	2.07	-1.2	1.1357	1.2735	2.4224	9.7127	6.1718
Ta.23704.1.S1_x_at	NA	NA	Glutathione transferase	CA667163					UP	UP	UP					-1.08	1.56638	1.9867	2.2688	2.8826	2.5156
Ta.303.2.S1_at	NA	NA	Glutathione S-transferase 2 [Triticum aestivum (Wheat)]	CA664209	up					UP		1.09	2.08	1.03	1.25	-1.13	1.32205	1.2798	1.4101	2.3332	2.607
Probeset ID	RICE_HIT	RICE_ANNOTATION	TIGR_TA_ANNOTATION	TA-EST_hit	ToxA_3hpi	ToxA_9hpi	ToxA_14hpi	ToxB_9hpi	ToxB_14hpi	ToxB_24hpi	ToxB_48hpi	Fold change ToxA_0h	Fold change ToxA_3h	Fold change ToxA_9h	Fold change ToxA_14h	Fold change ToxB_0h	Fold change ToxB_3h_	Fold change ToxB_9h_	Fold change ToxB_14h	Fold change ToxB_24h	Fold change ToxB_48h
Photosynthesis, Calvin and Krebs cycle
Ta.22101.1.A1_at	Os01g52240.1	chlorophyll a-b binding protein 2, chloroplast precursor, putative, expressed	Hypothetical protein [Homo sapiens (Human)]	TA85769_4565		down	down			DOWN	DOWN	-1.17	-2.01	-3.75	-4.65	1.03	-1.37416	-1.5867	-1.6416	-10.5886	-21.0271
Ta.22984.1.S1_x_at	Os01g52240.1	chlorophyll a-b binding protein 2, chloroplast precursor, putative, expressed	Hypothetical protein [Homo sapiens (Human)]	CJ598187		down	down			DOWN	DOWN	-1.62	-3.26	-2.26	-15	1.37	-2.73739	-1.4362	-2.4839	-39.4556	-132.976
Ta.22984.2.S1_x_at	Os01g52240.1	chlorophyll a-b binding protein 2, chloroplast precursor, putative, expressed	Hypothetical protein [Homo sapiens (Human)]	CK164231		down	down		DOWN	DOWN	DOWN	-1.57	-3.36	-2.74	-16.08	1.31	-2.6554	-1.4828	-2.5541	-51.0361	-146.252
Ta.27751.7.A1_x_at	Os01g52240.1	chlorophyll a-b binding protein 2, chloroplast precursor, putative, expressed	Hypothetical protein [Homo sapiens (Human)]	DR740905			down			DOWN	DOWN	-1.09	-1.26	-1.18	-3.27	1.02	-1.29238	1.0507	-1.1646	-13.2504	-23.6439
Ta.28352.1.A1_at	Os01g52240.1	chlorophyll a-b binding protein 2, chloroplast precursor, putative, expressed	Chlorophyll a-b binding protein 3C-like [Solanum tuberosum (Potato)]	TA56376_4565			down				DOWN	1.01	-1.37	-1.7	-2.43	1.1	-1.19839	-1.0972	-1.4914	-2.8633	-4.8213
Ta.28496.1.A1_at	Os01g41710.1	chlorophyll a-b binding protein 2, chloroplast precursor, putative, expressed	Hypothetical protein [Homo sapiens (Human)]	TA56334_4565	down	down	down			DOWN	DOWN	-1.94	-13.17	-48.52	-8.3	1.19	-5.62443	-3.6125	-2.5086	-8.3288	-27.2602
Ta.28496.1.A1_x_at	Os01g41710.1	chlorophyll a-b binding protein 2, chloroplast precursor, putative, expressed	Hypothetical protein [Homo sapiens (Human)]	TA56334_4565						DOWN	DOWN					1.21	-5.77255	-3.036	-3.2496	-13.139	-38.3547
Ta.29587.2.S1_x_at	Os01g52240.1	chlorophyll a-b binding protein 2, chloroplast precursor, putative, expressed	Chlorophyll a/b-binding protein [Mesembryanthemum crystallinum (Common ice plant)]	TA56406_4565		down	down			DOWN	DOWN	-1.35	-1.55	-2.56	-4.45	1.21	-1.20455	-1.1579	-1.5655	-6.176	-8.0277
Ta.29587.3.A1_at	Os01g52240.1	chlorophyll a-b binding protein 2, chloroplast precursor, putative, expressed	Chlorophyll a-b binding protein 3C-like [Solanum tuberosum (Potato)]	CA598865			down			DOWN		-1.75	-4.96	-11.35	-7.7	1.98	-1.48114	-1.6224	-1.0674	-2.0746	-5.3422
Ta.30494.1.A1_at	Os01g41710.1	chlorophyll a-b binding protein 2, chloroplast precursor, putative, expressed	Chlorophyll a/b-binding protein WCAB precursor [Triticum aestivum (Wheat)]	CK211654		down	down			DOWN	DOWN	-1.11	-2.1	-4.11	-4.01	-1.03	-1.22463	-1.682	-1.4877	-2.7205	-5.9747
Ta.30702.1.S1_x_at	Os01g52240.1	chlorophyll a-b binding protein 2, chloroplast precursor, putative, expressed	Hypothetical protein [Homo sapiens (Human)]	TA56357_4565	down	down	down		DOWN	DOWN	DOWN	-1.64	-8.66	-17.34	-9.45	1.32	-3.67871	-2.3848	-2.78	-8.5061	-18.4084
Ta.3249.1.S1_at	Os01g52240.1	chlorophyll a-b binding protein 2, chloroplast precursor, putative, expressed	Hypothetical protein [Homo sapiens (Human)]	TA55529_4565		down	down		DOWN	DOWN	DOWN	-1.57	-4.36	-7.66	-36.07	1.32	-3.38281	-2.5114	-2.9268	-8.6449	-57.577
Ta.3249.2.S1_x_at	Os01g52240.1	chlorophyll a-b binding protein 2, chloroplast precursor, putative, expressed	Hypothetical protein [Homo sapiens (Human)]	TA55550_4565		down	down				DOWN	-1.34	-3.23	-9.31	-7.42	1.14	-1.88721	-1.7535	-1.5669	-1.472	-3.7078
Ta.3795.1.S1_x_at	Os01g52240.1	chlorophyll a-b binding protein 2, chloroplast precursor, putative, expressed	Chlorophyll a/b-binding protein WCAB precursor [Triticum aestivum (Wheat)]	TA55559_4565					DOWN	DOWN	DOWN					1.04	-1.75855	-1.4488	-2.2048	-31.3186	-43.05
Ta.4346.1.A1_x_at	Os01g52240.1	chlorophyll a-b binding protein 2, chloroplast precursor, putative, expressed	Chlorophyll a/b-binding protein WCAB precursor [Triticum aestivum (Wheat)]	TA56395_4565		down	down		DOWN	DOWN	DOWN	-1.23	-2.17	-3.09	-8.33	1.17	-1.52183	-1.2639	-2.196	-14.348	-24.297
Ta.9760.1.A1_at	Os01g52240.1	chlorophyll a-b binding protein 2, chloroplast precursor, putative, expressed	Hypothetical protein [Homo sapiens (Human)]	TA56357_4565		down	down			DOWN		-1.01	-1.15	-2.36	-5.04	1.04	-1.14982	-1.1763	-1.5583	-2.2962	-1.8141
TaAffx.114127.1.S1_x_at	Os01g52240.1	chlorophyll a-b binding protein 2, chloroplast precursor, putative, expressed	Chlorophyll a/b-binding protein WCAB precursor [Triticum aestivum (Wheat)]	TA55565_4565			down			DOWN	DOWN	-1.3	-4.08	-11.43	-2.82	-1.03	-1.93578	-2.6222	-1.2085	-2.7861	-7.7507
TaAffx.128506.1.S1_x_at	Os01g52240.1	chlorophyll a-b binding protein 2, chloroplast precursor, putative, expressed	Hypothetical protein [Homo sapiens (Human)]	TA55427_4565		down	down			DOWN	DOWN	-1.09	-2.4	-2.62	-8.29	1.15	-1.2598	-1.2253	-1.6924	-26.5973	-35.6128
Ta.3249.3.A1_at	Os01g41710.2	chlorophyll a-b binding protein 2, chloroplast precursor, putative, expressed	Chlorophyll a-b binding protein 2, chloroplast precursor [Oryza sativa (Rice)]	CK152941		down	down					-1.66	-7.91	-23.76	-30.04
Ta.20639.1.S1_x_at	Os08g33820.1	chlorophyll a-b binding protein 4, chloroplast precursor, putative, expressed	Chlorophyll a/b-binding protein precursor [Hordeum vulgare (Barley)]	TA50688_4565			down			DOWN	DOWN	1	-1.37	-1.56	-4.85	1.02	-1.34939	-1.0671	-1.7571	-30.2324	-18.5287
Ta.20639.2.A1_a_at	Os08g33820.1	chlorophyll a-b binding protein 4, chloroplast precursor, putative, expressed	Chlorophyll a/b-binding protein precursor [Hordeum vulgare (Barley)]	TA52017_4565			down			DOWN	DOWN	1.03	-1.36	-1.51	-3.57	1.03	-1.1483	-1.0416	-1.4166	-26.8196	-12.3686
Ta.20639.2.A1_at	Os08g33820.1	chlorophyll a-b binding protein 4, chloroplast precursor, putative, expressed	Chlorophyll a/b-binding protein precursor [Hordeum vulgare (Barley)]	TA50688_4565		down			DOWN	DOWN	DOWN	-1.08	-2.2	-3.71	-9.31	1.06	-1.76518	-1.7285	-2.7542	-47.5095	-33.2239
Ta.20639.2.A1_x_at	Os08g33820.1	chlorophyll a-b binding protein 4, chloroplast precursor, putative, expressed	Chlorophyll a/b-binding protein precursor [Hordeum vulgare (Barley)]	TA50688_4565						DOWN	DOWN					1.06	-1.40109	-1.1523	-1.8526	-39.2525	-16.776
Ta.20639.3.S1_a_at	Os08g33820.1	chlorophyll a-b binding protein 4, chloroplast precursor, putative, expressed	Chlorophyll a/b-binding protein precursor [Hordeum vulgare (Barley)]	CV781930					DOWN	DOWN	DOWN					1.04	-1.38615	-1.1193	-2.0097	-34.7621	-25.1006
Ta.20639.3.S1_x_at	Os08g33820.1	chlorophyll a-b binding protein 4, chloroplast precursor, putative, expressed	Chlorophyll a/b-binding protein precursor [Hordeum vulgare (Barley)]	CA635230			down			DOWN	DOWN	1.03	-1.45	-1.58	-5.01	1.05	-1.31056	-1.1501	-1.9096	-22.9573	-17.6039
Ta.881.1.S1_a_at	Os02g52650.1	chlorophyll a-b binding protein 4, chloroplast precursor, putative, expressed	Putative light-harvesting chlorophyll-a/b protein of photosystem I [Oryza sativa (japonica cultivar-group)]	TA58235_4565						DOWN	DOWN					1.07	-1.28237	-1.2306	-1.7852	-21.7968	-7.6925
Ta.881.1.S1_at	Os02g52650.1	chlorophyll a-b binding protein 4, chloroplast precursor, putative, expressed	Putative light-harvesting chlorophyll-a/b protein of photosystem I [Oryza sativa (japonica cultivar-group)]	TA58235_4565		down	down			DOWN		1.02	-1.34	-3.02	-6.74	1.05	-1.29064	-1.4558	-1.8497	-13.0952	-4.7383
Ta.881.2.S1_a_at	Os02g52650.1	chlorophyll a-b binding protein 4, chloroplast precursor, putative, expressed	Putative light-harvesting chlorophyll-a/b protein of photosystem I [Oryza sativa (japonica cultivar-group)]	TA58258_4565						DOWN						1.06	-1.44136	-1.2851	-2.0273	-19.0153	-8.389
Ta.881.2.S1_at	Os02g52650.1	chlorophyll a-b binding protein 4, chloroplast precursor, putative, expressed	Putative light-harvesting chlorophyll-a/b protein of photosystem I [Oryza sativa (japonica cultivar-group)]	TA58258_4565			down			DOWN	DOWN	-1.02	-1.31	-3.57	-7.81	1.09	-1.38145	-1.35	-1.7847	-34.3136	-12.1962
Ta.881.2.S1_x_at	Os02g52650.1	chlorophyll a-b binding protein 4, chloroplast precursor, putative, expressed	Putative light-harvesting chlorophyll-a/b protein of photosystem I [Oryza sativa (japonica cultivar-group)]	TA58258_4565						DOWN	DOWN					1.07	-1.39608	-1.337	-1.9285	-25.0304	-9.8575
TaAffx.59616.1.S1_x_at	Os02g52650.1	chlorophyll a-b binding protein 4, chloroplast precursor, putative, expressed	NA	CA597989			down			DOWN		1.03	-1.26	-1.85	-4.03	1.05	-1.24328	-1.3432	-1.8303	-4.7013	-4.2009
Ta.2402.1.S1_a_at	Os06g21590.1	chlorophyll a-b binding protein 6A, chloroplast precursor, putative, expressed	Chlorophyll a/b binding protein precursor [Hordeum vulgare (Barley)]	CA625097		down	down		DOWN	DOWN	DOWN	-1	-1.78	-2.05	-6.13	1.03	-1.66095	-1.0862	-2.0868	-88.7781	-75.2222
Ta.2402.1.S1_at	Os06g21590.1	chlorophyll a-b binding protein 6A, chloroplast precursor, putative, expressed	Chlorophyll a/b binding protein precursor [Hordeum vulgare (Barley)]	CJ602821		down	down		DOWN	DOWN	DOWN	-1.02	-2.54	-4.71	-11.31	1.14	-1.84507	-1.4648	-2.3205	-80.3886	-107.514
Ta.2402.3.S1_x_at	Os06g21590.1	chlorophyll a-b binding protein 6A, chloroplast precursor, putative, expressed	Chlorophyll a/b binding protein precursor [Hordeum vulgare (Barley)]	TA55755_4565		down	down		DOWN	DOWN	DOWN	-1.03	-1.85	-2.5	-7.3	1.02	-1.60208	-1.1537	-2.1845	-81.0676	-75.3687
Ta.12572.1.A1_x_at	Os06g21590.1	chlorophyll a-b binding protein 6A, chloroplast precursor, putative, expressed	Chlorophyll a/b binding protein precursor [Hordeum vulgare (Barley)]	BQ243633		down	down					-1.24	-1.25	-2.54	-1.99
Ta.27646.1.S1_at	Os02g10390.1	chlorophyll a-b binding protein 8, chloroplast precursor, putative, expressed	Putative chlorophyll a/b-binding protein type III [Oryza sativa (japonica cultivar-group)]	CJ600913						DOWN	DOWN					1	-1.30279	-1.0981	-1.909	-40.364	-24.2459
Ta.27646.1.S1_x_at	Os02g10390.1	chlorophyll a-b binding protein 8, chloroplast precursor, putative, expressed	Putative chlorophyll a/b-binding protein type III [Oryza sativa (japonica cultivar-group)]	CJ600913			down			DOWN	DOWN	1.02	-1.33	-1.44	-4.63	1.03	-1.28332	-1.1169	-1.8007	-33.6914	-17.8979
Ta.636.1.S1_s_at	Os02g10390.1	chlorophyll a-b binding protein 8, chloroplast precursor, putative, expressed	Putative chlorophyll a/b-binding protein type III [Oryza sativa (japonica cultivar-group)]	TA60532_4565						DOWN						1.04	-1.86974	-1.1917	-1.7253	-16.9666	-3.8891
TaAffx.84637.1.S1_at	Os02g10390.1	chlorophyll a-b binding protein 8, chloroplast precursor, putative, expressed	Putative chlorophyll a/b-binding protein type III [Oryza sativa (japonica cultivar-group)]	TA60532_4565			down			DOWN		1.09	-1.71	-2.64	-6.38	-1.1	-1.55772	-1.2674	-1.5227	-2.3919	-1.9154
Ta.10542.1.S1_a_at	Os04g38410.1	chlorophyll a-b binding protein CP24, chloroplast precursor, putative, expressed	OSJNBa0036B21.6 protein [Oryza sativa (japonica cultivar-group)]	TA61430_4565			up			UP	UP	1.03	1.27	1.37	3.94	-1.13	1.49283	1.075	1.1127	2.5531	4.4193
Ta.25600.1.S1_x_at	Os04g38410.1	chlorophyll a-b binding protein CP24, chloroplast precursor, putative, expressed	OSJNBa0036B21.6 protein [Oryza sativa (japonica cultivar-group)]	TA61428_4565			down			DOWN	DOWN	-1.09	-2.1	-3.16	-14.18	1.06	-2.0751	-1.2471	-2.0303	-70.9704	-80.5067
TaAffx.16981.1.A1_at	Os04g38410.1	chlorophyll a-b binding protein CP24, chloroplast precursor, putative, expressed	OSJNBa0036B21.6 protein [Oryza sativa (japonica cultivar-group)]	CK212988		down	down			DOWN	DOWN	-1.07	-1.83	-2.36	-2.08	1.14	-1.7826	-1.2513	-1.4407	-2.4626	-3.2375
Ta.1139.1.S1_at	Os11g13890.1	chlorophyll a-b binding protein M9, chloroplast precursor, putative, expressed	Chlorophyll a/b-binding protein CP26-maize [Oryza sativa (japonica cultivar-group)]	CA623383			down		DOWN	DOWN	DOWN	1.04	-1.43	-1.67	-10.79	1.04	-1.3821	-1.1547	-2.0855	-70.0679	-49.9826
Ta.1139.1.S1_x_at	Os11g13890.1	chlorophyll a-b binding protein M9, chloroplast precursor, putative, expressed	Chlorophyll a/b-binding protein CP26-maize [Oryza sativa (japonica cultivar-group)]	TA60815_4565			down		DOWN	DOWN	DOWN	1.01	-1.42	-1.62	-9.99	1.04	-1.39622	-1.1247	-2.0663	-50.7841	-40.2611
Ta.1130.1.S1_a_at	Os07g37550.1	chlorophyll a-b binding protein of LHCII type III, chloroplast precursor, putative, expressed	Putative chlorophyll A-B binding protein of LHCII type III, chloroplast [Oryza sativa (japonica cultivar-group)]	TA63710_4565						DOWN	DOWN					1.04	-1.12732	-1.0169	-1.3853	-18.9362	-9.2885
Ta.1130.2.S1_x_at	Os07g37550.1	chlorophyll a-b binding protein of LHCII type III, chloroplast precursor, putative, expressed	Putative chlorophyll A-B binding protein of LHCII type III, chloroplast [Oryza sativa (japonica cultivar-group)]	TA63710_4565						DOWN	DOWN					1.04	-1.14389	-1.0441	-1.36	-17.4556	-8.7846
Ta.1130.3.S1_x_at	Os07g37550.1	chlorophyll a-b binding protein of LHCII type III, chloroplast precursor, putative, expressed	Putative chlorophyll A-B binding protein of LHCII type III, chloroplast [Oryza sativa (japonica cultivar-group)]	TA63699_4565			down			DOWN	DOWN	-1.08	-1.43	-1.46	-5.89	1.06	-1.26627	-1.095	-1.7152	-20.51	-10.1824
Ta.27751.2.S1_x_at	Os03g39610.1	chlorophyll a-b binding protein, chloroplast precursor, putative, expressed	Chlorophyll a/b binding protein type II precursor [Glycine max (Soybean)]	CK170936			down			DOWN	DOWN	1.01	-1.16	-1.21	-5.76	1.05	-1.20321	-1.0506	-1.5885	-24.4507	-23.1004
Ta.27751.6.S1_at	Os03g39610.1	chlorophyll a-b binding protein, chloroplast precursor, putative, expressed	Chlorophyll a/b binding protein [Panax ginseng (Korean ginseng)]	TA57318_4565			down			DOWN	DOWN	-1.04	-1.21	-1.44	-7.73	1.06	-1.28265	-1.1296	-1.9387	-29.3797	-26.1724
Ta.28697.3.S1_at	Os07g38960.1	chlorophyll a-b binding protein, chloroplast precursor, putative, expressed	Lhca2 protein [Arabidopsis thaliana (Mouse-ear cress)]	CK212811			down			DOWN	DOWN	-1	-1.16	-1.27	-4.12	1.03	-1.10547	1.0031	-1.3008	-21.298	-20.2837
TaAffx.53098.1.S1_x_at	Os03g39610.1	chlorophyll a-b binding protein, chloroplast precursor, putative, expressed	Chlorophyll a/b binding protein [Rumex palustris]	CA696836		down	down		DOWN	DOWN	DOWN	1.01	-1.42	-2.13	-11.33	1.08	-1.46663	-1.3658	-2.6849	-17.8815	-24.4398
Ta.6661.3.S1_at	Os07g01930.1	2Fe-2S ferredoxin, putative, expressed	Putative ferredoxin [Oryza sativa (japonica cultivar-group)]	TA86616_4565			down			DOWN		1.02	-1.01	-1.38	-2.05	-1.07	-1.29103	-1.0435	-1.2813	-3.5861	-1.7958
Ta.1558.1.A1_at	Os09g26650.1	2Fe-2S ferredoxin, putative, expressed	Putative ferredoxin [Oryza sativa (japonica cultivar-group)]	TA87348_4565			up					-1	1.39	1.5	2.29
Ta.25757.1.A1_at	Os06g28050.2	3Fe-4S ferredoxin, putative, expressed	Hypothetical protein P0021H10.8-1 [Oryza sativa (japonica cultivar-group)]	CD373781		down	down		DOWN	DOWN	DOWN	-1.04	-1.2	-4.61	-5.07	-1.01	-1.21941	-2.3332	-2.1696	-3.8412	-2.4261
Ta.19705.1.S1_at	Os03g45710.1	ferredoxin, chloroplast precursor, putative, expressed	Putative ferredoxin [Oryza sativa (japonica cultivar-group)]	CA656909						DOWN	DOWN					-1.09	-1.85006	1.3679	-1.7632	-11.5979	-20.9509
TaAffx.97376.1.S1_at	Os09g33950.1	ferredoxin, putative, expressed	Hypothetical protein P0450E05.20 [Oryza sativa (japonica cultivar-group)]	TA59078_4565						UP	UP					-1.06	-1.08897	1.0202	1.5724	2.0548	2.2745
Ta.3916.1.S1_a_at	Os08g01380.1	ferredoxin-1, chloroplast precursor, putative, expressed	Ferredoxin-2 [Spinacia oleracea (Spinach)]	TA56779_4565	down		down		DOWN	DOWN	DOWN	1.02	-2.15	-3.64	-5.15	-1	-1.9128	-1.4679	-2.0609	-33.8899	-5.8012
Ta.3916.2.S1_x_at	Os08g01380.1	ferredoxin-1, chloroplast precursor, putative, expressed	Ferredoxin-2 [Spinacia oleracea (Spinach)]	TA56828_4565	down		down		DOWN	DOWN	DOWN	1.02	-2.27	-3.51	-4.36	1.04	-1.86281	-1.5173	-2.1491	-52.5479	-7.0437
Ta.3916.3.S1_x_at	Os08g01380.1	ferredoxin-1, chloroplast precursor, putative, expressed	Ferredoxin [Solanum lyratum (Lyreleaf nightshade)]	CA637132						DOWN	DOWN					1.04	-1.74646	-1.1714	-1.8031	-3.3579	-3.5124
TaAffx.80290.1.S1_at	Os08g01380.1	ferredoxin-1, chloroplast precursor, putative, expressed	Ferredoxin, chloroplast precursor [Triticum aestivum (Wheat)]	TA56825_4565						DOWN						1.06	-1.5281	-1.076	-1.4884	-26.608	-3.0262
TaAffx.80290.1.S1_x_at	Os08g01380.1	ferredoxin-1, chloroplast precursor, putative, expressed	Ferredoxin, chloroplast precursor [Triticum aestivum (Wheat)]	TA56825_4565		down	down			DOWN	DOWN	1.02	-1.32	-2.76	-8.12	1.04	-1.4028	-1.1102	-1.4375	-24.5246	-2.9762
TaAffx.80290.2.S1_at	Os08g01380.1	ferredoxin-1, chloroplast precursor, putative, expressed	Ferredoxin [Solanum lasiocarpum (Indian nightshade)]	CA622241			down			DOWN	DOWN	1.04	-1.24	-2.03	-6.1	1.04	-1.23887	-1.0315	-1.3022	-20.91	-2.7366
Ta.1742.1.S1_at	Os03g61960.1	ferredoxin-3, chloroplast precursor, putative, expressed	Putative ferredoxin [Oryza sativa (japonica cultivar-group)]	TA65296_4565	up	up			UP	UP		-1.14	2.24	7.04	11.57	-1.09	1.80658	1.6213	2.0961	3.5282	-1.2217
Ta.1742.1.S1_x_at	Os03g61960.1	ferredoxin-3, chloroplast precursor, putative, expressed	Putative ferredoxin [Oryza sativa (japonica cultivar-group)]	TA65296_4565			up		UP	UP		-1.07	2.27	6.73	13.06	-1.04	1.87046	1.5907	2.0116	3.3986	-1.1618
Ta.1742.2.S1_x_at	Os03g61960.1	ferredoxin-3, chloroplast precursor, putative, expressed	Putative ferredoxin [Oryza sativa (japonica cultivar-group)]	TA65298_4565		up	up			UP		-1.03	1.57	5.24	11.43	-1.09	1.52845	1.3819	1.3472	2.6119	-1.3586
Ta.22042.1.S1_at	Os03g48040.1	ferredoxin-6, chloroplast precursor, putative, expressed	NA	TA88451_4565		down	down		DOWN	DOWN	DOWN	-1.04	-1.55	-4.19	-10.93	1.04	-1.40079	-1.4374	-2.1815	-33.2778	-23.6451
Ta.23201.1.S1_at	Os03g48040.1	ferredoxin-6, chloroplast precursor, putative, expressed	Ferredoxin, putative; 13117-10969 [Arabidopsis thaliana (Mouse-ear cress)]	TA88452_4565		down	down			DOWN	DOWN	-1	-1.44	-4.7	-10.55	-1.06	-1.44035	-1.0079	-2.2001	-32.9526	-21.5191
Ta.2794.1.S1_at	Os05g37140.1	ferredoxin-6, chloroplast precursor, putative, expressed	Ferredoxin precursor [Triticum aestivum (Wheat)]	TA71317_4565			up				UP	-1.11	-1.12	1.08	2.6	-1.1	1.28179	-1.2148	-1.0277	1.8984	2.3176
Ta.3222.1.S1_at	NA	NA	Putative ferredoxin [Oryza sativa (japonica cultivar-group)]	TA111637_4565						DOWN						-1.08	-1.43043	1.1995	-1.1174	-3.0445	-1.4274
TaAffx.108107.2.S1_at	NA	NA	Photosystem I reaction center subunit XI, chloroplast precursor [Hordeum vulgare (Barley)]	CA655853		down	down		DOWN	DOWN	DOWN	1.19	-1.6	-2.39	-6.07	1.08	-1.36121	-1.4497	-2.1684	-25.6509	-16.818
TaAffx.108107.3.S1_at	NA	NA	Photosystem I reaction center subunit XI, chloroplast precursor [Hordeum vulgare (Barley)]	CA714538		down	down			DOWN	DOWN	1.09	-1.33	-2	-4.74	1.09	-1.22466	-1.2124	-1.7217	-13.6224	-8.198
TaAffx.108107.3.S1_x_at	NA	NA	Photosystem I reaction center subunit XI, chloroplast precursor [Hordeum vulgare (Barley)]	CA714538						DOWN	DOWN					1.03	-1.27985	-1.2239	-1.7092	-20.6051	-11.727
TaAffx.12631.1.S1_at	Os10g21250.1	photosystem I P700 chlorophyll a apoprotein A1, putative	Photosystem I P700 apoprotein A2 [Eucalyptus globulus subsp. globulus (Tasmanian blue gum)]	TA98656_4565							DOWN					-1.02	-1.06797	-1.0491	-1.1576	-1.3866	-6.144
TaAffx.26519.1.S1_at	Os10g21250.1	photosystem I P700 chlorophyll a apoprotein A1, putative	Photosystem I P700 apoprotein A1 [Phalaenopsis aphrodite subsp. formosana (Moth orchid)]	CA688032							DOWN					1.05	-1.13385	-1.0875	-1.2452	-1.3699	-5.6832
TaAffx.142789.1.S1_at	Os04g16760.1	photosystem I P700 chlorophyll a apoprotein A1, putative, expressed	Photosystem I P700 chlorophyll a apoprotein A1 [Oryza sativa (Rice)]	TA95825_4565							DOWN					-1.02	-1.09638	-1.1528	-1.3368	-1.6294	-7.7768
TaAffx.49006.1.A1_at	Os10g38248.1	photosystem I P700 chlorophyll a apoprotein A2, putative, expressed	Photosystem I P700 chlorophyll A apoprotein A2 [Lactuca sativa (Garden lettuce)]	TA92324_4565							DOWN					1	-1.05096	-1.0566	-1.0652	-1.2238	-4.1656
Ta.24304.2.S1_a_at	Os08g44680.1	photosystem I reaction center subunit II, chloroplast precursor, putative, expressed	Photosystem I reaction center subunit II, chloroplast precursor [Hordeum vulgare (Barley)]	TA62372_4565						DOWN	DOWN					1.05	-1.34812	1.0884	-1.3984	-33.2813	-13.9848
Ta.3581.1.S1_x_at	Os03g56670.1	photosystem I reaction center subunit III, chloroplast precursor, putative, expressed	Photosystem I reaction center subunit III, chloroplast precursor [Hordeum vulgare (Barley)]	CA630819		down	down			DOWN	DOWN	-1.04	-1.64	-2.28	-6.69	1.04	-1.46116	-1.157	-1.6429	-25.8762	-11.356
Ta.3581.2.S1_x_at	Os03g56670.1	photosystem I reaction center subunit III, chloroplast precursor, putative, expressed	Photosystem I reaction center subunit III, chloroplast precursor [Hordeum vulgare (Barley)]	TA52970_4565			down			DOWN	DOWN	1.06	-1.38	-1.69	-3.69	1.07	-1.13912	-1.0864	-1.3138	-18.2963	-6.6164
Ta.3581.3.S1_x_at	Os03g56670.1	photosystem I reaction center subunit III, chloroplast precursor, putative, expressed	Photosystem I reaction center subunit III, chloroplast precursor [Hordeum vulgare (Barley)]	TA52970_4565		down				DOWN	DOWN	-1.07	-1.96	-2.87	-9.11	1.08	-1.79403	-1.182	-1.8077	-55.6501	-32.7165
Ta.1969.1.S1_a_at	Os07g25430.1	photosystem I reaction center subunit IV A, chloroplast precursor, putative, expressed	Photosystem I reaction center subunit IV, chloroplast precursor [Hordeum vulgare (Barley)]	CV779717						DOWN	DOWN					1.05	-1.09255	-1.0335	-1.1356	-13.6628	-9.8439
TaAffx.81276.1.S1_at	Os07g25430.1	photosystem I reaction center subunit IV A, chloroplast precursor, putative, expressed	Photosystem I reaction center subunit IV, chloroplast precursor [Hordeum vulgare (Barley)]	CA687901			down			DOWN		1.02	-1.38	-2.04	-3.63	1.3	-1.26057	-1.0572	-1.4741	-4.2056	-3.5697
Ta.28363.1.A1_at	Os12g08770.1	photosystem I reaction center subunit N, chloroplast precursor, putative, expressed	Photosystem I reaction center subunit N, chloroplast precursor [Hordeum vulgare (Barley)]	TA59954_4565			down			DOWN	DOWN	1.01	-1.36	-1.89	-4.71	1.09	-1.29056	-1.2427	-1.4695	-28.692	-8.7462
Ta.28363.1.A1_x_at	Os12g08770.1	photosystem I reaction center subunit N, chloroplast precursor, putative, expressed	Photosystem I reaction center subunit N, chloroplast precursor [Hordeum vulgare (Barley)]	CA686267			down			DOWN	DOWN	1.03	-1.38	-1.79	-4.38	1.06	-1.26453	-1.238	-1.4371	-30.5841	-8.2626
Ta.28363.2.S1_a_at	Os12g08770.1	photosystem I reaction center subunit N, chloroplast precursor, putative, expressed	Photosystem I reaction center subunit N, chloroplast precursor [Hordeum vulgare (Barley)]	TA59916_4565						DOWN	DOWN					-1	-1.11502	-1.1065	-1.2794	-29.805	-7.2936
Ta.28363.3.S1_x_at	Os12g08770.1	photosystem I reaction center subunit N, chloroplast precursor, putative, expressed	Photosystem I reaction center subunit N, chloroplast precursor [Hordeum vulgare (Barley)]	BJ247288						DOWN	DOWN					1.02	-1.18134	-1.0919	-1.3732	-30.0354	-5.0198
TaAffx.26397.1.S1_at	Os12g08770.1	photosystem I reaction center subunit N, chloroplast precursor, putative, expressed	Photosystem I reaction center subunit N, chloroplast precursor [Zea mays (Maize)]	CA689161						DOWN						1.18	-1.16539	-1.3308	-1.9853	-2.7033	-1.5802
Ta.27761.1.S1_x_at	Os07g05480.1	photosystem I reaction center subunit psaK, chloroplast precursor, putative, expressed	Photosystem I reaction center subunit psaK, chloroplast precursor [Hordeum vulgare (Barley)]	TA64371_4565						DOWN	DOWN					1.02	-1.27573	-1.1845	-1.3737	-48.2508	-49.3701
Ta.27761.2.S1_x_at	Os07g05480.1	photosystem I reaction center subunit psaK, chloroplast precursor, putative, expressed	Photosystem I reaction center subunit psaK, chloroplast precursor [Hordeum vulgare (Barley)]	CA686492		down	down			DOWN	DOWN	-1.05	-1.5	-2.01	-6.17	1.06	-1.47511	-1.4062	-1.713	-37.9394	-33.3184
Ta.27761.3.S1_x_at	Os07g05480.1	photosystem I reaction center subunit psaK, chloroplast precursor, putative, expressed	Photosystem I reaction center subunit psaK, chloroplast precursor [Hordeum vulgare (Barley)]	TA64371_4565			down			DOWN	DOWN	-1.02	-1.46	-1.81	-6.05	1.03	-1.36486	-1.213	-1.5084	-39.9722	-33.3672
TaAffx.39457.1.A1_at	Os07g05480.1	photosystem I reaction center subunit psaK, chloroplast precursor, putative, expressed	NA	BG904975		down	down			DOWN	DOWN	-1.02	-1.45	-2.22	-4.9	1.06	-1.44724	-1.1875	-1.4578	-7.1854	-8.0611
TaAffx.107038.1.S1_at	Os09g30340.1	photosystem I reaction center subunit V, chloroplast precursor, putative, expressed	Photosystem 1 subunit 5 [Triticum aestivum (Wheat)]	CA707067		down	down					-1.14	-1.34	-2.33	-3.19
Ta.27751.3.S1_at	Os12g23200.1	photosystem I reaction center subunit XI, chloroplast precursor, putative, expressed	Photosystem I reaction center subunit XI, chloroplast precursor [Hordeum vulgare (Barley)]	TA63788_4565			down			DOWN	DOWN	1.06	-1.24	-1.54	-3.69	1.01	-1.20388	-1.0971	-1.508	-13.4262	-6.4119
Ta.27751.3.S1_x_at	Os12g23200.1	photosystem I reaction center subunit XI, chloroplast precursor, putative, expressed	Photosystem I reaction center subunit XI, chloroplast precursor [Hordeum vulgare (Barley)]	TA63788_4565						DOWN	DOWN					1	-1.16591	-1.0843	-1.5312	-17.3087	-8.6846
Ta.27793.2.S1_x_at	Os08g10020.2	photosystem II 10 kDa polypeptide, chloroplast precursor, putative, expressed	Photosystem II 10 kDa polypeptide [Oryza sativa (Rice)]	BE418083			down			DOWN		1.03	-1.04	-1.08	-1.99	1.03	-1.0021	-1.0101	-1.0733	-3.4604	-2.2054
Ta.28750.1.S1_at	Os08g10020.2	photosystem II 10 kDa polypeptide, chloroplast precursor, putative, expressed	Photosystem II 10 kDa polypeptide, chloroplast precursor [Hordeum vulgare (Barley)]	CA655439						DOWN	DOWN					-1.22	-1.68746	-1.6738	-1.7882	-72.1216	-236.344
Ta.28750.1.S1_x_at	Os08g10020.2	photosystem II 10 kDa polypeptide, chloroplast precursor, putative, expressed	Photosystem II 10 kDa polypeptide, chloroplast precursor [Hordeum vulgare (Barley)]	CA655439						DOWN	DOWN					-1.25	-1.6917	-1.6582	-1.838	-67.907	-221.356
Ta.28750.2.A1_x_at	Os07g05360.1	photosystem II 10 kDa polypeptide, chloroplast precursor, putative, expressed	Putative photosystem II 10 kD polypeptide [Oryza sativa (japonica cultivar-group)]	TA53693_4565						DOWN	DOWN					-1.34	-1.74025	-1.6432	-1.8357	-58.9312	-209.381
TaAffx.26415.1.S1_at	Os08g10020.2	photosystem II 10 kDa polypeptide, chloroplast precursor, putative, expressed	Photosystem II 10 kDa polypeptide [Oryza sativa (Rice)]	CA689405			down			DOWN	DOWN	1.01	-1.23	-1.82	-3.11	1.18	-1.12599	-1.1986	-1.4083	-6.7148	-4.3755
TaAffx.56008.1.S1_at	Os08g10020.2	photosystem II 10 kDa polypeptide, chloroplast precursor, putative, expressed	Photosystem II 10 kDa polypeptide [Oryza sativa (Rice)]	CA658568		down	down			DOWN	DOWN	1.02	-1.23	-2.03	-4	1.06	-1.23778	-1.3632	-1.4748	-7.6106	-4.3605
TaAffx.71746.1.A1_at	Os08g10020.2	photosystem II 10 kDa polypeptide, chloroplast precursor, putative, expressed	Photosystem II 10 kDa polypeptide [Oryza sativa (Rice)]	CK212401						DOWN						1.14	-1.07966	-1.2906	-1.327	-2.9211	-2.2048
Ta.22587.1.S1_x_at	Os03g21560.1	photosystem II 11 kD protein, putative, expressed	F21B7.21 [Arabidopsis thaliana (Mouse-ear cress)]	TA81993_4565			down			DOWN		-1.13	-2.39	-4.56	-12.46	-1.01	-1.76323	-1.1261	-1.539	-15.1759	-5.7722
Ta.1161.1.S1_at	Os01g64960.1	photosystem II 22 kDa protein, chloroplast precursor, putative, expressed	Photosystem II 22 kDa protein, chloroplast precursor [Spinacia oleracea (Spinach)]	TA58581_4565		down	down			DOWN	DOWN	-1	-1.39	-2.76	-6.76	-1.03	-1.30146	-1.1114	-1.4218	-26.1034	-13.3459
Ta.17487.1.S1_at	Os05g43310.1	photosystem II reaction center W protein, chloroplast precursor, putative, expressed	Photosystem II reaction center W protein, chloroplast precursor [Spinacia oleracea (Spinach)]	TA59424_4565						DOWN						1.11	-1.2469	-1.1607	-1.2301	-2.2477	-1.9217
Ta.891.1.S1_x_at	Os01g56680.1	photosystem II reaction center W protein, chloroplast precursor, putative, expressed	NA	TA59444_4565			down			DOWN		1.09	-1.38	-1.43	-3.08	1.09	-1.24026	1.0647	-1.354	-10.8024	-3.0699
TaAffx.94124.1.A1_at	Os01g56680.1	photosystem II reaction center W protein, chloroplast precursor, putative, expressed	Photosystem II reaction center W protein, chloroplast precursor [Spinacia oleracea (Spinach)]	BG904216		down	down			DOWN	DOWN	-1.04	-1.44	-2.18	-4.09	1.33	-1.47478	-1.1646	-1.7393	-4.0756	-3.5331
Ta.8061.1.S1_at	Os01g71190.1	photosystem II reaction center W protein, putative, expressed	photosystem II protein W-like protein [Oryza sativa (japonica cultivar-group)]	TA71902_4565			down			DOWN		-1.09	-1.68	-3.23	-10.21	1.06	-1.56546	-1.1029	-1.9001	-7.5218	-1.8992
TaAffx.128566.1.A1_at	Os01g71190.1	photosystem II reaction center W protein, putative, expressed	photosystem II protein W-like protein [Oryza sativa (japonica cultivar-group)]	TA71904_4565						DOWN						1.04	-1.38653	1.0413	-1.7753	-7.5415	-2.0703
TaAffx.128414.215.S1_s_at	Os01g58020.1	ribulose bisphosphate carboxylase large chain precursor, putative	Rubisco large subunit [Lamium maculatum]	CA736893						DOWN						1	1.06633	-1.0122	-1.2194	-2.8963	-2.27
TaAffx.128414.60.S1_x_at	Os01g58020.1	ribulose bisphosphate carboxylase large chain precursor, putative	Rubisco large subunit [Lamium maculatum]	CA680385							DOWN					1.26	1.04273	-1.0233	-1.0246	-1.7461	-3.2499
TaAffx.128617.18.S1_x_at	Os12g10580.1	ribulose bisphosphate carboxylase large chain precursor, putative	Ribosomal protein S15 [Solanum bulbocastanum (Wild potato)]	CA738259		down	down			DOWN	DOWN	-1	-1.15	-2.13	-3.83	1.01	-1.13781	-1.4596	-1.7738	-2.9814	-6.897
TaAffx.128414.130.S1_at	Os10g21280.1	ribulose bisphosphate carboxylase large chain precursor, putative, expressed	Ribulose-1,5-bisphosphate carboxylase/oxygenase large subunit [Tritomaria quinquedentata]	CA677567							DOWN					1.25	1.10177	-1.0771	-1.1641	-1.6268	-3.8354
TaAffx.128414.137.S1_at	Os10g21280.1	ribulose bisphosphate carboxylase large chain precursor, putative, expressed	Ribulose 1,5-bisphosphate carboxylase large subunit [Hymenocallis latifolia (Perfumed spiderlily)]	CA680323							DOWN					1.13	1.08272	-1.1894	1.0667	-1.6013	-3.0276
TaAffx.128414.24.A1_s_at	Os06g39730.1	ribulose bisphosphate carboxylase large chain, catalytic domain containing protein	Ribulose-1,5-bisphosphate carboxylase/oxygenase large subunit [Trapa natans]	CA665597						UP						1.1	1.33848	1.1515	1.0492	4.4575	3.1993
Ta.11872.1.S1_at	Os12g19394.1	ribulose bisphosphate carboxylase small chain C, chloroplast precursor, putative, expressed	Ribulose bisphosphate carboxylase small chains, chloroplast precursor (EC 4.1.1.39) (RuBisCO small subunits) [Contains: Ribulose bisphosphate carboxylase small chain P1; Ribulose bisphosphate carboxylase small chain P2; Ribulose bisphosphate carboxylase s	TA53603_4565						DOWN						-1.09	-1.14637	-1.507	-1.2884	-3.2642	-2.1867
Ta.11872.1.S1_x_at	Os12g19394.1	ribulose bisphosphate carboxylase small chain C, chloroplast precursor, putative, expressed	Ribulose bisphosphate carboxylase small chains, chloroplast precursor (EC 4.1.1.39) (RuBisCO small subunits) [Contains: Ribulose bisphosphate carboxylase small chain P1; Ribulose bisphosphate carboxylase small chain P2; Ribulose bisphosphate carboxylase s	TA53603_4565						DOWN	DOWN					-1.04	-1.02538	-1.3724	-1.2799	-2.7855	-2.2011
Ta.20830.1.A1_at	Os12g19394.1	ribulose bisphosphate carboxylase small chain C, chloroplast precursor, putative, expressed	Ribulose bisphosphate carboxylase small chains, chloroplast precursor (EC 4.1.1.39) (RuBisCO small subunits) [Contains: Ribulose bisphosphate carboxylase small chain P1; Ribulose bisphosphate carboxylase small chain P2; Ribulose bisphosphate carboxylase s	TA59430_4565			down			DOWN	DOWN	-1.04	-2.21	-14.34	-25.09	1.31	-1.97715	-1.4278	-1.215	-57.9929	-91.0812
Ta.2752.1.S1_x_at	Os12g19470.1	ribulose bisphosphate carboxylase small chain C, chloroplast precursor, putative, expressed	Ribulose bisphosphate carboxylase small chains, chloroplast precursor (EC 4.1.1.39) (RuBisCO small subunits) [Contains: Ribulose bisphosphate carboxylase small chain P1; Ribulose bisphosphate carboxylase small chain P2; Ribulose bisphosphate carboxylase s	BE213237		down	down			DOWN		-1.04	-1.24	-2.41	-3.45	1.06	-1.25658	-1.2658	-1.2203	-5.995	-6.5877
Ta.2752.2.S1_x_at	Os12g19394.1	ribulose bisphosphate carboxylase small chain C, chloroplast precursor, putative, expressed	Ribulose bisphosphate carboxylase small chains, chloroplast precursor (EC 4.1.1.39) (RuBisCO small subunits) [Contains: Ribulose bisphosphate carboxylase small chain P1; Ribulose bisphosphate carboxylase small chain P2; Ribulose bisphosphate carboxylase s	TA53862_4565						DOWN						-1	-1.0316	-1.0395	-1.0315	-6.7692	-7.0505
Ta.2752.3.S1_x_at	Os12g19470.1	ribulose bisphosphate carboxylase small chain C, chloroplast precursor, putative, expressed	Ribulose bisphosphate carboxylase small chain clone 512 [Triticum aestivum (Wheat)]	CA680621						DOWN						-1.01	-1.02451	1.0044	-1.0137	-5.0245	-4.8712
Ta.27923.2.S1_x_at	Os12g19394.1	ribulose bisphosphate carboxylase small chain C, chloroplast precursor, putative, expressed	Ribulose bisphosphate carboxylase small chains, chloroplast precursor (EC 4.1.1.39) (RuBisCO small subunits) [Contains: Ribulose bisphosphate carboxylase small chain P1; Ribulose bisphosphate carboxylase small chain P2; Ribulose bisphosphate carboxylase s	TA53863_4565						DOWN	DOWN					1.02	-1.19332	-1.153	-1.2062	-29.5617	-41.5462
TaAffx.108219.1.S1_at	Os12g19394.1	ribulose bisphosphate carboxylase small chain C, chloroplast precursor, putative, expressed	Hypothetical protein [Secale cereale (Rye)]	CA690622			down			DOWN	DOWN	1.06	-1.27	-2.64	-5.92	1.1	-1.16741	-1.1206	-1.314	-16.2972	-17.4777
TaAffx.113948.1.S1_at	Os12g19394.1	ribulose bisphosphate carboxylase small chain C, chloroplast precursor, putative, expressed	Ribulose-1,5-bisphosphate carboxylase/oxygenase small subunit [Triticum aestivum (Wheat)]	TA53829_4565		down	down			DOWN		1.01	-1.68	-3.78	-7.09	1.13	-1.20311	-1.1376	-1.4016	-8.6147	-14.1167
TaAffx.26385.1.S1_at	Os12g19394.1	ribulose bisphosphate carboxylase small chain C, chloroplast precursor, putative, expressed	Ribulose bisphosphate carboxylase small chain, chloroplast precursor [Aegilops tauschii (Tausch's goatgrass) (Aegilops squarrosa)]	CA689363			down			DOWN	DOWN	1	-1.34	-3.22	-6.21	1.2	-1.10931	-1.0765	-1.4325	-17.4175	-25.644
TaAffx.26385.1.S1_x_at	Os12g19394.1	ribulose bisphosphate carboxylase small chain C, chloroplast precursor, putative, expressed	Ribulose bisphosphate carboxylase small chain, chloroplast precursor [Aegilops tauschii (Tausch's goatgrass) (Aegilops squarrosa)]	CA689363						DOWN	DOWN					1.22	-1.12593	-1.0913	-1.3473	-15.8124	-18.4865
TaAffx.28584.1.S1_x_at	Os12g19394.1	ribulose bisphosphate carboxylase small chain C, chloroplast precursor, putative, expressed	Ribulose-1,5-bisphosphate carboxylase/oxygenase small subunit [Triticum aestivum (Wheat)]	CA658565						DOWN	DOWN					1.09	-1.08053	-1.0173	-1.1384	-9.3257	-7.9756
TaAffx.449.1.A1_at	Os12g19394.1	ribulose bisphosphate carboxylase small chain C, chloroplast precursor, putative, expressed	Ribulose bisphosphate carboxylase small chains, chloroplast precursor (EC 4.1.1.39) (RuBisCO small subunits) [Contains: Ribulose bisphosphate carboxylase small chain P1; Ribulose bisphosphate carboxylase small chain P2; Ribulose bisphosphate carboxylase s	TA59430_4565		down	down			DOWN	DOWN	1.04	-1.86	-8.91	-20.52	1.18	-1.61585	-1.3399	-1.1844	-74.5155	-68.8048
TaAffx.86906.1.S1_at	Os12g17600.1	ribulose bisphosphate carboxylase small chain C, chloroplast precursor, putative, expressed	Ribulose bisphosphate carboxylase small chain PW9, chloroplast precursor [Triticum aestivum (Wheat)]	CA599095						DOWN						1.22	-1.11318	-1.2997	-1.2632	-2.0778	-2.1751
Ta.1404.1.S1_at	Os11g47970.1	ribulose bisphosphate carboxylase/oxygenase activase, chloroplast precursor, putative, expressed	Ribulose bisphosphate carboxylase activase B [Triticum aestivum (Wheat)]	TA53903_4565		down	down			DOWN		1.11	-1.34	-2.57	-3.79	-1.17	-1.58576	-1.8842	-1.6745	-13.025	-2.7791
Ta.27660.1.S1_at	Os11g47970.1	ribulose bisphosphate carboxylase/oxygenase activase, chloroplast precursor, putative, expressed	Ribulose bisphosphate carboxylase/oxygenase activase A, chloroplast precursor [Hordeum vulgare (Barley)]	CJ558274			down			DOWN		1.04	-1.03	-1.1	-3.44	1.01	-1.05212	1.0033	-1.1615	-6.2238	-1.3116
Ta.27660.1.S1_x_at	Os11g47970.4	ribulose bisphosphate carboxylase/oxygenase activase, chloroplast precursor, putative, expressed	Ribulose bisphosphate carboxylase/oxygenase activase A, chloroplast precursor [Hordeum vulgare (Barley)]	TA55598_4565						DOWN						-1.01	-1.01832	-1.0055	-1.1457	-5.2041	-1.2996
Ta.28346.2.S1_x_at	Os11g47970.2	ribulose bisphosphate carboxylase/oxygenase activase, chloroplast precursor, putative, expressed	Ribulose bisphosphate carboxylase/oxygenase activase A, chloroplast precursor [Hordeum vulgare (Barley)]	TA55714_4565		up	up	UP	UP	UP	UP	1.16	1.67	4.65	4.92	-1.12	1.50626	2.5438	2.7259	14.6141	5.9181
TaAffx.108166.1.S1_at	Os11g47970.2	ribulose bisphosphate carboxylase/oxygenase activase, chloroplast precursor, putative, expressed	Ribulose bisphosphate carboxylase activase B [Triticum aestivum (Wheat)]	CA724161						DOWN						1.18	-1.2624	-1.2088	-1.3688	-3.4861	-3.997
Ta.20429.2.S1_at	Os11g07020.2	fructose-bisphosphate aldolase, chloroplast precursor, putative, expressed	Fructose 1,6-bisphosphate aldolase [Avena sativa (Oat)]	TA64269_4565						DOWN						1.11	-1.22916	-1.0011	-1.2992	-8.3098	-2.1681
Ta.506.1.S1_a_at	Os11g07020.1	fructose-bisphosphate aldolase, chloroplast precursor, putative, expressed	Fructose 1,6-bisphosphate aldolase [Avena sativa (Oat)]	TA64042_4565			down			DOWN	DOWN	1.02	-1.09	-1.39	-3.97	-1.01	-1.0542	-1.0647	-1.0443	-8.3596	-2.3482
Ta.506.2.A1_at	Os11g07020.1	fructose-bisphosphate aldolase, chloroplast precursor, putative, expressed	Fructose 1,6-bisphosphate aldolase [Avena sativa (Oat)]	TA64036_4565		down	down			DOWN	DOWN	-1.03	-1.31	-2.25	-7.04	-1.01	-1.21507	-1.252	-1.2806	-25.7607	-7.4258
Ta.5596.1.S1_at	Os01g02880.1	fructose-bisphosphate aldolase, chloroplast precursor, putative, expressed	Putative plastidic aldolase [Oryza sativa (japonica cultivar-group)]	TA67305_4565			up					-1.07	-1.01	1.67	2.87
Ta.5596.1.S1_x_at	Os01g02880.1	fructose-bisphosphate aldolase, chloroplast precursor, putative, expressed	Putative plastidic aldolase [Oryza sativa (japonica cultivar-group)]	TA67305_4565			up
Ta.30808.1.S1_s_at	Os04g38600.2	glyceraldehyde-3-phosphate dehydrogenase A, chloroplast precursor, putative, expressed	NADP-glyceraldehyde-3-phosphate dehydrogenase [Chlamydomonas sp. (strain W80)]	CK211832		down	down			DOWN	DOWN	-1.02	-1.37	-2.38	-6.54	1.01	-1.25291	-1.1349	-1.2131	-28.3069	-12.6953
Ta.1135.1.S1_at	Os03g03720.1	glyceraldehyde-3-phosphate dehydrogenase B, chloroplast precursor, putative, expressed	EST C74302(E30840) corresponds to a region of the predicted gene [Oryza sativa (japonica cultivar-group)]	TA56008_4565		down	down			DOWN	DOWN	1	-1.25	-2.99	-8.24	1.06	-1.33811	-1.0792	-1.5512	-24.7642	-18.5451
Ta.23978.1.A1_at	Os03g03720.2	glyceraldehyde-3-phosphate dehydrogenase B, chloroplast precursor, putative, expressed	Glyceraldehyde-3-phosphate dehydrogenase B, chloroplast precursor [Arabidopsis thaliana (Mouse-ear cress)]	TA56033_4565			down			DOWN		-1.04	-1.3	-1.24	-2.08	1.16	-1.19614	-1.1237	-1.3277	-2.5912	-2.0781
TaAffx.27064.1.S1_at	Os03g03720.1	glyceraldehyde-3-phosphate dehydrogenase B, chloroplast precursor, putative, expressed	EST C74302(E30840) corresponds to a region of the predicted gene [Oryza sativa (japonica cultivar-group)]	CA681695			down			DOWN		1.13	-1.23	-1.27	-2.53	1.23	-1.10214	-1.075	-1.3063	-2.3075	-2.8568
Ta.23411.1.S1_at	Os06g04270.1	transketolase, chloroplast precursor, putative, expressed	Transketolase, chloroplast [Zea mays (Maize)]	TA54731_4565						DOWN						1.01	-1.26589	-1.0204	-1.3563	-3.8104	-3.5276
TaAffx.78956.1.S1_at	Os06g04270.1	transketolase, chloroplast precursor, putative, expressed	Putative transketolase [Oryza sativa (japonica cultivar-group)]	CA724299						DOWN						-1.06	-1.38449	2.1306	-1.7954	-4.2762	-3.0195
Ta.4315.1.S1_at	Os09g36450.1	triosephosphate isomerase, chloroplast precursor, putative, expressed	Triosephosphate isomerase, chloroplast precursor [Secale cereale (Rye)]	CA725406						DOWN	DOWN					1.07	-1.0914	1.3442	-1.4562	-4.5932	-4.5279
Ta.4315.2.S1_a_at	Os09g36450.1	triosephosphate isomerase, chloroplast precursor, putative, expressed	Triosephosphate isomerase, chloroplast precursor [Secale cereale (Rye)]	CA623558						DOWN	DOWN					1.03	-1.06609	1.214	-1.4648	-4.5226	-5.0789
Ta.4315.2.S1_x_at	Os09g36450.1	triosephosphate isomerase, chloroplast precursor, putative, expressed	Triosephosphate isomerase, chloroplast precursor [Secale cereale (Rye)]	CA622382						DOWN						1.06	-1.11403	1.1489	-1.312	-3.7013	-2.8186
Ta.4315.3.S1_a_at	Os09g36450.1	triosephosphate isomerase, chloroplast precursor, putative, expressed	Triosephosphate isomerase, chloroplast precursor [Secale cereale (Rye)]	TA67233_4565						DOWN						-1.16	-1.10184	1.3132	-1.2016	-2.6203	-2.0545
Ta.4315.3.S1_x_at	Os09g36450.1	triosephosphate isomerase, chloroplast precursor, putative, expressed	Triosephosphate isomerase, chloroplast precursor [Secale cereale (Rye)]	CA630171						DOWN						-1.05	-1.15064	1.1359	-1.2984	-2.7755	-2.1718
Ta.5677.1.S1_at	Os02g10070.1	citrate synthase 4, mitochondrial precursor, putative, expressed	Citrate synthase [Oryza sativa (Rice)]	TA66419_4565		up	up			UP	UP	1.02	1.25	2.21	3.05	-1	1.26107	1.2554	1.5811	4.1611	3.0026
TaAffx.106271.1.S1_at	Os02g10070.1	citrate synthase 4, mitochondrial precursor, putative, expressed	Citrate synthase [Oryza sativa (Rice)]	TA66419_4565		up	up			UP	UP					-1.05	1.25847	1.305	1.5627	4.2032	2.8401
TaAffx.106271.1.S1_x_at	Os02g10070.1	citrate synthase 4, mitochondrial precursor, putative, expressed	Citrate synthase [Oryza sativa (Rice)]	TA66419_4565		up	up			UP	UP	1.09	1.41	2.35	3.9	-1.1	1.24791	1.2639	1.518	4.2559	2.8054
Ta.1039.1.S1_at	Os01g46070.1	malate dehydrogenase, mitochondrial precursor, putative, expressed	Malate dehydrogenase [Oryza sativa (Rice)]	TA66647_4565		up	up					1.01	1.49	2.82	2.12
Ta.1048.1.S1_at	Os05g49880.1	malate dehydrogenase, mitochondrial precursor, putative, expressed	Putative mitochondrial NAD-dependent malate dehydrogenase [Solanum tuberosum (Potato)]	CA631458						DOWN	DOWN					-1.04	-1.1205	1.3949	1.1342	-2.5241	-2.7566
Ta.14346.1.A1_at	Os08g33720.1	malate dehydrogenase, mitochondrial precursor, putative, expressed	Putative NAD-malate dehydrogenase [Oryza sativa (japonica cultivar-group)]	TA69940_4565			up					1.01	1.07	1.22	2.72
Ta.14346.2.A1_x_at	Os08g33720.1	malate dehydrogenase, mitochondrial precursor, putative, expressed	Putative NAD-malate dehydrogenase [Oryza sativa (japonica cultivar-group)]	CA603059			up					-1.06	-1.09	1.08	2.43
Ta.20675.1.S1_at	Os08g33720.1	malate dehydrogenase, mitochondrial precursor, putative, expressed	Putative NAD-malate dehydrogenase [Oryza sativa (japonica cultivar-group)]	TA69933_4565		up	up	UP	UP			1.05	2.03	4.99	3.91	-1.19	1.25369	2.2075	2.1125	1.7229	-1.223
Ta.20675.2.S1_at	Os08g33720.1	malate dehydrogenase, mitochondrial precursor, putative, expressed	Putative NAD-malate dehydrogenase [Oryza sativa (japonica cultivar-group)]	BQ609136		up	up					1.14	1.66	3.17	3.24
Ta.27694.1.A1_s_at	Os08g33720.1	malate dehydrogenase, mitochondrial precursor, putative, expressed	Putative NAD-malate dehydrogenase [Oryza sativa (japonica cultivar-group)]	TA69940_4565			up			DOWN	DOWN	-1.11	1.4	1.88	4.25	-1.16	1.43016	-1.0823	-1.3478	-2.0419	-2.2767
TaAffx.114429.1.S1_at	Os08g33720.1	malate dehydrogenase, mitochondrial precursor, putative, expressed	Putative NAD-malate dehydrogenase [Oryza sativa (japonica cultivar-group)]	TA69935_4565		up	up
TaAffx.114429.2.S1_s_at	Os08g33720.1	malate dehydrogenase, mitochondrial precursor, putative, expressed	Putative NAD-malate dehydrogenase [Oryza sativa (japonica cultivar-group)]	TA69935_4565		up	up	UP	UP			1.13	1.83	4.68	4.43	-1.06	1.2483	2.4584	2.0998	1.7437	-1.0411
TaAffx.114429.2.S1_x_at	Os08g33720.1	malate dehydrogenase, mitochondrial precursor, putative, expressed	Putative NAD-malate dehydrogenase [Oryza sativa (japonica cultivar-group)]	TA69935_4565			up
Ta.7720.1.S1_a_at	Os07g31380.1	NAD-dependent malic enzyme 62 kDa isoform, mitochondrial precursor, putative, expressed	Putative malate dehydrogenase [Oryza sativa (japonica cultivar-group)]	TA69717_4565						UP	UP					-1.08	-1.10461	1.4407	2.048	4.0988	3.5003
Ta.7720.2.S1_a_at	Os07g31380.1	NAD-dependent malic enzyme 62 kDa isoform, mitochondrial precursor, putative, expressed	Putative malate dehydrogenase [Oryza sativa (japonica cultivar-group)]	CA609004						UP	UP					-1.13	-1.09664	1.3153	2.0406	4.4029	3.903
TaAffx.55844.1.S1_s_at	Os07g04240.1	succinate dehydrogenase flavoprotein subunit,mitochondrial precursor, putative, expressed	Putative succinate dehydrogenase flavoprotein alpha subunit [Oryza sativa (japonica cultivar-group)]	CA660491					UP	UP	UP					-1.22	-1.03917	1.7028	2.5834	2.3365	2.2075
Ta.7291.1.S1_s_at	Os07g04240.1	succinate dehydrogenase flavoprotein subunit,mitochondrial precursor, putative, expressed	Putative succinate dehydrogenase flavoprotein alpha subunit [Oryza sativa (japonica cultivar-group)]	TA66096_4565					UP	UP	UP					-1.12	-1.13459	1.6929	2.4702	2.855	2.5759
Ta.7291.1.S1_at	Os07g04240.1	succinate dehydrogenase flavoprotein subunit,mitochondrial precursor, putative, expressed	Putative succinate dehydrogenase flavoprotein alpha subunit [Oryza sativa (japonica cultivar-group)]	TA66099_4565					UP	UP	UP					-1.04	1.08166	1.6058	3.1702	2.6715	2.8689
Ta.3416.1.S1_at	Os07g04240.1	succinate dehydrogenase flavoprotein subunit,mitochondrial precursor, putative, expressed	Putative succinate dehydrogenase flavoprotein subunit [Arabidopsis thaliana (Mouse-ear cress)]	TA66094_4565							UP					-1.14	1.18565	-1.0667	1.2711	1.8217	2.0787
Ta.9737.2.S1_a_at	Os02g38200.1	isocitrate dehydrogenase subunit 1, mitochondrial precursor, putative, expressed	NAD-dependent isocitrate dehydrogenase c;1 [Oryza sativa (japonica cultivar-group)]	TA73139_4565						UP						-1.09	-1.04107	1.7291	1.4199	2.0176	1.5102
Ta.9737.2.S1_x_at	Os04g40310.2	isocitrate dehydrogenase subunit 1, mitochondrial precursor, putative, expressed	OSJNBa0044K18.22 protein [Oryza sativa (japonica cultivar-group)]	CK212278						UP						-1.08	-1.0213	1.8947	1.4756	2.126	1.6649
Ta.12996.1.S1_at	Os01g14580.1	isocitrate dehydrogenase, putative, expressed	putative NADP-isocitrate dehydrogenase [Oryza sativa (japonica cultivar-group)]	TA75282_4565						UP						-1.05	1.17892	1.2413	1.5977	2.5741	1.4503
Ta.12996.2.S1_at	Os01g14580.1	isocitrate dehydrogenase, putative, expressed	putative NADP-isocitrate dehydrogenase [Oryza sativa (japonica cultivar-group)]	TA75283_4565						UP						-1.18	1.08909	-1.0058	1.4387	2.992	2.9588
Ta.12996.3.A1_a_at	Os01g14580.1	isocitrate dehydrogenase, putative, expressed	NADP-dependent isocitrate dehydrogenase [Oryza sativa (japonica cultivar-group)]	CA649382						UP						-1.08	1.13416	1.2085	1.5573	2.3365	1.2706
Ta.28745.1.S1_x_at	Os04g02900.1	pyruvate dehydrogenase E1 component alpha subunit, putative, expressed	Pyruvate dehydrogenase E1 alpha subunit [Oryza sativa (Rice)]	TA55005_4565			down			DOWN	DOWN	-1.03	-1.13	-1.35	-2.44	-1.01	-1.09468	-1.0702	-1.484	-3.1518	-4.5273
Ta.28745.2.S1_at	Os04g02900.1	pyruvate dehydrogenase E1 component alpha subunit, putative, expressed	Hypothetical protein [Macaca fascicularis (Crab eating macaque) (Cynomolgus monkey)]	BJ216047						DOWN	DOWN					-1.02	-1.14258	-1.0925	-1.6226	-2.5975	-2.0571
Ta.28745.2.S1_x_at	Os04g02900.1	pyruvate dehydrogenase E1 component alpha subunit, putative, expressed	Hypothetical protein [Macaca fascicularis (Crab eating macaque) (Cynomolgus monkey)]	BJ216047			down			DOWN	DOWN	-1.02	-1.12	-1.3	-2.21	1	-1.14718	-1.088	-1.5823	-2.6578	-2.7938
Ta.28745.3.A1_x_at	Os04g02900.1	pyruvate dehydrogenase E1 component alpha subunit, putative, expressed	Pyruvate dehydrogenase E1 alpha subunit [Oryza sativa (Rice)]	TA55034_4565			down			DOWN	DOWN	1.02	-1.16	-1.44	-2.98	-1.01	-1.1355	-1.0141	-1.5571	-3.4082	-5.5257
TaAffx.110078.1.S1_at	Os04g02900.1	pyruvate dehydrogenase E1 component alpha subunit, putative, expressed	Pyruvate dehydrogenase E1 alpha subunit [Oryza sativa (Rice)]	TA55067_4565						DOWN	DOWN					1.04	-1.14361	-1.1172	-1.639	-4.4228	-7.1885
TaAffx.110078.1.S1_x_at	Os04g02900.1	pyruvate dehydrogenase E1 component alpha subunit, putative, expressed	Pyruvate dehydrogenase E1 alpha subunit [Oryza sativa (Rice)]	TA55067_4565			down			DOWN	DOWN	1.07	-1.22	-1.42	-2.98	-1.06	-1.12369	-1.0631	-1.674	-4.1176	-7.9714
Ta.4210.1.S1_a_at	Os03g44300.1	pyruvate dehydrogenase E1 component subunit beta, putative, expressed	Pyruvate dehydrogenase E1 beta subunit [Oryza sativa (japonica cultivar-group)]	TA72679_4565		up			UP			-1.1	1.29	2.09	1.62	-1.08	1.15328	1.76	2.1207	1.5831	-2.0155
Ta.4210.3.S1_at	Os03g44300.1	pyruvate dehydrogenase E1 component subunit beta, putative, expressed	Pyruvate dehydrogenase E1 beta subunit [Oryza sativa (japonica cultivar-group)]	CA720335		up			UP	UP		-1.34	1.52	2.47	2	-1.24	1.22958	2.4727	2.0126	2.0109	1.343
Ta.29508.1.S1_at	Os12g08260.3	pyruvate dehydrogenase E1 component, alpha subunit, putative, expressed	Branched-chain alpha keto-acid dehydrogenase E1 alpha subunit-like protein [Oryza sativa (japonica cultivar-group)]	TA61417_4565			up					1.09	-1.21	3.9	15.9
Ta.29508.2.S1_a_at	Os12g08260.1	pyruvate dehydrogenase E1 component, alpha subunit, putative, expressed	Branched-chain alpha keto-acid dehydrogenase E1 alpha subunit-like protein [Oryza sativa (japonica cultivar-group)]	CA664256			up					1.06	-1.1	3.38	11.97
Ta.29508.3.S1_a_at	Os12g08260.3	pyruvate dehydrogenase E1 component, alpha subunit, putative, expressed	Branched-chain alpha keto-acid dehydrogenase E1 alpha subunit-like protein [Oryza sativa (japonica cultivar-group)]	TA61426_4565			up					1.24	-1.15	4.17	18.6
Probeset ID	RICE_HIT	RICE_ANNOTATION	TIGR_TA_ANNOTATION	TA-EST_hit	ToxA_3hpi	ToxA_9hpi	ToxA_14hpi	ToxB_9hpi	ToxB_14hpi	ToxB_24hpi	ToxB_48hpi	Fold change ToxA_0h	Fold change ToxA_3h	Fold change ToxA_9h	Fold change ToxA_14h	Fold change ToxB_0h	Fold change ToxB_3h_	Fold change ToxB_9h_	Fold change ToxB_14h	Fold change ToxB_24h	Fold change ToxB_48h
Ubiquitination and ribosomal proteins
Ta.431.1.A1_x_at	Os02g10640.1	26S protease regulatory subunit S10B, putative, expressed	26S proteasome regulatory particle triple-A ATPase subunit4 [Oryza sativa (japonica cultivar-group)]	TA76489_4565			up			UP	UP	-1.07	1.34	1.64	2.49	1.03	1.33108	1.0384	1.4782	3.8563	3.4904
Ta.431.2.A1_a_at	Os02g10640.1	26S protease regulatory subunit S10B, putative, expressed	26S proteasome regulatory particle triple-A ATPase subunit4 [Oryza sativa (japonica cultivar-group)]	TA76489_4565			up			UP	UP					-1.1	1.37826	1.0539	1.3095	3.548	3.0397
Ta.431.2.A1_x_at	Os02g10640.1	26S protease regulatory subunit S10B, putative, expressed	26S proteasome regulatory particle triple-A ATPase subunit4 [Oryza sativa (japonica cultivar-group)]	TA76489_4565						UP	UP					1.06	1.22595	1.0734	1.3031	3.4473	3.0686
TaAffx.123392.1.S1_at	Os02g10640.1	26S protease regulatory subunit S10B, putative, expressed	26S proteasome regulatory particle triple-A ATPase subunit4 [Oryza sativa (japonica cultivar-group)]	CA606234						UP	UP					-1.04	1.19302	-1.0117	1.1365	2.5933	2.3275
Ta.1900.1.S1_at	Os04g36700.1	26S proteasome non-ATPase regulatory subunit 11, putative, expressed	OSJNBa0058G03.7 protein [Oryza sativa (japonica cultivar-group)]	TA66736_4565			up			UP	UP	-1.06	1.22	1.7	2.11	-1.09	1.17872	1.1748	1.6162	2.5068	1.9984
Ta.1348.1.S1_at	Os01g32800.2	26S proteasome non-ATPase regulatory subunit 13, putative, expressed	Putative 26S proteasome subunit RPN9b [Oryza sativa (japonica cultivar-group)]	TA70512_4565						UP	UP					-1.08	1.22963	1.0474	1.5356	3.2162	3.1298
Ta.1348.2.S1_at	Os01g32800.1	26S proteasome non-ATPase regulatory subunit 13, putative, expressed	Putative 26S proteasome subunit RPN9b [Oryza sativa (japonica cultivar-group)]	CA681289						UP	UP					-1.09	1.21482	1.0795	1.4537	3.6683	3.3672
Ta.1348.3.S1_a_at	Os03g11570.1	26S proteasome non-ATPase regulatory subunit 13, putative, expressed	Protein At5g45620 [Arabidopsis thaliana (Mouse-ear cress)]	CA662224						UP	UP					-1.09	1.18231	1.0015	1.2701	2.5068	2.6482
TaAffx.55966.1.S1_s_at	Os03g11570.1	26S proteasome non-ATPase regulatory subunit 13, putative, expressed	26S proteasome regulatory particle non-ATPase subunit9b [Oryza sativa (japonica cultivar-group)]	CA658931			up			UP	UP	1.11	1.45	1.46	2.15	-1.14	1.30194	1.1699	1.6168	3.7464	3.746
TaAffx.48202.1.S1_at	Os07g25420.1	26S proteasome non-ATPase regulatory subunit 8, putative, expressed	Similarity to 26S proteasome regulatory complex subunit [Arabidopsis thaliana (Mouse-ear cress)]	CD891017						UP	UP					-1	-1.16564	-1.1883	-1.5155	2.7283	3.3992
Ta.8833.1.S1_at	Os12g04030.1	proteasome-associated protein ECM29, putative, expressed	Hypothetical protein [Oryza sativa (japonica cultivar-group)]	TA79391_4565						UP	UP					-1.09	1.06859	-1.0517	1.0457	2.2596	2.4597
TaAffx.128624.2.S1_at	Os04g36700.1	26S proteasome non-ATPase regulatory subunit 11, putative, expressed	OSJNBa0058G03.7 protein [Oryza sativa (japonica cultivar-group)]	TA70372_4565							UP					-1.03	1.09651	1.0394	1.0684	1.9928	2.133
Ta.23012.1.S1_at	Os08g43640.2	26S proteasome non-ATPase regulatory subunit 3, putative, expressed	26S proteasome regulatory particle non-ATPase subunit3 [Oryza sativa (japonica cultivar-group)]	TA69612_4565							UP					-1.06	1.1634	1.0659	1.2477	1.8506	2.0914
Ta.14562.1.S1_x_at	Os02g55640.1	proteasome maturation factor UMP1 family protein, expressed	Putative proteasome maturation factor [Oryza sativa (japonica cultivar-group)]	TA66139_4565							UP					1.03	1.01322	1.0244	1.1631	1.552	2.1377
Ta.14373.1.S1_at	Os02g42320.2	proteasome subunit alpha type 2, putative, expressed	Alpha 2 subunit of 20S proteasome [Oryza sativa (japonica cultivar-group)]	TA62367_4565							UP					-1	1.02478	-1.0155	-1.0292	1.5918	2.1622
Ta.14393.1.S1_at	Os05g41180.1	proteasome subunit alpha type 3, putative, expressed	Proteasome subunit alpha type 3 [Oryza sativa (Rice)]	TA65395_4565							UP					-1.09	1.14262	1.12	1.2722	1.8213	2.3185
Ta.14529.3.A1_x_at	Os06g07878.1	proteasome subunit alpha type 4, putative, expressed	20S proteasome subunit alpha 3 [Lolium perenne (Perennial ryegrass)]	BJ306325							UP					-1.08	1.10827	1.0662	1.2781	1.8885	2.453
TaAffx.79241.1.S1_x_at	Os11g40140.1	proteasome subunit alpha type 5, putative, expressed	Proteasome subunit alpha type 5 [Oryza sativa (Rice)]	CA719751							UP					-1.05	1.09987	-1.0496	1.0388	1.8453	2.0408
Ta.28267.1.S1_a_at	Os08g43540.1	proteasome subunit alpha type 7, putative, expressed	Proteasome alpha subunit [Oryza sativa (japonica cultivar-group)]	TA51141_4565							UP					-1.08	1.10729	-1.1392	-1.0406	1.6607	2.301
Ta.14463.1.S1_at	Os09g32800.1	proteasome subunit beta type 1, putative, expressed	Proteasome subunit beta type 1 [Oryza sativa (Rice)]	CJ562739							UP					-1.05	1.1096	1.319	1.2269	1.9147	2.5729
Ta.28748.1.S1_a_at	Os02g08520.1	proteasome subunit beta type 3, putative, expressed	Proteasome subunit beta type 3 [Oryza sativa (Rice)]	CA617361							UP					-1.05	1.05021	1.3364	1.2535	1.6567	2.2804
Ta.28748.1.S1_at	Os06g43570.1	proteasome subunit beta type 3, putative, expressed	Proteasome subunit beta type 3 [Oryza sativa (Rice)]	TA57864_4565							UP					-1.04	1.04662	1.1416	1.2669	1.7544	2.3392
Ta.14021.1.S1_at	Os05g09490.1	proteasome subunit beta type 7-A precursor, putative, expressed	Beta 2 subunit of 20S proteasome [Oryza sativa (japonica cultivar-group)]	TA67776_4565							UP					-1.03	1.08101	1.0066	1.0455	1.7842	2.5228
TaAffx.55762.1.S1_s_at	Os05g09490.1	proteasome subunit beta type 7-A precursor, putative, expressed	Beta 2 subunit of 20S proteasome [Oryza sativa (japonica cultivar-group)]	CA661664							UP					1.02	1.05674	-1.0183	1.0666	1.8332	2.4707
TaAffx.55762.1.S1_x_at	Os05g09490.1	proteasome subunit beta type 7-A precursor, putative, expressed	Beta 2 subunit of 20S proteasome [Oryza sativa (japonica cultivar-group)]	CA661664							UP					-1.03	1.09166	-1.019	1.0964	1.799	2.5677
Ta.27684.1.S1_at	Os02g11050.1	26S protease regulatory subunit 8, putative, expressed	26S proteasome RPT6a subunit [Dactylis glomerata (Orchard grass) (Cock's-foot grass)]	CK192932			up			UP		1.11	1.28	1.81	2.31	-1.08	1.23497	1.0946	1.3012	2.2174	1.9063
Ta.8245.1.S1_at	Os04g51910.1	26S proteasome non-ATPase regulatory subunit 1, putative, expressed	OSJNBa0060N03.12 protein [Oryza sativa (japonica cultivar-group)]	TA70675_4565						UP						-1.05	1.2204	1.2161	1.4518	2.2185	1.9236
Ta.8245.2.S1_at	Os04g51910.1	26S proteasome non-ATPase regulatory subunit 1, putative, expressed	NA	TA70672_4565						UP						1.03	1.30758	-1.0688	1.3404	2.3636	1.5057
Ta.8245.2.S1_x_at	Os04g51910.1	26S proteasome non-ATPase regulatory subunit 1, putative, expressed	OSJNBa0060N03.12 protein [Oryza sativa (japonica cultivar-group)]	TA70675_4565						UP						-1.02	1.23103	-1.0396	1.3291	2.3753	1.3488
Ta.8245.3.S1_a_at	Os04g51910.1	26S proteasome non-ATPase regulatory subunit 1, putative, expressed	26S proteasome regulatory subunit [Oryza sativa (Rice)]	CA661439						UP						-1.06	1.12372	1.3458	1.4844	2.24	1.7411
TaAffx.114026.1.S1_s_at	Os04g51910.1	26S proteasome non-ATPase regulatory subunit 1, putative, expressed	OSJNBa0060N03.12 protein [Oryza sativa (japonica cultivar-group)]	TA70668_4565						UP						-1.11	1.09821	1.3783	1.3211	2.0582	1.7402
TaAffx.119850.1.S1_at	Os08g12820.1	26S proteasome non-ATPase regulatory subunit 1, putative, expressed	Putative proteasome 26S non-ATPase subunit 1 [Oryza sativa (japonica cultivar-group)]	TA94153_4565						UP						-1.15	1.06972	1.2786	1.2521	2.0612	1.7953
Ta.13320.1.S1_at	Os04g36700.1	26S proteasome non-ATPase regulatory subunit 11, putative, expressed	OSJNBa0058G03.7 protein [Oryza sativa (japonica cultivar-group)]	TA70371_4565						UP						-1.19	1.22989	1.0956	1.3994	2.3083	1.8839
TaAffx.128624.1.S1_at	Os04g36700.1	26S proteasome non-ATPase regulatory subunit 11, putative, expressed	OSJNBa0058G03.7 protein [Oryza sativa (japonica cultivar-group)]	TA70371_4565						UP						-1.15	1.26135	1.0287	1.1345	2.063	1.5747
TaAffx.128624.1.S1_x_at	Os04g36700.1	26S proteasome non-ATPase regulatory subunit 11, putative, expressed	OSJNBa0058G03.7 protein [Oryza sativa (japonica cultivar-group)]	TA70371_4565			up			UP		-1.05	1.29	1.4	2.02	-1.26	1.29092	1.0523	1.2234	2.223	1.5139
Ta.1348.3.S1_x_at	Os03g11570.1	26S proteasome non-ATPase regulatory subunit 13, putative, expressed	Protein At5g45620 [Arabidopsis thaliana (Mouse-ear cress)]	CA662224						UP						-1.04	1.16594	1.0418	1.2728	2.2723	2.1282
Ta.14529.2.A1_at	Os06g07878.1	proteasome subunit alpha type 4, putative, expressed	20S proteasome subunit alpha 3 [Lolium perenne (Perennial ryegrass)]	BJ239128						UP						1.01	-1.17941	-1.0092	1.2126	2.0976	1.4764
Ta.28748.2.A1_at	Os06g43570.1	proteasome subunit beta type 3, putative, expressed	Proteasome subunit beta type 3 [Oryza sativa (Rice)]	TA57854_4565						UP						-1.02	1.02778	1.0448	1.4958	2.0061	2.3748
Ta.28748.3.S1_a_at	Os06g43570.1	proteasome subunit beta type 3, putative, expressed	Proteasome subunit beta type 3 [Oryza sativa (Rice)]	TA57854_4565						UP						-1.22	1.11113	1.6974	1.2975	2.2238	2.4824
Ta.28748.3.S1_x_at	Os06g43570.1	proteasome subunit beta type 3, putative, expressed	Proteasome subunit beta type 3 [Oryza sativa (Rice)]	TA57854_4565						UP						-1.03	1.04728	1.5514	1.3108	2.0085	2.2418
TaAffx.118712.1.S1_at	Os05g30800.1	26S proteasome non-ATPase regulatory subunit 14, putative, expressed	Putative Pad1 [Oryza sativa (japonica cultivar-group)]	TA93034_4565			down					-1.06	-1.18	-1.77	-2.76
Ta.18890.1.S1_at	Os01g42850.1	autophagy-related protein 7, putative, expressed	Ubiquitin-activating enzyme E1-like [Oryza sativa (japonica cultivar-group)]	TA87834_4565						UP						-1.06	1.12774	-1.4423	-1.1085	2.755	1.8677
TaAffx.12138.1.S1_at	Os01g42850.1	autophagy-related protein 7, putative, expressed	Ubiquitin-activating enzyme E1-like [Oryza sativa (japonica cultivar-group)]	TA87834_4565						UP						-1.09	1.14597	-1.345	-1.1615	3.0014	1.9053
Ta.95.1.S1_at	Os11g01510.2	ubiquitin-activating enzyme E1 2, putative, expressed	Ubiquitin-activating enzyme E1 1 [Triticum aestivum (Wheat)]	TA66211_4565		up	up			UP		-1	1.26	2.03	2.39	-1.06	1.17819	1.1379	1.3988	2.7366	2.2552
Ta.23105.1.S1_at	Os03g18380.2	ubiquitin-activating enzyme E1 3, putative, expressed	Ubiquitin-activating enzyme E1 3 [Triticum aestivum (Wheat)]	TA80727_4565			down					-1.08	-1.32	-1.65	-2.91
Ta.12503.1.S1_x_at	Os02g30310.1	ubiquitin-activating enzyme E1 domain-containing protein 1, putative, expressed	Putative Ubiquitin activating enzyme [Oryza sativa (japonica cultivar-group)]	TA73424_4565		up						1.09	1.38	2.01	1.55
Ta.7030.1.S1_at	Os07g39780.1	ubiquitin-like 1-activating enzyme E1B, putative, expressed	NA	TA76456_4565						UP						-1.01	1.16152	1.2144	1.4993	2.7114	1.6675
Ta.20419.1.S1_at	Os06g49800.1	ubiquitin interaction motif family protein, expressed	Putative NF-E2 inducible protein [Oryza sativa (japonica cultivar-group)]	TA74785_4565						UP	UP					-1.07	1.15155	1.0313	1.0883	3.4213	4.1015
Ta.28250.1.S1_s_at	Os06g49800.1	ubiquitin interaction motif family protein, expressed	Putative NF-E2 inducible protein [Oryza sativa (japonica cultivar-group)]	TA74787_4565						UP	UP					-1.07	1.07912	1.1387	1.0251	3.8152	5.8589
Ta.28250.2.S1_a_at	Os06g49800.1	ubiquitin interaction motif family protein, expressed	Putative NF-E2 inducible protein [Oryza sativa (japonica cultivar-group)]	TA74784_4565						UP	UP					-1.08	1.0244	1.2514	-1.0031	3.4497	5.4714
TaAffx.113569.1.S1_at	Os06g49800.1	ubiquitin interaction motif family protein, expressed	Putative NF-E2 inducible protein [Oryza sativa (japonica cultivar-group)]	CA609405						UP	UP					1.02	1.04365	1.1415	1.0176	2.2915	3.2333
Ta.28708.1.S1_at	Os05g38550.2	ubiquitin-conjugating enzyme E2 7, putative, expressed	Putative ubiquitin carrier protein UBC7 [Oryza sativa (japonica cultivar-group)]	TA55322_4565			up					-1.07	1.25	1.75	2.4
Ta.7925.2.S1_a_at	Os07g38940.1	ubiquitin-conjugating enzyme E2 E3, putative, expressed	Putative elicitor inducible beta-1,3-glucanase [Oryza sativa (japonica cultivar-group)]	TA82861_4565						DOWN						-1.04	1.07603	-1.3247	-1.3862	-2.2163	-1.4483
Ta.3308.1.S1_at	Os03g03130.1	ubiquitin-conjugating enzyme E2 I, putative, expressed	Putative ubiquitin-conjugating enzyme [Oryza sativa (japonica cultivar-group)]	TA65253_4565			down					-1.02	-1	-1.23	-2.05
Ta.12251.1.S1_x_at	Os06g09330.1	ubiquitin-conjugating enzyme E2 J2, putative, expressed	NA	TA58744_4565						UP						1.01	1.14277	-1.1463	1.5278	2.5209	1.7184
Ta.12251.2.S1_a_at	Os06g09330.1	ubiquitin-conjugating enzyme E2 J2, putative, expressed	Ubiqutin conjugating enzyme 2 [Zea mays (Maize)]	CD905808						UP						-1.05	-1.03878	1.1666	1.3775	2.307	1.5996
Ta.12251.3.S1_x_at	Os06g09330.1	ubiquitin-conjugating enzyme E2 J2, putative, expressed	NA	TA58744_4565						UP						1.03	1.10422	-1.1538	1.3939	2.131	1.7228
Ta.24958.1.S1_at	Os06g09330.1	ubiquitin-conjugating enzyme E2 J2, putative, expressed	NA	TA106936_4565						UP						1.06	-1.35052	1.0097	1.1497	2.7116	1.3162
Ta.5108.1.S1_at	Os03g50440.1	ubiquitin-conjugating enzyme E2 variant 1, putative, expressed	Putative DNA-binding protein [Oryza sativa (Rice)]	CK198807						UP						1.01	1.0638	1.1183	1.2286	2.2056	1.8249
Ta.20064.1.S1_at	Os02g48910.1	ubiquitin-conjugating enzyme E2-17 kDa 11, putative, expressed	Putative ubiquitin conjugating enzyme 11 [Oryza sativa (japonica cultivar-group)]	TA87833_4565							UP					1.17	1.11141	1.0657	1.2726	1.6123	3.1962
Ta.13508.1.S1_at	Os01g46926.1	ubiquitin-conjugating enzyme E2-17 kDa 9, putative, expressed	Ubiquitin conjugating enzyme E2 [Oryza sativa (indica cultivar-group)]	TA64949_4565		down	down			DOWN	DOWN					-1.02	-1.3189	-1.4737	-1.8921	-5.6228	-3.0255
Ta.13508.1.S1_x_at	Os01g46926.1	ubiquitin-conjugating enzyme E2-17 kDa 9, putative, expressed	Ubiquitin conjugating enzyme E2 [Oryza sativa (indica cultivar-group)]	TA64949_4565		down	down			DOWN	DOWN	1.03	-1.34	-2.62	-7.3	-1.02	-1.29219	-1.4935	-1.9226	-5.674	-2.9956
Ta.23717.1.S1_at	Os02g02830.1	ubiquitin-conjugating enzyme E2-17 kDa 9, putative, expressed	Ubiquitin-conjugating enzyme [Oryza sativa (japonica cultivar-group)]	TA53535_4565			up					1	1.02	1.2	3.33
TaAffx.109320.1.S1_s_at	Os02g02830.1	ubiquitin-conjugating enzyme E2-17 kDa 9, putative, expressed	Ubiquitin-conjugating enzyme [Oryza sativa (japonica cultivar-group)]	TA53345_4565			up					1.24	1.44	1.19	2.27
Ta.18704.1.S1_x_at	Os09g12230.1	ubiquitin-conjugating enzyme E2-17 kDa, putative, expressed	Ubiquitin conjugating enzyme [Zea mays (Maize)]	TA75009_4565							UP					1.09	-1.05551	-1.0418	-1.0293	1.3771	2.1436
Ta.23002.1.S1_at	Os02g16040.1	ubiquitin-conjugating enzyme E2-17 kDa, putative, expressed	Ubiquitin-conjugating enzyme E2-17 kDa 10/12 [Arabidopsis thaliana (Mouse-ear cress)]	TA52153_4565		up				UP		-1.01	1.13	2.1	1.92	-1.06	1.08197	1.5162	1.605	2.7227	1.581
Ta.28205.1.A1_s_at	Os07g07240.1	ubiquitin-conjugating enzyme E2-17 kDa, putative, expressed	OsRad6 [Oryza sativa (japonica cultivar-group)]	TA54220_4565			down					-1.02	-1.1	-1.59	-2.14
Ta.3348.1.S1_a_at	Os05g08960.1	ubiquitin-conjugating enzyme E2-17 kDa, putative, expressed	OsRad6 [Oryza sativa (japonica cultivar-group)]	TA65924_4565			down					-1.06	-1.06	-1.38	-2
Ta.829.1.S1_at	Os07g07240.1	ubiquitin-conjugating enzyme E2-17 kDa, putative, expressed	OsRad6 [Oryza sativa (japonica cultivar-group)]	TA54284_4565			down					1.02	-1.1	-1.57	-2.18
Ta.6819.1.S1_at	Os10g31000.1	ubiquitin-conjugating enzyme E2-21 kDa 1, putative, expressed	putative acetohydroxyacid isomeroreductase [Oryza sativa (japonica cultivar-group)]	TA54032_4565		down						-1.06	-1.3	-2.23	-1.96
Ta.96.1.S1_at	Os10g31000.1	ubiquitin-conjugating enzyme E2-21 kDa 1, putative, expressed	Ubiquitin-conjugating enzyme E2-23 kDa [Triticum aestivum (Wheat)]	TA58117_4565		down	down		DOWN	DOWN	DOWN	-1.05	-1.83	-6.21	-8.41	-1.07	-1.31874	-2.0531	-3.0041	-6.6097	-2.6738
TaAffx.106430.1.S1_at	Os10g31000.1	ubiquitin-conjugating enzyme E2-21 kDa 1, putative, expressed	Ubiquitin-conjugating enzyme E2-23 kDa [Triticum aestivum (Wheat)]	CA621928		down	down		DOWN	DOWN	DOWN	1.11	-1.37	-3.1	-2.48	1.01	-1.12344	-2.0903	-2.4341	-2.4107	-2.3949
Ta.6161.2.S1_a_at	Os01g70140.1	ubiquitin-conjugating enzyme E2-22 kDa, putative, expressed	Putative ubiquitin conjugating enzyme [Oryza sativa (japonica cultivar-group)]	TA72116_4565							DOWN					1.02	-1.03994	-1.0164	-1.0473	-1.803	-2.52
Ta.9548.1.S1_a_at	Os06g45000.1	ubiquitin-conjugating enzyme E2S, putative, expressed	Similarity to ubiquitin conjugating enzyme [Arabidopsis thaliana (Mouse-ear cress)]	TA78391_4565						UP	UP					-1.27	-1.02454	1.2031	-1.1277	2.4627	3.3458
Ta.10698.1.A1_at	Os05g48390.1	ubiquitin conjugating enzyme, putative, expressed	Hypothetical protein OJ1214_E03.18 [Oryza sativa (japonica cultivar-group)]	BQ166319			down			DOWN		-1.2	-1.36	-1.91	-3.01	1.11	-1.08951	-1.1493	-1.3367	-3.507	-2.0532
Ta.10698.1.A1_s_at	Os05g48390.1	ubiquitin conjugating enzyme, putative, expressed	Hypothetical protein OJ1214_E03.18 [Oryza sativa (japonica cultivar-group)]	BQ166319		down				DOWN		-1.25	-1.19	-2.09	-4.11	1.05	-1.0832	-1.1441	-1.1713	-2.9964	-1.7959
TaAffx.84200.1.S1_at	Os05g48390.1	ubiquitin conjugating enzyme, putative, expressed	Hypothetical protein OJ1214_E03.18 [Oryza sativa (japonica cultivar-group)]	CA642526			down			DOWN		-1.16	-1.43	-2.18	-4.86	1.1	-1.13307	-1.0836	-1.3137	-3.5961	-2.2727
TaAffx.92346.1.S1_at	Os01g13280.1	baculoviral IAP repeat-containing protein 6, putative, expressed	ubiquitin conjugating enzyme [Arabidopsis thaliana]	TA80599_4565							UP					-1.16	1.04499	-1.2368	-1.1138	-1.0393	2.4653
Ta.16493.1.A1_at	Os08g38060.1	ubiquitin-protein ligase CIP8, putative, expressed	Zinc finger protein family-like [Oryza sativa (japonica cultivar-group)]	TA81953_4565			up			UP		-1.03	1.94	2.7	3.36	-1.34	1.25058	1.3088	1.4368	3.1705	1.6942
Ta.16493.1.A1_s_at	Os08g38060.1	ubiquitin-protein ligase CIP8, putative, expressed	Zinc finger protein family-like [Oryza sativa (japonica cultivar-group)]	TA81953_4565						UP						-1.01	1.2281	1.0476	1.2058	2.0165	1.2704
Ta.16493.1.A1_x_at	Os08g38060.1	ubiquitin-protein ligase CIP8, putative, expressed	Zinc finger protein family-like [Oryza sativa (japonica cultivar-group)]	TA81953_4565		up				UP		1.09	1.81	2.38	3.33	-1.06	1.31437	1.1794	1.4149	2.8915	1.6951
Ta.24260.1.A1_at	Os01g52640.1	ubiquitin-protein ligase COP1, putative, expressed	P0042A10.6 [Oryza sativa (japonica cultivar-group)]	TA88978_4565		down	down		DOWN	DOWN		-1.01	-1.15	-3.27	-7.57	-1	-1.07293	-1.4795	-2.2828	-5.0789	-1.7745
Ta.12321.1.S1_at	Os12g17900.1	ubiquitin-protein ligase, putative, expressed	Hypothetical protein [Oryza sativa (japonica cultivar-group)]	TA74673_4565			down					-1.01	-1.13	-2.22	-2.88
Ta.13898.1.S1_at	Os01g64570.1	ubiquitin-protein ligase, putative, expressed	P0505D12.10 [Oryza sativa (japonica cultivar-group)]	BQ743320		up	up					-1.14	1.88	17.26	13.25
Ta.16784.1.S1_at	Os08g01900.1	ubiquitin-protein ligase, putative, expressed	Putative arm repeat-containing protein [Oryza sativa (japonica cultivar-group)]	CA612578		up	up			UP		-1.07	1.45	2.31	2.15	1.03	1.1093	1.1119	1.5323	2.3212	1.2767
Ta.20650.3.S1_at	Os10g41360.1	ubiquitin-protein ligase, putative, expressed	Arm repeat protein, putative [Oryza sativa (japonica cultivar-group)]	TA56507_4565			down					-1.1	-1.13	-1.19	-2.32
Ta.26195.1.S1_a_at	Os01g02200.1	ubiquitin-protein ligase, putative, expressed	Putative arm repeat-containing protein [Oryza sativa (japonica cultivar-group)]	CD452669							DOWN					-1.05	-1.03093	-1.4858	-1.5078	-1.6862	-2.3317
Ta.3363.1.S1_at	Os10g41360.1	ubiquitin-protein ligase, putative, expressed	Arm repeat protein, putative [Oryza sativa (japonica cultivar-group)]	TA74118_4565			up					-1.08	1.04	1.51	2.32
Ta.388.1.A1_at	Os01g67500.2	ubiquitin-protein ligase, putative, expressed	Putative bg55 [Oryza sativa (japonica cultivar-group)]	TA85599_4565						DOWN						-1.23	-1.24512	1.0835	-1.2051	-2.9126	-1.3344
Ta.4452.1.A1_at	Os02g52130.8	ubiquitin-protein ligase, putative, expressed	NA	TA73870_4565		down	down					1.05	-1.17	-2.07	-2.19
TaAffx.36734.1.S1_at	Os08g01900.1	ubiquitin-protein ligase, putative, expressed	Putative arm repeat-containing protein [Oryza sativa (japonica cultivar-group)]	TA91607_4565		up	up			UP		1.03	1.48	2.88	3.23	-1.08	1.3941	1.4153	1.2706	3.0237	1.5007
TaAffx.54268.1.S1_at	Os12g06410.1	ubiquitin-protein ligase, putative, expressed	Immediate-early fungal elicitor protein CMPG1, putative [Oryza sativa (japonica cultivar-group)]	CA683715		up	up					-1.23	1.1	2.91	2.38
TaAffx.59384.2.S1_s_at	Os02g55540.1	ubiquitin-protein ligase, putative, expressed	F-box protein-like [Oryza sativa (japonica cultivar-group)]	CA654004			up			UP		-3.08	-1.16	7.05	18.26	1.67	1.26821	1.152	1.3123	4.0997	1.0889
TaAffx.7349.1.S1_at	Os02g34410.1	ubiquitin-protein ligase, putative, expressed	Putative immediate-early fungal elicitor protein CMPG1 [Oryza sativa (japonica cultivar-group)]	TA94404_4565		up						-1.18	1.95	2.12	1.92
Ta.21745.1.S1_at	Os06g51210.1	ubiquitin-protein ligase/ zinc ion binding protein, putative	Zinc finger protein-like [Oryza sativa (japonica cultivar-group)]	TA103586_4565							DOWN					1.06	1.02786	-1.2157	1.1712	-1.3745	-2.2541
Ta.25311.1.A1_at	Os03g42760.1	ubiquitin-protein ligase/ zinc ion binding protein, putative, expressed	Putative ubiquitin-conjugating enzyme binding protein [Oryza sativa (japonica cultivar-group)]	TA98473_4565						UP	UP					-1.12	-1.09635	1.4623	1.3222	2.9841	3.5103
Ta.25311.2.S1_s_at	Os03g42760.1	ubiquitin-protein ligase/ zinc ion binding protein, putative, expressed	Putative ubiquitin-conjugating enzyme binding protein [Oryza sativa (japonica cultivar-group)]	TA84810_4565						UP	UP					-1.03	1.05683	1.2361	-1.1688	2.1954	2.8698
Ta.6544.1.S1_a_at	Os10g30850.1	ubiquitin-protein ligase/ zinc ion binding protein, putative, expressed	NA	TA80612_4565		down	down			UP		-1.2	-1.2	-4.9	-3.91	-1.34	1.3631	-1.5971	-1.8057	2.5667	2.5773
Ta.6544.1.S1_at	Os10g30850.1	ubiquitin-protein ligase/ zinc ion binding protein, putative, expressed	Expressed protein [Oryza sativa (japonica cultivar-group)]	CD904014		down	down					-1.06	-1.31	-4.4	-3.2
Ta.6544.2.S1_at	Os10g30850.1	ubiquitin-protein ligase/ zinc ion binding protein, putative, expressed	Expressed protein [Oryza sativa (japonica cultivar-group)]	BQ171582		down						1.04	1.05	-2.5	-1.11
Ta.6962.1.S1_a_at	Os09g32690.1	ubiquitin-protein ligase/ zinc ion binding protein, putative, expressed	Hypothetical protein OJ1191_A10.131 [Oryza sativa (japonica cultivar-group)]	TA70751_4565			up		UP	UP	UP					-1.02	1.21525	1.1839	2.0225	4.6357	3.2369
Ta.6962.3.A1_x_at	Os09g32690.1	ubiquitin-protein ligase/ zinc ion binding protein, putative, expressed	Hypothetical protein OJ1191_A10.131 [Oryza sativa (japonica cultivar-group)]	TA70751_4565			up		UP	UP		1.04	1.35	2.02	4.49	-1.02	1.35104	1.2117	2.1194	5.5493	3.2889
TaAffx.12293.1.A1_at	Os09g25190.1	ubiquitin-protein ligase/ zinc ion binding protein, putative, expressed	Putative ubiquitin conjugating enzyme 7 interacting protein 4 [Oryza sativa (japonica cultivar-group)]	BJ273808						UP						-1.03	1.06096	1.0665	1.3715	14.8147	1.8221
TaAffx.12293.1.A1_s_at	Os09g25190.1	ubiquitin-protein ligase/ zinc ion binding protein, putative, expressed	Putative ubiquitin conjugating enzyme 7 interacting protein 4 [Oryza sativa (japonica cultivar-group)]	CA727746						UP						1.21	1.06761	1.4095	1.9158	13.4661	2.0414
TaAffx.12496.1.S1_at	Os03g42760.1	ubiquitin-protein ligase/ zinc ion binding protein, putative, expressed	Putative ubiquitin-conjugating enzyme binding protein [Oryza sativa (japonica cultivar-group)]	BJ264219						UP	UP					-1.01	-1.24446	1.0954	1.2507	6.5873	4.5669
TaAffx.25955.1.S1_x_at	Os10g30850.2	ubiquitin-protein ligase/ zinc ion binding protein, putative, expressed	Expressed protein [Oryza sativa (japonica cultivar-group)]	CA693853		down						-1.01	-1.15	-2.1	-1.74
TaAffx.30725.1.S1_s_at	Os01g69040.1	ubiquitin-protein ligase/ zinc ion binding protein, putative, expressed	Hypothetical protein OJ1191_A10.131 [Oryza sativa (japonica cultivar-group)]	CA622632						UP						-1.06	-1.09492	1.2844	1.8232	2.4684	2.1177
Ta.1796.1.S1_at	Os02g03620.1	ubiquitin ligase SINAT2, putative, expressed	Putative SINA2 protein,seven in absentia [Oryza sativa (japonica cultivar-group)]	TA74642_4565						UP						-1.05	1.10387	-1.1435	1.1508	2.5758	1.3675
Ta.6328.1.S1_at	Os02g03620.1	ubiquitin ligase SINAT2, putative, expressed	Putative SINA2 protein,seven in absentia [Oryza sativa (japonica cultivar-group)]	TA74643_4565						UP	UP					-1.12	1.32751	1.0436	-1.1422	2.421	2.5362
Ta.6328.1.S1_x_at	Os02g03620.1	ubiquitin ligase SINAT2, putative, expressed	Putative SINA2 protein,seven in absentia [Oryza sativa (japonica cultivar-group)]	TA74643_4565						UP	UP					-1.23	1.26799	1.0611	-1.284	2.4322	2.1597
Ta.1658.1.S1_at	Os01g13370.1	ubiquitin ligase SINAT3, putative, expressed	Putative ubiquitin ligase SINAT5 [Oryza sativa (japonica cultivar-group)]	TA79448_4565		down	down			DOWN		-1.11	-1.28	-2.25	-2.68	1.06	-1.10328	-1.4443	-1.5938	-2.521	-1.8482
Ta.29541.1.S1_at	Os02g19140.1	ubiquitin ligase SINAT4, putative, expressed	Putative Ubiquitin ligase SINAT5 [Oryza sativa (japonica cultivar-group)]	TA76027_4565						UP						-1.07	1.27632	-1.0038	1.3523	2.0186	1.1626
Ta.29541.2.S1_a_at	Os02g19140.1	ubiquitin ligase SINAT4, putative, expressed	SINA [Phyllostachys praecox]	CA641542						UP						-1.03	1.19592	1.0195	1.2857	2.0804	1.1384
Ta.7187.2.S1_at	Os03g24040.1	ubiquitin ligase SINAT4, putative, expressed	Putative developmental protein sina [Oryza sativa (japonica cultivar-group)]	TA74176_4565						UP						-1.28	1.09717	1.2826	1.4409	6.464	4.0235
Ta.7187.2.S1_s_at	Os03g24040.1	ubiquitin ligase SINAT4, putative, expressed	Putative developmental protein sina [Oryza sativa (japonica cultivar-group)]	TA74176_4565						UP						1.02	-1.03175	1.1424	1.5233	4.9487	2.375
Ta.29641.1.A1_s_at	Os06g01304.2	spotted leaf protein 11, putative, expressed	E3 ubiquitin ligase PUB14 [Arabidopsis thaliana (Mouse-ear cress)]	CK163620			up			UP						-1.07	1.16499	1.2801	1.4966	2.5972	1.6364
Ta.29641.1.A1_x_at	Os06g01304.2	spotted leaf protein 11, putative, expressed	E3 ubiquitin ligase PUB14 [Arabidopsis thaliana (Mouse-ear cress)]	CK163620			up			UP		-1.09	1.64	1.94	2.36	-1.06	1.15516	1.2098	1.643	3.2222	1.8714
Ta.10799.1.S1_at	Os03g31400.1	ubiquitin conjugation factor E4 A, putative, expressed	Putative ubiquitin conjugation factor [Oryza sativa (japonica cultivar-group)]	TA77775_4565						UP						-1.04	1.26473	1.0525	1.339	2.0527	1.8558
Ta.10799.3.S1_a_at	Os03g31400.1	ubiquitin conjugation factor E4 A, putative, expressed	Putative ubiquitin conjugation factor [Oryza sativa (japonica cultivar-group)]	CA687419	up					UP		-1.01	2.04	1.35	1.1	-1.18	1.21679	1.4513	1.3126	2.5036	2.1857
Ta.10799.3.S1_x_at	Os03g31400.1	ubiquitin conjugation factor E4 A, putative, expressed	Putative ubiquitin conjugation factor [Oryza sativa (japonica cultivar-group)]	CA687419						UP						-1.04	1.38011	1.2159	1.2064	2.1803	1.8952
Ta.2881.2.S1_a_at	Os03g20100.1	30S ribosomal protein S1, chloroplast precursor, putative, expressed	30S ribosomal protein S1, chloroplast precursor [Spinacia oleracea (Spinach)]	CV768808			down			DOWN	DOWN	1.04	-1.06	-1.62	-3.3	-1.04	-1.09435	-1.5337	-1.5934	-4.8466	-9.1112
Ta.2881.1.S1_a_at	Os03g20100.1	30S ribosomal protein S1, chloroplast precursor, putative, expressed	30S ribosomal protein S1, chloroplast precursor [Spinacia oleracea (Spinach)]	TA66305_4565			down			DOWN	DOWN	1	-1.07	-1.87	-4.14	-1.02	-1.1341	-1.2944	-1.4682	-7.0897	-14.8721
Ta.2881.3.S1_at	Os03g20100.1	30S ribosomal protein S1, chloroplast precursor, putative, expressed	NA	CA625184			down			DOWN	DOWN	-1.01	-1.06	-1.74	-3.01	-1.01	-1.09995	-1.3868	-1.433	-4.9346	-10.9047
Ta.2881.1.S1_x_at	Os03g20100.1	30S ribosomal protein S1, chloroplast precursor, putative, expressed	30S ribosomal protein S1, chloroplast precursor [Spinacia oleracea (Spinach)]	TA66304_4565		down	down			DOWN	DOWN	-1.06	-1.11	-2.09	-4.12	-1.01	-1.14296	-1.4464	-1.6175	-8.0445	-23.1021
Ta.9666.3.S1_a_at	Os03g49710.1	30S ribosomal protein S13, putative, expressed	Putative 30S ribosomal protein S13 [Oryza sativa (japonica cultivar-group)]	TA67049_4565		down	down			DOWN	DOWN	1	-1.07	-2.07	-4.79	-1.04	-1.16319	-1.3464	-1.684	-5.7737	-9.4982
Ta.9666.2.S1_x_at	Os03g49710.1	30S ribosomal protein S13, putative, expressed	Putative 30S ribosomal protein S13 [Oryza sativa (japonica cultivar-group)]	TA67048_4565			down			DOWN		-1	-1.07	-1.59	-2.87	-1.13	-1.1675	-1.1783	-1.4433	-2.4505	-3.8143
Ta.9666.1.S1_x_at	Os03g49710.1	30S ribosomal protein S13, putative, expressed	Putative 30S ribosomal protein S13 [Oryza sativa (japonica cultivar-group)]	TA67049_4565			down			DOWN	DOWN					-1.02	-1.22105	-1.3939	-1.5876	-5.2618	-6.5586
Ta.2206.1.S1_at	Os09g32274.1	30S ribosomal protein S16, putative, expressed	30S ribosomal protein S16-like [Oryza sativa (japonica cultivar-group)]	TA68740_4565						DOWN						-1.08	-1.46534	1.0778	-1.1293	-2.8369	-1
Ta.10162.1.S1_at	Os03g34040.1	30S ribosomal protein S5, putative, expressed	Putative ribosomal protein [Oryza sativa (japonica cultivar-group)]	TA66349_4565		down	down			DOWN	DOWN	-1.06	-1.23	-3.38	-8.94	-1.05	-1.25898	-1.1313	-1.9875	-8.525	-43.406
Ta.621.2.S1_at	Os03g55930.1	30S ribosomal protein S9, chloroplast precursor, putative, expressed	30S ribosomal protein S9, chloroplast precursor [Spinacia oleracea (Spinach)]	TA72392_4565			down			DOWN	DOWN	-1.07	-1.25	-2.75	-6.36	1.04	-1.31837	-1.3047	-1.4132	-7.2376	-9.5363
Ta.621.2.S1_x_at	Os03g55930.1	30S ribosomal protein S9, chloroplast precursor, putative, expressed	30S ribosomal protein S9, chloroplast precursor [Spinacia oleracea (Spinach)]	TA72392_4565		down				DOWN	DOWN	-1.07	-1.24	-2.73	-6.44	1.01	-1.34579	-1.2599	-1.4025	-6.9742	-9.7591
Ta.621.3.S1_s_at	Os03g55930.1	30S ribosomal protein S9, chloroplast precursor, putative, expressed	Ribosomal protein S9 [Oryza sativa (japonica cultivar-group)]	TA72390_4565		down	down			DOWN	DOWN	-1.09	-1.15	-2.13	-4.08	-1.08	-1.46291	1.386	-1.4663	-6.5737	-7.602
Ta.621.1.S1_x_at	Os03g55930.1	30S ribosomal protein S9, chloroplast precursor, putative, expressed	9S ribosomal protein [Zea mays (Maize)]	CA636326			down			DOWN		-1.12	-1.18	-1.59	-2.46	-1.02	-1.16903	1.1015	-1.3805	-2.566	-3.6042
Ta.9472.1.S1_at	Os01g73160.1	40S ribosomal protein S10, putative, expressed	Putative 40S ribosomal protein S10 [Oryza sativa (japonica cultivar-group)]	TA51459_4565						DOWN						-1.01	-1.19589	1.4254	1.0981	-2.46	-1.3903
Ta.1289.1.S1_s_at	Os08g10608.1	40S ribosomal protein S11, putative, expressed	40S ribosomal protein S11 [Euphorbia esula (Leafy spurge)]	CJ614029						DOWN						-1.1	-1.03023	1.3741	1.3007	-2.4746	-1.1324
Ta.1289.3.S1_at	Os08g10608.1	40S ribosomal protein S11, putative, expressed	40S ribosomal protein S11 [Euphorbia esula (Leafy spurge)]	TA63807_4565						DOWN						-1.1	-1.07458	1.3908	1.2829	-2.3824	-1.1775
Ta.1289.3.S1_x_at	Os08g10608.1	40S ribosomal protein S11, putative, expressed	40S ribosomal protein S11 [Euphorbia esula (Leafy spurge)]	TA63807_4565						DOWN						-1.15	-1.08393	1.4679	1.2564	-2.4556	-1.2133
Ta.9059.1.S1_a_at	Os04g42380.1	40S ribosomal protein S11, putative, expressed	40S ribosomal protein S11 [Euphorbia esula (Leafy spurge)]	TA75180_4565						DOWN						-1.12	-1.37927	1.5721	-1.0474	-3.3935	-1.3282
TaAffx.128418.67.S1_s_at	Os08g10608.1	40S ribosomal protein S11, putative, expressed	OSJNBa0070C17.20 protein [Oryza sativa (japonica cultivar-group)]	BJ252177						DOWN						-1.08	-1.03485	1.4193	1.2884	-2.5509	-1.1723
Ta.22961.1.S1_a_at	Os07g12650.2	40S ribosomal protein S12, putative, expressed	Putative ribosomal protein S12 [Oryza sativa (japonica cultivar-group)]	TA64510_4565						DOWN						-1.12	-1.22109	1.1866	1.0923	-2.3921	-1.3141
Ta.966.1.S1_s_at	Os07g12650.2	40S ribosomal protein S12, putative, expressed	Putative ribosomal protein S12 [Oryza sativa (japonica cultivar-group)]	TA50967_4565						DOWN						-1.21	-1.28608	1.6137	1.2071	-3.2429	-1.3665
Ta.14203.1.S1_at	Os08g02400.1	40S ribosomal protein S13, putative, expressed	Cytoplasmatic ribosomal protein S13 [Triticum aestivum (Wheat)]	TA50666_4565						DOWN						-1.24	-1.11064	1.6932	1.193	-2.6687	-1.1555
Ta.22683.2.S1_at	Os08g02400.1	40S ribosomal protein S13, putative, expressed	Cytoplasmatic ribosomal protein S13 [Triticum aestivum (Wheat)]	TA49761_4565						DOWN						-1.07	-1.12839	1.2291	1.0695	-3.3018	-1.6855
Ta.22849.1.S1_x_at	Os02g06700.2	40S ribosomal protein S14, putative, expressed	40S ribosomal protein S14 [Lupinus luteus (European yellow lupin)]	BJ210479						DOWN						-1.09	-1.01866	1.3671	1.1996	-2.801	-1.5658
Ta.20582.3.S1_a_at	Os03g58430.1	40S ribosomal protein S15, putative, expressed	putative 40S ribosomal protein S15 [Oryza sativa (japonica cultivar-group)]	TA52942_4565						DOWN						-1.15	-1.04266	1.6963	1.2763	-2.2925	-1.1415
Ta.23479.1.S1_a_at	Os07g08660.1	40S ribosomal protein S15, putative, expressed	putative 40S ribosomal protein S15 [Oryza sativa (japonica cultivar-group)]	BJ229991						DOWN						-1.09	-1.11141	1.2543	1.1383	-2.4415	-1.201
Ta.14419.1.S1_at	Os02g27760.1	40S ribosomal protein S15a, putative, expressed	PREDICTED: similar to Rps15a protein [Gallus gallus]	TA60205_4565						DOWN						-1.25	-1.1493	1.8137	1.228	-2.9792	-1.4513
Ta.28388.1.S1_at	Os02g27760.1	40S ribosomal protein S15a, putative, expressed	PREDICTED: similar to Rps15a protein [Gallus gallus]	TA60199_4565						DOWN						-1.12	-1.08011	1.4152	1.0704	-2.5401	-1.7268
Ta.2592.3.S1_x_at	Os10g27190.1	40S ribosomal protein S17-4, putative, expressed	Ribosomal S17 [Oryza sativa (japonica cultivar-group)]	CA648515						DOWN						-1.1	-1.1585	1.4663	1.1539	-2.1322	-1.4274
Ta.2896.1.S1_x_at	Os03g58050.1	40S ribosomal protein S18, putative, expressed	Putative ribosomal protein S18 [Triticum aestivum (Wheat)]	TA57728_4565						DOWN						-1.14	-1.08563	1.2665	1.1127	-2.4647	-1.5
TaAffx.120171.1.A1_x_at	Os03g58050.1	40S ribosomal protein S18, putative, expressed	Putative ribosomal protein S18 [Triticum aestivum (Wheat)]	TA57670_4565						DOWN						-1.11	-1.10556	1.3367	1.1394	-2.655	-1.3737
Ta.14110.1.S1_at	Os03g31090.1	40S ribosomal protein S19, putative, expressed	40S ribosomal protein S19 [Oryza sativa (Rice)]	TA64179_4565						DOWN						-1.08	-1.07036	1.2788	1.1724	-2.7328	-1.7284
Ta.28855.1.S1_at	Os03g59310.1	40S ribosomal protein S2, putative, expressed	Putative 40S ribosomal protein S2 [Oryza sativa (japonica cultivar-group)]	TA58166_4565						DOWN						-1.12	-1.12654	1.112	1.1494	-2.8251	-1.2482
Ta.28855.2.S1_at	Os03g59310.1	40S ribosomal protein S2, putative, expressed	Putative 40S ribosomal protein S2 [Oryza sativa (japonica cultivar-group)]	TA58189_4565						DOWN						-1.1	-1.10526	1.1911	1.2139	-2.472	-1.0433
Ta.2605.1.S1_a_at	Os06g04290.1	40S ribosomal protein S20, putative, expressed	40S ribosomal protein S20 [Oryza sativa (Rice)]	TA64122_4565						DOWN						-1.12	-1.19195	1.5702	1.0338	-3.0628	-1.7867
Ta.2605.2.S1_at	Os06g04290.1	40S ribosomal protein S20, putative, expressed	40S ribosomal protein S20 [Oryza sativa (Rice)]	CA643093						DOWN						-1.04	-1.15261	1.2323	1.1266	-3.0166	-1.8174
Ta.2605.2.S1_x_at	Os06g04290.1	40S ribosomal protein S20, putative, expressed	40S ribosomal protein S20 [Oryza sativa (Rice)]	TA64123_4565						DOWN						-1.1	-1.17184	1.3222	1.1433	-3.034	-1.7889
Ta.14324.1.S1_x_at	Os03g46490.1	40S ribosomal protein S21, putative	40S ribosomal protein S21 [Oryza sativa (Rice)]	TA53357_4565						DOWN						-1.1	-1.13242	1.4187	1.135	-2.8284	-1.4431
Ta.14324.3.S1_x_at	Os03g46490.1	40S ribosomal protein S21, putative	40S ribosomal protein S21 [Oryza sativa (Rice)]	TA53272_4565						DOWN						-1.08	-1.13728	1.3321	1.1372	-2.9974	-1.4583
Ta.28268.1.S1_x_at	Os03g46490.1	40S ribosomal protein S21, putative	40S ribosomal protein S21 [Oryza sativa (Rice)]	TA53272_4565						DOWN						-1.07	-1.07156	1.3221	1.122	-2.5275	-1.5149
Ta.2887.1.S1_at	Os03g46490.1	40S ribosomal protein S21, putative	40S ribosomal protein S21 [Zea mays (Maize)]	BJ271942						DOWN						-1.08	-1.28271	1.1732	1.0432	-2.9608	-1.8241
Ta.2887.1.S1_x_at	Os03g46490.1	40S ribosomal protein S21, putative	40S ribosomal protein S21 [Zea mays (Maize)]	BJ271942						DOWN						-1.06	-1.30665	1.1833	1.0677	-2.802	-1.8478
Ta.2887.2.S1_x_at	Os03g46490.1	40S ribosomal protein S21, putative	40S ribosomal protein S21 [Zea mays (Maize)]	TA67146_4565						DOWN	DOWN					-1.14	-1.33623	1.2161	-1.0181	-3.5441	-2.1438
Ta.19321.1.S1_at	Os01g61820.1	40S ribosomal protein S23, putative, expressed	40S ribosomal protein S23 [Oryza sativa (japonica cultivar-group)]	TA76813_4565		up	up		UP			1.07	1.15	2.35	2.65	-1.14	-1.30677	2.4734	2.0913	1.4562	1.8755
Ta.1335.1.S1_at	Os01g61820.1	40S ribosomal protein S23, putative, expressed	40S ribosomal protein S23 [Oryza sativa (japonica cultivar-group)]	TA59178_4565						DOWN						-1.1	-1.14275	1.3743	1.1363	-2.8957	-1.2883
Ta.1335.1.S1_x_at	Os01g61820.1	40S ribosomal protein S23, putative, expressed	40S ribosomal protein S23 [Oryza sativa (japonica cultivar-group)]	TA59178_4565						DOWN						-1.13	-1.12772	1.3814	1.2089	-3.0082	-1.3596
Ta.1335.2.S1_at	Os01g61820.1	40S ribosomal protein S23, putative, expressed	40S ribosomal protein S23 [Oryza sativa (japonica cultivar-group)]	TA59182_4565						DOWN						-1.1	-1.10347	1.1788	1.1412	-2.5873	-1.3549
Ta.1335.2.S1_x_at	Os01g61820.1	40S ribosomal protein S23, putative, expressed	40S ribosomal protein S23 [Oryza sativa (japonica cultivar-group)]	TA59182_4565						DOWN						-1.11	-1.18008	1.4542	1.1433	-2.7172	-1.3228
Ta.28434.1.S1_x_at	Os02g13530.1	40S ribosomal protein S24, putative, expressed	40S ribosomal protein S24 [Arabidopsis thaliana (Mouse-ear cress)]	BE425448						DOWN						-1.06	-1.15787	1.2052	1.2191	-2.6803	-1.888
Ta.28434.2.S1_x_at	Os02g13530.1	40S ribosomal protein S24, putative, expressed	40S ribosomal protein S24 [Zea mays (Maize)]	TA55168_4565						DOWN						-1.07	-1.21809	1.3918	1.2288	-2.8294	-1.7302
Ta.3092.1.S1_x_at	Os02g13530.1	40S ribosomal protein S24, putative, expressed	40S ribosomal protein S24 [Zea mays (Maize)]	TA51696_4565						DOWN						-1.15	-1.13293	1.3739	1.1743	-3.4337	-1.2976
Ta.3092.2.S1_x_at	Os02g13530.1	40S ribosomal protein S24, putative, expressed	40S ribosomal protein S24 [Zea mays (Maize)]	TA51696_4565						DOWN						-1.23	-1.1004	1.4553	1.2456	-2.5943	-1.3242
Ta.24128.1.S1_x_at	Os08g44480.1	40S ribosomal protein S25-1, putative, expressed	Putative 40S ribosomal protein S25 [Oryza sativa (japonica cultivar-group)]	TA60039_4565						DOWN						-1.09	-1.17992	1.3513	1.1162	-3.403	-1.9334
Ta.24128.3.S1_x_at	Os08g44480.2	40S ribosomal protein S25-1, putative, expressed	Putative 40S ribosomal protein S25 [Oryza sativa (japonica cultivar-group)]	AL827138						DOWN						-1.07	-1.09437	1.199	1.1015	-3.5798	-1.9195
Ta.21941.1.S1_s_at	Os05g39960.1	40S ribosomal protein S26, putative, expressed	40S ribosomal protein S26 [Oryza sativa (Rice)]	TA63680_4565						DOWN						-1.09	-1.11028	1.3131	1.1145	-2.484	-1.3021
Ta.21941.2.S1_at	Os05g39960.1	40S ribosomal protein S26, putative, expressed	40S ribosomal protein S26-A [Saccharomyces cerevisiae (Baker's yeast)]	CA604827						DOWN						-1.1	-1.10712	1.2972	1.2618	-2.0231	-1.2785
Ta.22874.1.S1_at	Os02g27769.1	40S ribosomal protein S27, putative, expressed	Ribosomal protein S27-like protein [Solanum tuberosum (Potato)]	TA59228_4565						DOWN						-1.15	-1.06886	1.3278	1.1057	-2.4969	-1.5847
Ta.22874.1.S1_x_at	Os02g27769.1	40S ribosomal protein S27, putative, expressed	Ribosomal protein S27-like protein [Solanum tuberosum (Potato)]	TA59228_4565						DOWN						-1.1	-1.16709	1.4233	1.0707	-2.7637	-1.5667
Ta.22874.2.S1_at	Os02g27769.1	40S ribosomal protein S27, putative, expressed	Ribosomal protein S27-like protein [Solanum tuberosum (Potato)]	TA59246_4565						DOWN						-1.11	-1.13911	1.7316	1.1665	-2.1312	-1.1297
Ta.24248.2.S1_x_at	Os01g22490.1	40S ribosomal protein S27a, putative, expressed	Ubiquitin C variant [Homo sapiens (Human)]	AL821996						DOWN						-1.14	-1.03851	1.5785	1.2807	-2.8059	-1.3337
Ta.24248.3.S1_x_at	Os01g22490.1	40S ribosomal protein S27a, putative, expressed	Ubiquitin C variant [Homo sapiens (Human)]	TA62167_4565						DOWN						-1.14	-1.07421	1.6493	1.2741	-2.7422	-1.4012
Ta.24248.4.S1_x_at	Os01g22490.1	40S ribosomal protein S27a, putative, expressed	Ubiquitin C variant [Homo sapiens (Human)]	TA62192_4565						DOWN						-1.1	-1.09706	1.4469	1.2542	-2.5894	-1.3553
TaAffx.128661.1.S1_x_at	Os01g22490.1	40S ribosomal protein S27a, putative, expressed	Ubiquitin C variant [Homo sapiens (Human)]	TA62174_4565						DOWN						-1.09	-1.11709	1.4343	1.2764	-2.8263	-1.5551
Ta.24712.1.S1_x_at	Os10g27174.1	40S ribosomal protein S28, putative, expressed	S28 ribosomal protein [Triticum aestivum (Wheat)]	BJ276891						DOWN						-1.04	-1.30112	1.3873	1.1052	-3.2033	-1.8269
Ta.24712.2.S1_at	Os10g27174.1	40S ribosomal protein S28, putative, expressed	S28 ribosomal protein [Triticum aestivum (Wheat)]	TA58317_4565						DOWN						-1.06	-1.2283	1.2392	1.063	-2.6583	-1.5448
Ta.24712.2.S1_x_at	Os10g27174.1	40S ribosomal protein S28, putative, expressed	S28 ribosomal protein [Triticum aestivum (Wheat)]	TA58317_4565						DOWN						-1.02	-1.27123	1.37	1.044	-2.8969	-1.584
Ta.24712.3.S1_x_at	Os10g27174.1	40S ribosomal protein S28, putative, expressed	S28 ribosomal protein [Triticum aestivum (Wheat)]	TA58293_4565						DOWN						-1.04	-1.19903	1.3356	1.0906	-3.0256	-1.742
Ta.24729.1.S1_x_at	Os10g27174.1	40S ribosomal protein S28, putative, expressed	S28 ribosomal protein [Triticum aestivum (Wheat)]	TA58288_4565						DOWN						-1.11	-1.14641	1.1915	1.0141	-3.2261	-1.898
Ta.3170.2.S1_at	Os10g27174.1	40S ribosomal protein S28, putative, expressed	S28 ribosomal protein [Triticum aestivum (Wheat)]	TA58338_4565						DOWN	DOWN					-1.08	-1.25917	1.1882	1.0044	-4.0122	-2.3187
Ta.24254.3.S1_x_at	Os11g41610.1	40S ribosomal protein S29, putative, expressed	Putative ribosomal protein S29 [Oryza sativa (japonica cultivar-group)]	CA681727	up	up	up	UP	UP	UP		1.12	2.64	35.74	31.25	-1.01	1.64902	4.7399	6.261	8.2229	3.0756
Ta.28763.1.S1_a_at	Os03g56241.1	40S ribosomal protein S29, putative, expressed	Putative ribosomal protein S29 [Oryza sativa (japonica cultivar-group)]	TA57336_4565						DOWN						-1.06	1.00209	1.7215	1.2243	-2.101	-1.6928
Ta.28763.3.S1_x_at	Os03g56241.1	40S ribosomal protein S29, putative, expressed	Putative ribosomal protein S29 [Oryza sativa (japonica cultivar-group)]	TA57336_4565						DOWN						-1.02	-1.07408	1.7032	1.1843	-2.1742	-1.4492
Ta.14274.1.S1_a_at	Os03g38000.1	40S ribosomal protein S3, putative, expressed	Putative ribosomal protein [Oryza sativa (japonica cultivar-group)]	CD915722						DOWN						-1.12	-1.04298	1.3115	1.0745	-2.0312	-1.1957
Ta.28547.3.A1_x_at	Os02g56014.1	40S ribosomal protein S30, putative, expressed	40S ribosomal protein S30 [Arabidopsis thaliana (Mouse-ear cress)]	TA53571_4565						DOWN						-1.09	-1.10004	1.3795	1.0297	-3.0304	-1.3694
Ta.379.1.S1_at	Os02g56014.1	40S ribosomal protein S30, putative, expressed	40S ribosomal protein S30 [Arabidopsis thaliana (Mouse-ear cress)]	TA53577_4565						DOWN						-1.03	-1.0715	1.3405	1.0671	-2.6529	-1.131
Ta.9231.2.S1_x_at	Os02g56014.1	40S ribosomal protein S30, putative, expressed	40S ribosomal protein S30 [Arabidopsis thaliana (Mouse-ear cress)]	TA53246_4565						DOWN						-1.07	-1.18017	1.2443	1.1022	-2.3178	-1.3404
Ta.9231.3.S1_x_at	Os02g56014.1	40S ribosomal protein S30, putative, expressed	40S ribosomal protein S30 [Arabidopsis thaliana (Mouse-ear cress)]	TA52890_4565						DOWN						-1.16	-1.16067	1.4583	1.1258	-2.5771	-1.3902
Ta.27448.1.S1_s_at	Os02g18550.1	40S ribosomal protein S3a, putative, expressed	Ribosomal S3Ae family, putative [Oryza sativa (japonica cultivar-group)]	TA59890_4565						DOWN						-1.16	-1.0588	1.4139	1.1566	-2.7339	-1.6724
Ta.1924.1.S1_x_at	Os02g01560.1	40S ribosomal protein S4, putative, expressed	Ribosomal protein [Bromus inermis (Smooth brome grass)]	CK165747						DOWN						-1.06	-1.12235	1.2771	1.2081	-2.1942	-1.5275
Ta.1924.2.S1_x_at	Os02g01560.1	40S ribosomal protein S4, putative, expressed	Putative ribosomal protein S4 [Oryza sativa (japonica cultivar-group)]	TA58694_4565						DOWN						-1.06	-1.09128	1.265	1.1785	-2.4133	-1.6181
Ta.13412.1.S1_at	Os04g56670.1	40S ribosomal protein S4-like, putative, expressed	OSJNBa0084K01.7 protein [Oryza sativa (japonica cultivar-group)]	TA52554_4565						DOWN						-1.12	-1.20099	1.1244	-1.1796	-2.4494	-1.4305
Ta.3277.1.S1_a_at	Os01g01060.1	40S ribosomal protein S5, putative, expressed	Putative 40S ribosomal protein S5 [Oryza sativa (japonica cultivar-group)]	TA62250_4565						DOWN						-1.1	1.01999	1.369	1.2394	-2.3009	-1.2361
Ta.3277.2.S1_x_at	Os01g01060.1	40S ribosomal protein S5, putative, expressed	Putative 40S ribosomal protein S5 [Oryza sativa (japonica cultivar-group)]	TA62251_4565						DOWN						-1.08	-1.06264	1.2701	1.1976	-2.5634	-1.4151
Ta.28703.1.S1_at	Os07g42950.1	40S ribosomal protein S6, putative, expressed	Ribosomal protein s6 RPS6-2 [Oryza sativa (japonica cultivar-group)]	TA61506_4565						DOWN						-1.07	-1.05409	1.1911	1.1358	-2.8518	-1.7329
Ta.28703.2.S1_at	Os03g27260.1	40S ribosomal protein S6, putative, expressed	Ribosomal protein S6-like protein [Solanum tuberosum (Potato)]	CA633970						DOWN						-1.17	-1.10162	1.4041	1.2387	-2.5001	-1.334
Ta.28703.2.S1_x_at	Os03g27260.1	40S ribosomal protein S6, putative, expressed	Ribosomal protein S6-like protein [Solanum tuberosum (Potato)]	CA633970						DOWN						-1.15	-1.11646	1.3396	1.1317	-2.7207	-1.4843
Ta.6138.1.S1_at	Os05g27940.1	40S ribosomal protein S7, putative, expressed	NA	TA73971_4565			down					-1.2	-1.15	-2.5	-4.12
Ta.14564.1.S1_at	Os03g18570.1	40S ribosomal protein S7, putative, expressed	40S ribosomal protein S7 [Secale cereale (Rye)]	BJ262622						DOWN						-1.09	-1.41785	1.2617	1.0305	-3.7235	-1.668
Ta.23429.1.S1_at	Os03g18570.1	40S ribosomal protein S7, putative, expressed	Ribosomal protein S7 [Triticum aestivum (Wheat)]	TA62447_4565						DOWN						-1.1	-1.12876	1.2597	1.0524	-2.761	-1.5761
Ta.27785.1.S1_a_at	Os04g28180.1	40S ribosomal protein S8, putative, expressed	40S ribosomal protein S8 [Oryza sativa (Rice)]	TA57893_4565						DOWN						-1.12	-1.041	1.3138	1.2577	-2.039	-1.4611
Ta.23050.1.S1_x_at	Os11g38949.1	40S ribosomal protein S9, putative, expressed	Ribosomal protein S4 [Oryza sativa (japonica cultivar-group)]	TA64514_4565						DOWN						-1.17	-1.10895	1.5504	1.1042	-3.2553	-1.4169
Ta.23050.2.A1_at	Os11g38949.1	40S ribosomal protein S9, putative, expressed	Ribosomal protein S4 [Oryza sativa (japonica cultivar-group)]	TA64516_4565						DOWN						-1.12	-1.08539	1.2031	1.2298	-3.6599	-1.5551
Ta.23050.2.A1_x_at	Os11g38949.1	40S ribosomal protein S9, putative, expressed	Ribosomal protein S4 [Oryza sativa (japonica cultivar-group)]	TA64516_4565						DOWN						-1.16	-1.10784	1.4508	1.1471	-3.4013	-1.4408
Ta.24981.2.S1_a_at	Os11g38949.1	40S ribosomal protein S9, putative, expressed	Ribosomal protein S4 [Oryza sativa (japonica cultivar-group)]	CV765251						DOWN						-1.06	-1.08417	1.1977	1.106	-2.5182	-1.5488
Ta.24129.1.S1_at	Os07g42450.1	40S ribosomal protein SA, putative, expressed	NA	TA63546_4565						DOWN						-1.13	-1.21578	1.5667	1.119	-2.5715	-1.6437
Ta.28073.1.S1_at	Os03g08440.1	40S ribosomal protein SA, putative, expressed	Putative 40S Ribosomal protein [Oryza sativa (Rice)]	TA64451_4565						DOWN						-1.15	-1.16055	1.5599	1.3678	-3.0445	-1.4856
Ta.16303.1.S1_at	Os06g35470.1	50S ribosomal protein L1, putative, expressed	Ribosomal protein L1 [Magnetospirillum magneticum (strain AMB-1 / ATCC 700264)]	TA78198_4565						DOWN						-1.01	-1.6326	1.4932	-1.1127	-2.4369	-1.0282
Ta.28035.1.A1_at	Os06g35470.1	50S ribosomal protein L1, putative, expressed	50S ribosomal protein L1 [Caulobacter crescentus]	TA78196_4565			down			DOWN		-1.09	-1.13	-1.06	-2.51	-1.15	-1.66231	1.3177	-1.0535	-2.6135	1.0256
Ta.763.2.A1_a_at	Os05g32220.1	50S ribosomal protein L1, putative, expressed	L1 protein [Arabidopsis thaliana (Mouse-ear cress)]	TA68776_4565		down	down		DOWN	DOWN	DOWN	-1.02	-1.49	-3.02	-7.77	-1.06	-1.30567	-1.2262	-2.2835	-19.3246	-6.3882
Ta.763.3.A1_x_at	Os05g32220.1	50S ribosomal protein L1, putative, expressed	L1 protein [Arabidopsis thaliana (Mouse-ear cress)]	TA68774_4565		down	down		DOWN	DOWN	DOWN	-1.04	-1.49	-2.85	-6.02	-1.06	-1.33186	-1.2848	-2.1086	-12.7878	-4.9035
Ta.27201.1.S1_x_at	Os03g17580.1	50S ribosomal protein L10, putative, expressed	50S ribosomal protein L10 [Oryza sativa (Rice)]	CA633288			down			DOWN		-1.06	-1.26	-1.99	-3.09	1.03	-1.26623	1.1117	-1.7992	-3.1504	-3.1929
Ta.28888.1.S1_at	Os03g17580.1	50S ribosomal protein L10, putative, expressed	Putative 50S ribosomal protein L10 [Oryza sativa (japonica cultivar-group)]	TA50993_4565			down			DOWN		-1.07	-1.28	-2.45	-5.72	-1.08	-1.19487	-1.5675	-1.7007	-3.1973	-2.7859
Ta.28888.1.S1_x_at	Os03g17580.1	50S ribosomal protein L10, putative, expressed	Putative 50S ribosomal protein L10 [Oryza sativa (japonica cultivar-group)]	TA50993_4565		down				DOWN		-1.06	-1.15	-2.38	-6.02	-1.1	-1.31631	-1.3554	-1.5604	-3.5094	-2.9312
Ta.28888.3.S1_a_at	Os03g17580.1	50S ribosomal protein L10, putative, expressed	50S ribosomal protein L10 [Oryza sativa (Rice)]	CA618143			down			DOWN		-1.09	-1.18	-2.05	-3.83	-1.05	-1.25697	1.0615	-1.8623	-3.8048	-3.2216
Ta.28888.3.S1_x_at	Os03g17580.1	50S ribosomal protein L10, putative, expressed	50S ribosomal protein L10 [Oryza sativa (Rice)]	CA618143		down				DOWN		-1.12	-1.19	-2.04	-4.1	-1.04	-1.22998	1.1114	-1.7578	-3.4788	-2.9784
Ta.12746.1.S1_at	Os03g03020.1	50S ribosomal protein L11, chloroplast precursor, putative, expressed	50S ribosomal protein L11, chloroplast precursor [Spinacia oleracea (Spinach)]	TA77825_4565			down			DOWN		-1.03	-1.03	-2.13	-4.77	1.02	-1.33678	-1.0643	-1.0994	-2.7908	-8.1561
Ta.14395.2.S1_a_at	Os10g32870.1	50S ribosomal protein L11, putative, expressed	Ribosomal protein L11, putative [Oryza sativa (japonica cultivar-group)]	TA72917_4565						UP	UP					-1.02	-1.16241	1.1186	-1.0507	2.2769	3.0118
Ta.14395.3.S1_a_at	Os10g32870.1	50S ribosomal protein L11, putative, expressed	NA	CA664988			down			UP	UP	1.2	-1.23	-1.04	-2.22	-1.24	-1.33647	1.3204	-1.0214	2.8978	4.7495
Ta.14671.2.S1_a_at	Os01g47330.1	50S ribosomal protein L12-1, chloroplast precursor, putative, expressed	50S ribosomal protein L12-2, chloroplast precursor [Secale cereale (Rye)]	TA52434_4565						DOWN	DOWN					1.03	-1.29357	-1.1759	-1.6587	-17.805	-24.1354
Ta.21192.1.S1_x_at	Os01g47330.1	50S ribosomal protein L12-1, chloroplast precursor, putative, expressed	50S ribosomal protein L12-1, chloroplast precursor [Secale cereale (Rye)]	TA81211_4565		down	down			DOWN	DOWN	-1.01	-1.08	-2.63	-4.46	-1.03	-1.27792	-1.1413	-1.682	-6.4053	-8.8885
Ta.28558.1.S1_at	Os01g47330.1	50S ribosomal protein L12-1, chloroplast precursor, putative, expressed	50S ribosomal protein L12-1, chloroplast precursor [Secale cereale (Rye)]	TA51206_4565		down	down			DOWN	DOWN	-1.07	-1.24	-3.27	-9.63	1.03	-1.35362	-1.3187	-1.5449	-15.5809	-23.1466
Ta.2076.1.S1_at	Os01g54540.1	50S ribosomal protein L13, chloroplast precursor, putative, expressed	Putative ribosomal protein L13 [Oryza sativa (japonica cultivar-group)]	TA54377_4565		down	down			DOWN	DOWN	-1	-1.04	-4.17	-9.5	-1.01	-1.33548	-1.2154	-1.4623	-14.7353	-81.4722
Ta.6020.1.S1_x_at	Os05g15370.1	50S ribosomal protein L13, putative, expressed	Putative ribosomal protein I [Oryza sativa (japonica cultivar-group)]	TA76650_4565			down			DOWN		1.13	-1.02	-1.28	-2.3	-1.19	-1.95072	1.3722	1.0213	-4.2914	-1.3017
Ta.6020.2.S1_a_at	Os05g15370.1	50S ribosomal protein L13, putative, expressed	Putative ribosomal protein I [Oryza sativa (japonica cultivar-group)]	TA76648_4565						DOWN						-1.23	-1.81276	1.5749	1.0598	-5.0993	-1.1769
Ta.6020.2.S1_at	Os05g15370.1	50S ribosomal protein L13, putative, expressed	Putative ribosomal protein I [Oryza sativa (japonica cultivar-group)]	TA76648_4565			down			DOWN		1.03	-1.1	-1.28	-2.23	-1.08	-1.86246	1.2019	1.012	-4.7832	-1.2902
Ta.5543.1.A1_at	Os12g42180.1	50S ribosomal protein L14, putative, expressed	HUELLENLOS-like protein [Oryza sativa (Rice)]	TA50202_4565			down			DOWN		1.34	-1.13	-1.28	-2.06	-1.06	-1.40946	1.076	-1.1683	-2.2804	-1.2107
Ta.18414.1.S1_at	Os03g12020.1	50S ribosomal protein L15, chloroplast precursor, putative, expressed	50S ribosomal protein L15, chloroplast precursor [Pisum sativum (Garden pea)]	TA73772_4565		down	down			DOWN	DOWN	1	-1.08	-2.86	-9.02	-1.06	-1.25541	-1.0705	-1.6113	-8.8998	-52.7748
Ta.20947.1.S1_a_at	Os03g60100.1	50S ribosomal protein L17, putative, expressed	Ribosomal protein L17-like protein [Oryza sativa (japonica cultivar-group)]	TA77569_4565		down	down			DOWN	DOWN	-1.15	-1.21	-3.37	-7.65	-1.01	-1.32494	1.128	-1.7961	-16.2565	-33.8979
Ta.1452.1.S1_at	Os03g61260.2	50S ribosomal protein L18, chloroplast precursor, putative, expressed	50S ribosomal protein L18, chloroplast precursor [Oryza sativa (Rice)]	CA632063			down			DOWN		-1.03	-1.12	-3.61	-8.54	1.02	-1.32546	-1.3004	-1.5	-7.3084	-11.4389
Ta.1452.1.S1_x_at	Os03g61260.1	50S ribosomal protein L18, chloroplast precursor, putative, expressed	50S ribosomal protein L18, chloroplast precursor [Oryza sativa (Rice)]	TA68162_4565			down			DOWN		-1.01	-1.09	-3.81	-9.64	-1.01	-1.31558	-1.2563	-1.6028	-7.5215	-12.171
Ta.1452.2.S1_a_at	Os03g61260.1	50S ribosomal protein L18, chloroplast precursor, putative, expressed	50S ribosomal protein L18, chloroplast precursor [Oryza sativa (Rice)]	CA636575		down	down			DOWN						1.02	-1.13815	-1.4547	-1.6263	-7.6797	-16.2484
Ta.1452.2.S1_x_at	Os03g61260.1	50S ribosomal protein L18, chloroplast precursor, putative, expressed	50S ribosomal protein L18, chloroplast precursor [Oryza sativa (Rice)]	CA636575		down	down			DOWN		-1.05	-1.05	-3.21	-5.17	1.07	-1.10217	-1.1252	-1.5105	-4.6897	-9.8621
Ta.2419.1.S1_at	Os02g43600.1	50S ribosomal protein L19, putative, expressed	Putative plastid ribosomal protein L19 [Oryza sativa (Rice)]	TA67022_4565		down	down			DOWN	DOWN	-1.01	-1.26	-3.82	-10.19	1.04	-1.37865	-1.2871	-1.8286	-17.6234	-15.6434
Ta.28273.1.S1_x_at	Os02g15900.1	50S ribosomal protein L21, chloroplast precursor, putative, expressed	Putative 50S ribosomal protein L21, chloroplast [Oryza sativa (japonica cultivar-group)]	TA64738_4565		down	down		DOWN	DOWN	DOWN	-1.22	-1.83	-6.39	-8.01	1.01	-1.71551	-2.1613	-4.3306	-76.9563	-59.6704
Ta.730.1.S1_at	Os02g15900.1	50S ribosomal protein L21, chloroplast precursor, putative, expressed	Putative 50S ribosomal protein L21, chloroplast [Oryza sativa (japonica cultivar-group)]	TA64738_4565		down	down			DOWN	DOWN	-1.04	-1.3	-2.43	-5.3	1	-1.26966	-1.0591	-1.7128	-10.1846	-4.9426
Ta.10989.1.S1_at	Os05g48410.1	50S ribosomal protein L21, mitochondrial precursor, putative, expressed	Putative ribosomal protein L21 [Oryza sativa (japonica cultivar-group)]	TA85644_4565						DOWN						1.01	-1.75609	1.4722	-1.0139	-2.3666	1.003
Ta.14225.1.S1_at	Os06g46930.1	50S ribosomal protein L24, chloroplast precursor, putative, expressed	Putative 50S ribosomal protein L24, chloroplast [Oryza sativa (japonica cultivar-group)]	TA55705_4565		down	down			DOWN	DOWN	-1.09	-1.03	-4.38	-8.41	-1.06	-1.11758	-1.3005	-1.6651	-11.3968	-43.0033
Ta.14225.1.S1_x_at	Os06g46930.1	50S ribosomal protein L24, chloroplast precursor, putative, expressed	Putative 50S ribosomal protein L24, chloroplast [Oryza sativa (japonica cultivar-group)]	TA55705_4565		down	down			DOWN	DOWN					-1.06	-1.20284	-1.2703	-1.7799	-12.7177	-53.5963
Ta.14225.3.S1_a_at	Os06g46930.1	50S ribosomal protein L24, chloroplast precursor, putative, expressed	Putative 50S ribosomal protein L24, chloroplast [Oryza sativa (japonica cultivar-group)]	CV758935		down	down			DOWN	DOWN	1.01	-1.17	-5.09	-16.32	-1.07	-1.22678	-1.2483	-1.8517	-21.4703	-64.2704
Ta.13692.3.S1_a_at	Os11g04370.1	50S ribosomal protein L24, putative, expressed	Ribosomal protein L24, putative [Oryza sativa (japonica cultivar-group)]	TA72640_4565						DOWN						-1.11	-1.01791	1.1652	-1.0363	-2.013	-1.2469
Ta.21210.1.S1_at	Os01g69950.1	50S ribosomal protein L27, chloroplast precursor, putative, expressed	50S ribosomal protein L27, chloroplast precursor [Oryza sativa (Rice)]	TA64301_4565		down	down			DOWN	DOWN	-1.01	-1.11	-2.63	-6.37	1.01	-1.21265	-1.3654	-1.7811	-9.0858	-14.7645
Ta.21210.2.S1_a_at	Os01g69950.1	50S ribosomal protein L27, chloroplast precursor, putative, expressed	50S ribosomal protein L27, chloroplast precursor [Oryza sativa (Rice)]	TA64300_4565		down	down			DOWN		1.02	1.01	-2.24	-5.46	1.06	-1.15543	-1.5477	-1.8575	-5.4064	-5.5376
Ta.28123.1.S1_at	Os05g01110.1	50S ribosomal protein L28, chloroplast precursor, putative, expressed	Putative ribosomal protein L28 [Oryza sativa (japonica cultivar-group)]	TA68490_4565		down	down			DOWN		1.03	-1.18	-2.9	-6.22	1.02	-1.22179	-1.2044	-1.6503	-10.138	-8.8611
Ta.3590.1.S1_s_at	Os05g01110.1	50S ribosomal protein L28, chloroplast precursor, putative, expressed	Putative ribosomal protein L28 [Oryza sativa (japonica cultivar-group)]	TA68494_4565		down	down			DOWN	DOWN	1.03	-1.14	-2.26	-4.65	-1	-1.16992	-1.2333	-1.7461	-5.9286	-6.3916
Ta.3590.2.S1_s_at	Os05g01110.1	50S ribosomal protein L28, chloroplast precursor, putative, expressed	Putative ribosomal protein L28 [Oryza sativa (japonica cultivar-group)]	TA68494_4565			down			DOWN	DOWN					1.03	-1.33907	-1.1868	-1.5377	-11.4944	-18.0175
Ta.614.2.S1_at	Os02g51790.1	50S ribosomal protein L29, chloroplast precursor, putative, expressed	50S ribosomal protein L29, chloroplast precursor [Zea mays (Maize)]	TA75329_4565		down	down			DOWN		1.08	-1.01	-2.65	-5.08	-1.02	-1.25016	-1.1363	-1.7228	-5.6257	-11.1247
Ta.3100.1.S1_a_at	Os02g04460.1	50S ribosomal protein L3, chloroplast precursor, putative, expressed	Putative 50S ribosomal protein L3 [Oryza sativa (japonica cultivar-group)]	CA632728		down	down			DOWN	DOWN	-1.03	-1.19	-3.43	-8.6	-1.02	-1.2249	-1.0924	-2.0518	-16.0457	-45.2713
Ta.3100.1.S1_x_at	Os02g04460.1	50S ribosomal protein L3, chloroplast precursor, putative, expressed	Putative 50S ribosomal protein L3 [Oryza sativa (japonica cultivar-group)]	CA632728		down	down			DOWN	DOWN					-1.01	-1.30594	-1.2685	-2.1077	-15.6528	-35.1966
Ta.3100.2.S1_at	Os02g04460.1	50S ribosomal protein L3, chloroplast precursor, putative, expressed	Putative 50S ribosomal protein L3 [Oryza sativa (japonica cultivar-group)]	TA71594_4565		down	down			DOWN	DOWN					1.05	-1.24507	-1.4107	-1.8535	-13.1266	-44.9847
Ta.3100.2.S1_x_at	Os02g04460.1	50S ribosomal protein L3, chloroplast precursor, putative, expressed	Putative 50S ribosomal protein L3 [Oryza sativa (japonica cultivar-group)]	TA71594_4565		down	down			DOWN	DOWN	-1.07	-1.17	-3.73	-9.78	1.07	-1.22651	-1.2707	-1.8403	-13.426	-36.9586
Ta.2429.1.S1_x_at	Os01g44210.1	50S ribosomal protein L31, putative, expressed	Chloroplast 50S ribosomal protein L31-like [Oryza sativa (japonica cultivar-group)]	CK216330			down			DOWN		-1.08	-1.2	-1.97	-3.77	-1.06	-1.27623	-1.2282	-1.5779	-4.1148	-3.0523
Ta.2429.2.S1_a_at	Os01g44210.1	50S ribosomal protein L31, putative, expressed	Chloroplast 50S ribosomal protein L31-like [Oryza sativa (japonica cultivar-group)]	TA66272_4565		down	down			DOWN						-1.02	-1.3332	-1.319	-1.679	-5.7621	-3.9979
Ta.2429.2.S1_x_at	Os01g44210.1	50S ribosomal protein L31, putative, expressed	Chloroplast 50S ribosomal protein L31-like [Oryza sativa (japonica cultivar-group)]	TA66272_4565		down	down			DOWN						-1.02	-1.36516	-1.2673	-1.6948	-5.9529	-3.8573
Ta.2429.3.S1_x_at	Os01g44210.1	50S ribosomal protein L31, putative, expressed	Chloroplast 50S ribosomal protein L31-like [Oryza sativa (japonica cultivar-group)]	TA66272_4565		down	down			DOWN		-1.11	-1.27	-2.18	-4.2	-1.01	-1.25916	-1.2892	-1.4982	-4.3012	-3.2864
Ta.11107.1.S1_s_at	Os01g14830.1	50S ribosomal protein L3-2, chloroplast precursor, putative, expressed	Putative ribosomal protein L3 [Oryza sativa (japonica cultivar-group)]	TA80563_4565						DOWN						-1.12	-1.79302	1.4954	1.145	-2.341	1.1845
Ta.10037.1.S1_at	Os05g37884.1	50S ribosomal protein L33, putative, expressed	Putative 50S ribosomal protein L33 [Arabidopsis thaliana (Mouse-ear cress)]	TA87487_4565						UP						-1	-1.12424	1.4247	1.4672	2.0651	1.8466
Ta.4432.1.S1_s_at	Os01g59060.1	50S ribosomal protein L34, chloroplast precursor, putative, expressed	Putative plastid ribosomal protein L34 [Oryza sativa (japonica cultivar-group)]	TA54754_4565		down	down			DOWN	DOWN	-1.07	-1.12	-3.5	-7.15	-1.04	-1.36102	-1.0211	-1.5665	-10.638	-39.5696
Ta.1391.1.S1_x_at	Os06g43900.1	50S ribosomal protein L35, chloroplast precursor, putative, expressed	Putative 50S ribosomal protein L35 [Oryza sativa (japonica cultivar-group)]	TA71488_4565			down			DOWN	DOWN	1.05	-1.04	-2.31	-5.44	-1.03	-1.21021	-1.3665	-1.6447	-10.9369	-24.104
Ta.18148.1.S1_at	Os03g15870.1	50S ribosomal protein L4, chloroplast precursor, putative, expressed	Hypothetical protein OJ1012B02.13 [Oryza sativa (japonica cultivar-group)]	TA73636_4565		down	down			DOWN		-1.13	-1.17	-2.41	-4.01	-1.03	-1.21295	1.3658	-1.5475	-4.1686	-9.0399
Ta.18148.1.S1_x_at	Os03g15870.1	50S ribosomal protein L4, chloroplast precursor, putative, expressed	Hypothetical protein OJ1012B02.13 [Oryza sativa (japonica cultivar-group)]	TA73636_4565			down			DOWN	DOWN					-1.03	-1.22345	1.2339	-1.4353	-4.8502	-8.0596
Ta.28336.1.S1_x_at	Os01g17150.1	50S ribosomal protein L40, chloroplast precursor, putative, expressed	NA	TA67205_4565		down	down			DOWN	DOWN	1.01	-1.18	-5.41	-11.94	-1.04	-1.23095	1.0231	-1.957	-9.9604	-17.2595
Ta.7966.1.S1_a_at	Os01g17150.1	50S ribosomal protein L40, chloroplast precursor, putative, expressed	NA	TA67206_4565		down	down			DOWN	DOWN	-1.13	-1.24	-3.72	-7.71	-1.01	-1.28666	-1.0224	-1.8553	-7.7876	-16.3332
TaAffx.16801.1.S1_s_at	Os03g03360.1	50S ribosomal protein L5, chloroplast precursor, putative, expressed	50S ribosomal protein L5, chloroplast precursor [Oryza sativa (Rice)]	TA59654_4565		down	down			DOWN	DOWN	-1.04	-1.2	-2.83	-7.12	-1.07	-1.32425	1.038	-1.7076	-12.6396	-16.9874
Ta.7980.2.S1_s_at	Os03g24020.1	50S ribosomal protein L6, putative, expressed	Putative ribosomal protein L6 [Oryza sativa (japonica cultivar-group)]	TA69256_4565		down	down			DOWN	DOWN	1	-1.2	-3.34	-6.78	1.02	-1.17345	-1.3764	-1.9446	-6.0089	-8.8729
Ta.7980.3.S1_a_at	Os03g24020.1	50S ribosomal protein L6, putative, expressed	Putative ribosomal protein L6 [Oryza sativa (japonica cultivar-group)]	TA69256_4565		down	down		DOWN	DOWN	DOWN					-1.02	-1.18495	-1.4086	-2.1848	-6.4864	-10.6955
Ta.14183.1.S1_at	Os02g57670.1	50S ribosomal protein L9, chloroplast precursor, putative, expressed	Putative plastid ribosomal protein CL9 [Triticum aestivum (Wheat)]	TA68324_4565		down	down			DOWN	DOWN	-1.02	-1.07	-3.47	-7.64	-1	-1.10425	-1.0446	-1.5936	-10.4171	-26.152
Ta.1192.2.S1_s_at	Os04g43540.1	60 ribosomal protein L14, putative, expressed	OSJNBb0070J16.13 protein [Oryza sativa (japonica cultivar-group)]	DN829221						DOWN						-1.11	-1.04785	1.3283	1.1416	-2.842	-1.4972
Ta.28699.2.S1_x_at	Os04g43540.1	60 ribosomal protein L14, putative, expressed	OSJNBb0070J16.13 protein [Oryza sativa (japonica cultivar-group)]	BJ320477						DOWN	DOWN					-1.22	-1.22292	1.2	1.0635	-3.8069	-2.1697
Ta.28699.3.S1_a_at	Os02g40880.1	60 ribosomal protein L14, putative, expressed	OSJNBb0070J16.13 protein [Oryza sativa (japonica cultivar-group)]	CA693697						DOWN						-1.14	-1.32812	1.7492	1.0528	-2.8372	-1.9128
Ta.4525.1.A1_at	Os08g03640.1	60S acidic ribosomal protein P0, putative, expressed	60S acidic ribosomal protein P0 [Glycine max (Soybean)]	TA78072_4565			down
Ta.4525.2.S1_at	Os08g03640.1	60S acidic ribosomal protein P0, putative, expressed	60S acidic ribosomal protein P0 [Glycine max (Soybean)]	TA78072_4565			down					1.15	-1.24	-1.71	-2.4
TaAffx.23823.1.S1_at	Os08g03640.1	60S acidic ribosomal protein P0, putative, expressed	60S acidic ribosomal protein P0 [Glycine max (Soybean)]	TA78072_4565			down					1.02	-1.15	-1.48	-2.18
Ta.28365.1.S1_s_at	Os12g03880.1	60S acidic ribosomal protein P0, putative, expressed	60S acidic ribosomal protein P0 [Zea mays (Maize)]	TA60474_4565						DOWN						-1.12	-1.24578	1.2649	1.0611	-2.7023	-1.202
TaAffx.16206.1.A1_at	Os12g03880.1	60S acidic ribosomal protein P0, putative, expressed	60S acidic ribosomal protein P0 [Zea mays (Maize)]	TA60460_4565						DOWN						-1.04	-1.18754	1.2519	1.0564	-2.6704	-1.2988
Ta.23202.1.S1_at	Os08g02340.1	60S acidic ribosomal protein P1, putative, expressed	Ribosomal protein P1 [Triticum aestivum (Wheat)]	TA62048_4565						DOWN						-1.01	-1.14242	1.411	1.1139	-2.4024	-1.5392
Ta.23202.1.S1_x_at	Os08g02340.1	60S acidic ribosomal protein P1, putative, expressed	Ribosomal protein P1 [Triticum aestivum (Wheat)]	TA62048_4565						DOWN						-1.03	-1.12557	1.3528	1.1569	-2.0985	-1.4112
Ta.23202.2.S1_s_at	Os08g02340.1	60S acidic ribosomal protein P1, putative, expressed	Ribosomal protein P1 [Triticum aestivum (Wheat)]	CA665201						DOWN						-1.16	-1.08459	1.5888	1.1755	-2.1748	-1.4615
Ta.3326.2.S1_s_at	Os01g09510.2	60S acidic ribosomal protein P2A, putative, expressed	Acidic ribosomal protein P2 [Triticum aestivum (Wheat)]	CA671750						DOWN						-1.14	-1.05788	1.4239	1.3034	-2.0619	-1.4655
Ta.2539.1.S1_a_at	Os05g37330.1	60S acidic ribosomal protein P2B, putative, expressed	Acidic ribosomal protein [Triticum aestivum (Wheat)]	TA63080_4565						DOWN						-1.04	-1.15354	1.4093	1.1725	-2.2609	-1.2463
Ta.2619.1.S1_at	Os01g13080.1	60S acidic ribosomal protein P3, putative, expressed	unnamed protein product [Oryza sativa (japonica cultivar-group)]	TA57256_4565						DOWN						-1.11	-1.18369	1.1157	1.0241	-3.8925	-2.1267
Ta.2619.1.S1_x_at	Os01g13080.1	60S acidic ribosomal protein P3, putative, expressed	unnamed protein product [Oryza sativa (japonica cultivar-group)]	TA57256_4565						DOWN	DOWN					-1.1	-1.15292	1.1455	1.0565	-3.6858	-2.1306
TaAffx.115437.1.A1_at	Os01g13080.1	60S acidic ribosomal protein P3, putative, expressed	unnamed protein product [Oryza sativa (japonica cultivar-group)]	TA57263_4565						DOWN						-1.02	-1.1184	1.0922	1.1482	-2.8357	-1.6973
TaAffx.115437.1.A1_s_at	Os06g48780.1	60S acidic ribosomal protein P3, putative, expressed	NA	CK197475						DOWN						-1.11	-1.12725	1.1344	1.1354	-3.0603	-1.6439
TaAffx.115437.1.A1_x_at	Os06g48780.1	60S acidic ribosomal protein P3, putative, expressed	NA	CK197475						DOWN						-1.09	-1.20309	1.0833	1.0854	-3.0918	-1.8079
Ta.794.1.S1_at	Os05g07700.1	60S ribosomal protein L10-3, putative, expressed	60S ribosomal protein L10-3 [Oryza sativa (Rice)]	CK168114			up					-1.06	1.04	1.36	3.01
Ta.794.1.S1_x_at	Os05g07700.1	60S ribosomal protein L10-3, putative, expressed	60S ribosomal protein L10-3 [Oryza sativa (Rice)]	CK168114			up
TaAffx.108368.1.S1_x_at	Os05g07700.1	60S ribosomal protein L10-3, putative, expressed	60S ribosomal protein L10-3 [Oryza sativa (Rice)]	TA61065_4565			up					-1.01	1	1.31	2.43
Ta.14369.1.S1_at	Os02g21660.1	60S ribosomal protein L10a-1, putative, expressed	Putative 60S ribosomal protein L10A [Oryza sativa (japonica cultivar-group)]	TA65056_4565						DOWN						-1.07	-1.41318	1.9463	1.234	-4.8568	-1.8019
Ta.28647.1.S1_at	Os08g44380.2	60S ribosomal protein L10a-1, putative, expressed	Putative 60S ribosomal protein L10A [Oryza sativa (japonica cultivar-group)]	TA53996_4565						DOWN						-1.07	-1.11455	1.1319	-1.0793	-2.2894	-1.659
Ta.824.1.S1_a_at	Os08g44450.2	60S ribosomal protein L10a-1, putative, expressed	Ribosomal protein L10A [Triticum aestivum (Wheat)]	CK158656						DOWN						-1.04	-1.04026	1.1909	1.0783	-2.8408	-1.7723
Ta.22680.2.S1_a_at	Os01g10820.1	60S ribosomal protein L11, putative, expressed	Ribosomal protein L11 [Triticum aestivum (Wheat)]	TA51885_4565						DOWN						-1.2	-1.12146	1.5321	1.2009	-2.4287	-1.2171
TaAffx.104594.1.A1_at	Os05g11710.1	60S ribosomal protein L11, putative, expressed	60S ribosomal protein L11-1 [Arabidopsis thaliana (Mouse-ear cress)]	CA747331							DOWN					-1.1	1.3039	-1.0556	-1.2035	-1.8299	-3.005
Ta.28712.1.S1_at	Os02g14059.1	60S ribosomal protein L11-1, putative, expressed	Ribosomal protein [Triticum aestivum (Wheat)]	CA607425						DOWN						-1.18	-1.05391	1.4215	1.3907	-2.1184	-1.2408
Ta.28712.1.S1_x_at	Os02g14059.1	60S ribosomal protein L11-1, putative, expressed	Ribosomal protein [Triticum aestivum (Wheat)]	CA607425						DOWN						-1.17	-1.071	1.4145	1.3454	-2.2345	-1.2822
Ta.30803.1.S1_at	Os02g47140.2	60S ribosomal protein L12, putative, expressed	Putative 60S ribosomal protein L12 [Oryza sativa (japonica cultivar-group)]	TA61953_4565						DOWN						-1.13	-1.04603	1.3675	1.1935	-2.7612	-1.5477
Ta.30803.1.S1_x_at	Os02g47140.2	60S ribosomal protein L12, putative, expressed	Putative 60S ribosomal protein L12 [Oryza sativa (japonica cultivar-group)]	TA61953_4565						DOWN						-1.1	-1.06194	1.4968	1.208	-2.7734	-1.4321
Ta.30803.2.S1_at	Os02g47140.1	60S ribosomal protein L12, putative, expressed	Putative 60S ribosomal protein L12 [Oryza sativa (japonica cultivar-group)]	TA61947_4565						DOWN						-1.1	-1.23632	1.2191	-1.0706	-3.8525	-2.0815
Ta.30803.2.S1_x_at	Os02g47140.1	60S ribosomal protein L12, putative, expressed	Putative 60S ribosomal protein L12 [Oryza sativa (japonica cultivar-group)]	TA61940_4565						DOWN						-1.07	-1.26485	1.5672	1.2015	-3.4376	-1.9753
Ta.24961.1.S1_x_at	Os06g02510.2	60S ribosomal protein L13-2, putative, expressed	Putative cold-induced protein [Oryza sativa (Rice)]	TA60193_4565						DOWN						-1.11	-1.19559	1.6275	1.1571	-2.9596	-1.6285
Ta.24961.2.S1_x_at	Os06g02510.2	60S ribosomal protein L13-2, putative, expressed	Putative cold-induced protein [Oryza sativa (Rice)]	TA60215_4565						DOWN						-1.13	-1.18997	1.6535	1.1268	-3.0112	-1.6889
Ta.28743.1.S1_at	Os06g02510.2	60S ribosomal protein L13-2, putative, expressed	Putative 60S ribosomal protein L13E [Oryza sativa (japonica cultivar-group)]	TA53407_4565						DOWN						-1.17	-1.28453	1.2656	1.0882	-3.8983	-1.7052
Ta.807.1.S1_a_at	Os03g54890.1	60S ribosomal protein L13a, putative, expressed	Ribosomal protein L13a [Triticum aestivum (Wheat)]	TA61849_4565						DOWN						-1.14	-1.0328	1.9147	1.2805	-2.5825	-1.3905
Ta.807.2.S1_at	Os07g01870.1	60S ribosomal protein L13a-2, putative, expressed	Ribosomal protein L13a [Triticum aestivum (Wheat)]	TA61850_4565						DOWN						-1.18	-1.22872	1.479	1.0792	-3.4958	-1.8123
Ta.24130.1.S1_x_at	Os03g40180.1	60S ribosomal protein L15, putative, expressed	Ribosomal protein L15 [Oryza sativa (japonica cultivar-group)]	TA62572_4565						DOWN						-1.15	-1.16577	1.3406	1.0972	-3.6442	-1.8838
Ta.24130.2.S1_x_at	Os03g40180.1	60S ribosomal protein L15, putative, expressed	Ribosomal protein L15 [Oryza sativa (japonica cultivar-group)]	TA62570_4565						DOWN						-1.09	-1.20983	1.3148	1.123	-3.8005	-1.8762
Ta.28677.1.S1_at	Os09g08430.1	60S ribosomal protein L17, putative, expressed	60S ribosomal protein L17-1 [Hordeum vulgare (Barley)]	TA63498_4565						DOWN						-1.16	-1.11788	1.6489	1.3049	-2.8356	-1.6307
Ta.28677.1.S1_x_at	Os09g08430.1	60S ribosomal protein L17, putative, expressed	60S ribosomal protein L17-1 [Hordeum vulgare (Barley)]	TA63495_4565						DOWN						-1.09	-1.11858	1.6798	1.2401	-2.8939	-1.5203
Ta.23431.1.S1_at	Os05g06310.1	60S ribosomal protein L18, putative, expressed	Ribosomal protein L18 [Triticum aestivum (Wheat)]	TA63056_4565						DOWN						-1.14	-1.08932	1.0501	1.006	-3.4745	-1.689
Ta.3789.2.S1_a_at	Os03g22180.1	60S ribosomal protein L18, putative, expressed	Cytoplasmic ribosomal protein L18 [Oryza sativa (japonica cultivar-group)]	TA62523_4565						DOWN						-1.03	-1.15699	1.2829	-1.0006	-3.1685	-1.7266
Ta.3789.3.A1_a_at	Os03g22180.1	60S ribosomal protein L18, putative, expressed	Cytoplasmic ribosomal protein L18 [Oryza sativa (japonica cultivar-group)]	TA62524_4565						DOWN						-1.05	-1.20445	1.0944	1.0664	-3.0249	-1.7499
Ta.805.1.S1_at	Os03g22180.1	60S ribosomal protein L18, putative, expressed	Putative cytoplasmic ribosomal protein L18 [Oryza sativa (japonica cultivar-group)]	TA66263_4565						DOWN						-1.12	-1.22321	1.2856	1.1541	-4.2896	-1.8513
Ta.13972.1.S1_at	Os01g14070.1	60S ribosomal protein L18A, putative, expressed	Hypothetical protein B1066G12.20-1 [Oryza sativa (japonica cultivar-group)]	TA89758_4565						UP	UP					1.09	-1.00464	-1.3153	-1.34	2.0721	2.9509
Ta.16871.1.S1_at	Os05g49020.1	60S ribosomal protein L18A, putative, expressed	F20D23.22 protein [Arabidopsis thaliana (Mouse-ear cress)]	TA82813_4565						UP						-1.02	-1.08316	1.7972	1.4573	2.01	2.1217
Ta.24735.1.S1_at	Os05g49030.1	60S ribosomal protein L18a, putative, expressed	Ribosomal protein L18a-like [Oryza sativa (japonica cultivar-group)]	TA61736_4565						DOWN	DOWN					-1.1	-1.30785	1.2651	-1.2298	-4.7099	-2.2304
Ta.24826.2.S1_x_at	Os05g49030.1	60S ribosomal protein L18a, putative, expressed	Ribosomal protein L18a-like [Oryza sativa (japonica cultivar-group)]	TA61728_4565						DOWN						-1.12	-1.14653	1.402	1.0421	-2.9249	-1.3674
Ta.24826.3.S1_at	Os05g49030.1	60S ribosomal protein L18a, putative, expressed	Ribosomal protein L18a-like [Oryza sativa (japonica cultivar-group)]	TA61741_4565						DOWN						-1.1	-1.17843	1.3187	1.2186	-2.7148	-1.2292
Ta.24826.3.S1_x_at	Os05g49030.1	60S ribosomal protein L18a, putative, expressed	Ribosomal protein L18a-like [Oryza sativa (japonica cultivar-group)]	TA61741_4565						DOWN						-1.1	-1.17569	1.2819	1.1961	-2.6589	-1.3329
Ta.2739.1.S1_x_at	Os03g21940.1	60S ribosomal protein L19-3, putative, expressed	60S ribosomal protein L19-2 [Arabidopsis thaliana (Mouse-ear cress)]	TA61209_4565						DOWN						-1.1	-1.02872	1.0466	1.0802	-2.0803	-1.2865
Ta.2739.4.S1_x_at	Os03g21940.1	60S ribosomal protein L19-3, putative, expressed	60S ribosomal protein L19-like protein [Solanum tuberosum (Potato)]	DR740975						DOWN						-1.08	-1.09414	1.0998	1.0881	-2.1519	-1.2283
Ta.28331.1.S1_at	Os12g38000.1	60S ribosomal protein L2, putative, expressed	60S ribosomal protein L2 [Arabidopsis thaliana (Mouse-ear cress)]	TA62593_4565						DOWN						-1.12	-1.19585	1.2723	1.0569	-3.1298	-1.5283
Ta.28331.1.S1_x_at	Os12g38000.1	60S ribosomal protein L2, putative, expressed	60S ribosomal protein L2 [Arabidopsis thaliana (Mouse-ear cress)]	TA62593_4565						DOWN						-1.15	-1.20384	1.2665	1.08	-3.1818	-1.5847
Ta.27401.1.S1_x_at	Os10g32820.1	60S ribosomal protein L21, putative, expressed	60s ribosomal protein L21 [Triticum aestivum (Wheat)]	TA62064_4565						DOWN						-1.2	-1.0399	1.364	1.3487	-2.6702	-1.2938
Ta.27401.2.S1_x_at	Os10g32820.1	60S ribosomal protein L21, putative, expressed	60s ribosomal protein L21 [Triticum aestivum (Wheat)]	TA62069_4565						DOWN						-1.12	-1.02328	1.4559	1.2507	-2.7939	-1.5081
Ta.30787.1.S1_at	Os10g32820.1	60S ribosomal protein L21, putative, expressed	60S ribosomal protein L21 [Oryza sativa (Rice)]	TA63261_4565						DOWN						-1.14	-1.13936	1.3779	1.1521	-3.0784	-1.2703
Ta.6074.1.S1_at	Os03g22340.1	60S ribosomal protein L22-2, putative, expressed	BRI1-KD interacting protein 108 [Oryza sativa (japonica cultivar-group)]	TA62656_4565						DOWN						-1.16	-1.02678	1.292	1.1737	-2.4702	-1.4378
TaAffx.53705.1.S1_at	Os03g04590.1	60S ribosomal protein L23, putative, expressed	Ribosomal Pr 117 [Triticum aestivum (Wheat)]	TA55166_4565			up					1.05	1.55	1.88	3.61
Ta.12870.1.S1_at	Os03g04590.1	60S ribosomal protein L23, putative, expressed	Ribosomal Pr 117 [Triticum aestivum (Wheat)]	TA57464_4565						DOWN						-1.1	-1.18649	1.2081	1.0216	-2.9418	-1.5272
Ta.14635.1.S1_a_at	Os03g04590.1	60S ribosomal protein L23, putative, expressed	Ribosomal Pr 117 [Triticum aestivum (Wheat)]	BJ312212						DOWN						-1.09	-1.1112	1.4503	1.1937	-2.7471	-1.7539
Ta.14635.2.S1_a_at	Os03g04590.1	60S ribosomal protein L23, putative, expressed	Ribosomal Pr 117 [Triticum aestivum (Wheat)]	TA59811_4565						DOWN						-1.2	-1.19522	1.3675	1.2625	-2.4926	-1.333
Ta.14635.3.S1_x_at	Os03g04590.1	60S ribosomal protein L23, putative, expressed	Ribosomal Pr 117 [Triticum aestivum (Wheat)]	DY741597						DOWN						-1.16	-1.13912	1.3996	1.2512	-2.4677	-1.343
Ta.28707.1.S1_x_at	Os04g42270.2	60S ribosomal protein L23a, putative, expressed	OSJNBa0029H02.21 protein [Oryza sativa (Rice)]	TA59953_4565						DOWN						-1.08	-1.02184	1.0684	1.0791	-2.1882	-1.7111
Ta.14549.1.S1_at	Os07g12250.1	60S ribosomal protein L24, putative, expressed	Putative 60S ribosomal protein L24 [Oryza sativa (japonica cultivar-group)]	TA60250_4565						DOWN						-1.08	-1.15588	1.1697	-1.0172	-3.6474	-1.736
Ta.39.3.S1_a_at	Os01g04730.1	60S ribosomal protein L26-1, putative, expressed	Ribosomal protein L24, putative [Oryza sativa (japonica cultivar-group)]	TA63878_4565						DOWN						-1.19	-1.24641	1.2835	1.0968	-3.0394	-1.469
Ta.39.3.S1_x_at	Os01g04730.1	60S ribosomal protein L26-1, putative, expressed	Ribosomal protein L24, putative [Oryza sativa (japonica cultivar-group)]	TA63878_4565						DOWN						-1.13	-1.21249	1.2917	1.1392	-3.0279	-1.5454
Ta.39.4.S1_x_at	Os01g04730.1	60S ribosomal protein L26-1, putative, expressed	Ribosomal protein L24, putative [Oryza sativa (japonica cultivar-group)]	TA63862_4565						DOWN						-1.13	-1.28187	1.1955	1.1125	-3.1711	-1.5929
Ta.13259.1.S1_at	Os02g18380.1	60S ribosomal protein L27, putative, expressed	Putative ribosomal protein L27 [Oryza sativa (Rice)]	TA63179_4565						DOWN						-1.22	-1.13334	1.2856	1.1047	-2.8003	-1.3273
Ta.28713.1.S1_at	Os02g18380.1	60S ribosomal protein L27, putative, expressed	Putative ribosomal protein L27 [Oryza sativa (Rice)]	TA63185_4565						DOWN						-1.09	-1.12956	1.2548	1.2001	-2.8414	-1.58
Ta.28713.1.S1_x_at	Os02g18380.1	60S ribosomal protein L27, putative, expressed	Putative ribosomal protein L27 [Oryza sativa (Rice)]	TA63185_4565						DOWN						-1.13	-1.15306	1.2518	1.2273	-2.6971	-1.5474
Ta.28713.2.S1_at	Os02g18380.1	60S ribosomal protein L27, putative, expressed	Putative ribosomal protein L27 [Oryza sativa (Rice)]	TA63183_4565						DOWN						-1.1	-1.04643	1.2393	1.1643	-2.2627	-1.2186
Ta.24114.13.S1_at	Os03g29460.1	60S ribosomal protein L27a-3, putative, expressed	Putative ribosomal protein L27a [Oryza sativa (japonica cultivar-group)]	CJ516622						DOWN						-1.17	-1.18591	1.3703	1.1377	-2.62	-1.1334
Ta.9535.1.S1_at	Os02g57540.1	60S ribosomal protein L28, putative, expressed	ribosomal protein L28-like [Oryza sativa (japonica cultivar-group)]	TA60075_4565						DOWN						-1.21	-1.03497	1.6456	1.2686	-2.6493	-1.8393
Ta.9535.2.S1_x_at	Os01g51020.1	60S ribosomal protein L28, putative, expressed	ribosomal protein L28-like [Oryza sativa (japonica cultivar-group)]	TA60073_4565						DOWN	DOWN					-1.1	-1.11491	1.2229	1.0337	-3.6065	-2.3788
Ta.9535.4.S1_x_at	Os01g51020.1	60S ribosomal protein L28, putative, expressed	ribosomal protein L28-like [Oryza sativa (japonica cultivar-group)]	TA60072_4565						DOWN	DOWN					-1.1	-1.09109	1.1483	1.032	-3.807	-2.3526
TaAffx.26369.1.S1_at	Os01g51020.1	60S ribosomal protein L28, putative, expressed	ribosomal protein L28-like [Oryza sativa (japonica cultivar-group)]	TA60073_4565						DOWN						1.08	-1.10609	1.2572	-1.0094	-2.6835	-1.4292
TaAffx.57053.1.S1_at	Os05g46430.1	60S ribosomal protein L28, putative, expressed	ribosomal protein L28-like [Oryza sativa (japonica cultivar-group)]	CA637593						DOWN						-1.02	-1.09718	1.102	1.0498	-2.1085	-1.5178
Ta.22964.4.S1_at	Os01g19840.1	60S ribosomal protein L29, putative, expressed	Putative ribosomal protein L29 [Oryza sativa (japonica cultivar-group)]	BJ304814						DOWN						-1.05	-1.10847	1.3235	1.119	-2.2226	-1.1626
Ta.14534.1.S1_at	Os12g07010.1	60S ribosomal protein L3, putative, expressed	Ribosomal protein L3 [Triticum aestivum (Wheat)]	TA61463_4565						DOWN						-1.21	1.0005	1.4418	1.2667	-2.7173	-1.577
Ta.15265.1.S1_at	Os12g07010.1	60S ribosomal protein L3, putative, expressed	Ribosomal protein L3 [Triticum aestivum (Wheat)]	TA63421_4565						DOWN						-1.16	-1.20165	1.5363	1.2385	-3.1042	-1.6337
Ta.2153.1.S1_s_at	Os05g41110.1	60S ribosomal protein L30, putative, expressed	Ribosomal protein L30 [Triticum aestivum (Wheat)]	CK217680						DOWN						-1.12	-1.17664	1.5518	1.1333	-2.5137	-1.3429
Ta.25043.1.S1_at	Os05g41110.1	60S ribosomal protein L30, putative, expressed	Ribosomal protein L30 [Triticum aestivum (Wheat)]	TA64410_4565						DOWN						-1.19	-1.03613	1.4329	1.2773	-2.6992	-1.3212
Ta.28375.1.S1_at	Os05g41110.1	60S ribosomal protein L30, putative, expressed	Ribosomal protein L30 [Triticum aestivum (Wheat)]	TA64420_4565						DOWN						-1.2	-1.09587	1.2681	-1.0191	-3.1423	-1.8219
Ta.13683.1.S1_at	Os06g21480.1	60S ribosomal protein L31, putative, expressed	Putative 60S ribosomal protein L31 [Oryza sativa (japonica cultivar-group)]	TA64166_4565						DOWN						-1.09	-1.09021	1.2462	1.0449	-2.6407	-1.2794
Ta.28138.1.S1_at	Os08g39500.1	60S ribosomal protein L31, putative, expressed	Putative 60S ribosomal protein L31 [Oryza sativa (japonica cultivar-group)]	TA57262_4565						DOWN						-1.21	-1.04232	1.3012	1.1404	-2.4263	-1.78
Ta.28072.1.S1_at	Os09g32532.1	60S ribosomal protein L32, putative, expressed	Putative ribosomal protein L32 [Oryza sativa (japonica cultivar-group)]	TA63331_4565						DOWN						-1.19	-1.15006	1.5248	1.1874	-2.8222	-1.5029
Ta.28257.2.S1_x_at	Os09g32532.1	60S ribosomal protein L32, putative, expressed	Putative ribosomal protein L32 [Oryza sativa (japonica cultivar-group)]	TA63330_4565						DOWN						-1.15	-1.15589	1.1738	1.1094	-2.0531	-1.133
Ta.28306.2.S1_at	Os09g32532.1	60S ribosomal protein L32, putative, expressed	Putative ribosomal protein L32 [Oryza sativa (japonica cultivar-group)]	AL819566						DOWN						-1.06	-1.17983	1.3139	1.009	-2.9547	-1.5626
Ta.28338.1.S1_at	Os09g32532.1	60S ribosomal protein L32, putative, expressed	60S ribosomal protein L32-1 [Arabidopsis thaliana (Mouse-ear cress)]	TA62306_4565			down			DOWN		-1.04	-1.24	-1.26	-2.03	-1.13	-1.35647	1.2951	-1	-6.9441	-2.5978
TaAffx.30678.1.S1_s_at	Os09g32532.1	60S ribosomal protein L32, putative, expressed	60S ribosomal protein L32-1 [Arabidopsis thaliana (Mouse-ear cress)]	TA62306_4565						DOWN						-1.16	-1.17746	1.3956	1.0575	-4.0813	-2.1173
Ta.1518.1.S1_x_at	Os02g54470.1	60S ribosomal protein L33-B, putative, expressed	Ribosomal protein L35A [Zea mays (Maize)]	TA53481_4565						DOWN						-1.11	-1.08934	1.4889	1.2931	-2.658	-1.4853
Ta.1518.2.S1_x_at	Os02g54470.1	60S ribosomal protein L33-B, putative, expressed	Ribosomal protein L35A [Zea mays (Maize)]	TA52896_4565						DOWN						-1.1	-1.03586	1.4658	1.2922	-2.4721	-1.4096
Ta.22965.1.S1_at	Os05g48310.1	60S ribosomal protein L33-B, putative, expressed	Ribosomal protein L35A [Zea mays (Maize)]	BE442523					UP							-1.35	-1.22179	1.4249	2.519	-1.1731	-1.5351
Ta.28710.1.S1_x_at	Os02g54470.1	60S ribosomal protein L33-B, putative, expressed	Ribosomal protein L35A [Zea mays (Maize)]	TA56513_4565						DOWN						-1.06	-1.10222	1.2341	-1.0181	-3.2595	-1.8059
Ta.10438.1.S1_x_at	Os09g24690.1	60S ribosomal protein L34, putative, expressed	Putative ribosomal protein L34 [Oryza sativa (japonica cultivar-group)]	BJ285224		up		UP				1.08	1.4	2.21	1.13	-1.34	-1.17242	2.1412	1.68	-1.7345	-1.0019
Ta.1698.1.S1_at	Os08g33920.1	60S ribosomal protein L34, putative, expressed	Ribosomal protein l34 [Triticum aestivum (Wheat)]	TA53517_4565						DOWN						-1.22	-1.09068	1.1894	-1.0068	-3.7838	-1.7082
Ta.28308.1.S1_at	Os09g24690.1	60S ribosomal protein L34, putative, expressed	Putative ribosomal protein L34 [Oryza sativa (japonica cultivar-group)]	TA63388_4565						DOWN						-1.06	-1.04471	1.2054	1.0396	-2.1505	-1.3386
Ta.28696.1.S1_x_at	Os04g30730.1	60S ribosomal protein L35, putative, expressed	OSJNBb0006N15.8 protein [Oryza sativa (japonica cultivar-group)]	TA53521_4565						DOWN						-1.13	-1.00283	1.4686	1.2959	-2.2352	-1.4693
Ta.25124.2.S1_a_at	Os01g62350.1	60S ribosomal protein L36-2, putative, expressed	Ribosomal protein L36 [Triticum aestivum (Wheat)]	TA58638_4565						DOWN						-1.12	-1.19611	1.3702	-1.0479	-3.5657	-1.8687
Ta.25124.2.S1_x_at	Os01g62350.1	60S ribosomal protein L36-2, putative, expressed	Ribosomal protein L36 [Triticum aestivum (Wheat)]	TA58638_4565						DOWN						-1.07	-1.17933	1.2623	1.0875	-3.1759	-1.5069
Ta.29371.2.S1_a_at	Os05g38520.2	60S ribosomal protein L36-2, putative, expressed	Ribosomal protein L36 [Triticum aestivum (Wheat)]	CA735529			down			DOWN		1.13	-1.36	-1.7	-3.38	1	-1.37965	-1.0839	-1.5748	-3.9039	-2.5544
Ta.30628.1.S1_at	Os05g38520.1	60S ribosomal protein L36-2, putative, expressed	Ribosomal protein L36 [Triticum aestivum (Wheat)]	TA57729_4565						DOWN						-1.05	-1.26306	1.241	1.0429	-2.9621	-1.7222
Ta.30628.1.S1_x_at	Os05g38520.1	60S ribosomal protein L36-2, putative, expressed	Ribosomal protein L36 [Triticum aestivum (Wheat)]	TA57729_4565						DOWN						-1.06	-1.22189	1.1427	1.076	-2.6764	-1.8142
Ta.30628.2.S1_at	Os05g38520.1	60S ribosomal protein L36-2, putative, expressed	Ribosomal protein L36 [Triticum aestivum (Wheat)]	TA57684_4565						DOWN						-1.11	-1.15461	1.1219	1.1246	-2.2474	-1.7422
Ta.30628.2.S1_x_at	Os05g38520.1	60S ribosomal protein L36-2, putative, expressed	Ribosomal protein L36 [Triticum aestivum (Wheat)]	TA57684_4565						DOWN						-1.13	-1.15634	1.1396	1.0555	-2.15	-1.606
Ta.30628.3.S1_x_at	Os05g38520.1	60S ribosomal protein L36-2, putative, expressed	Ribosomal protein L36 [Triticum aestivum (Wheat)]	TA57702_4565						DOWN						-1.12	-1.14572	1.0266	1.0014	-2.327	-1.644
Ta.30628.4.S1_x_at	Os05g38520.1	60S ribosomal protein L36-2, putative, expressed	Ribosomal protein L36 [Triticum aestivum (Wheat)]	TA57736_4565						DOWN						-1.14	-1.18138	1.2273	1.0211	-2.8113	-1.7524
Ta.28391.2.S1_at	Os02g02130.1	60S ribosomal protein L37, putative	Putative 60S ribosomal protein L37 [Oryza sativa (japonica cultivar-group)]	TA60229_4565						DOWN						-1.01	-1.08784	1.4923	1.0909	-2.3595	-1.3232
Ta.28391.1.S1_at	Os02g56990.1	60S ribosomal protein L37, putative, expressed	Putative ribosomal protein L37 [Oryza sativa (japonica cultivar-group)]	TA58893_4565						DOWN						-1.15	-1.01491	1.5184	1.2331	-2.397	-1.507
Ta.24960.1.S1_at	Os01g48770.1	60S ribosomal protein L37a, putative, expressed	Putative ribosomal protein L37a [Oryza sativa (japonica cultivar-group)]	TA57237_4565						DOWN						-1.05	-1.14668	1.3731	1.0336	-2.1132	-1.698
Ta.24960.1.S1_x_at	Os01g48770.1	60S ribosomal protein L37a, putative, expressed	Putative ribosomal protein L37a [Oryza sativa (japonica cultivar-group)]	TA57237_4565						DOWN						-1.09	-1.10778	1.3345	-1.0176	-2.0808	-1.6833
Ta.28347.2.S1_at	Os01g48770.1	60S ribosomal protein L37a, putative, expressed	Putative ribosomal protein L37a [Oryza sativa (japonica cultivar-group)]	TA60177_4565						DOWN						1	-1.00535	1.2801	1.0507	-2.9473	-1.814
Ta.28426.1.S1_a_at	Os01g48770.1	60S ribosomal protein L37a, putative, expressed	Putative ribosomal protein L37a [Oryza sativa (japonica cultivar-group)]	TA60169_4565						DOWN						-1.08	-1.16625	1.2301	1.0086	-3.7865	-1.9401
TaAffx.85633.1.S1_at	Os01g48770.1	60S ribosomal protein L37a, putative, expressed	Putative ribosomal protein L37a [Oryza sativa (japonica cultivar-group)]	TA105970_4565						UP						1.13	-1.15356	1.1314	1.8646	2.4975	1.081
Ta.912.1.S1_at	Os07g36254.1	60S ribosomal protein L38, putative, expressed	Putative 60S ribosomal protein L38 [Oryza sativa (japonica cultivar-group)]	TA54636_4565						DOWN						-1.06	-1.12597	1.7131	1.41	-2.1428	-1.2102
Ta.912.1.S1_x_at	Os07g36254.1	60S ribosomal protein L38, putative, expressed	Putative 60S ribosomal protein L38 [Oryza sativa (japonica cultivar-group)]	TA54636_4565						DOWN						-1.15	-1.10142	1.7173	1.3721	-2.2943	-1.2321
Ta.912.2.S1_at	Os07g36254.1	60S ribosomal protein L38, putative, expressed	Putative 60S ribosomal protein L38 [Oryza sativa (japonica cultivar-group)]	TA54784_4565						DOWN						-1.12	-1.08101	1.9619	1.3132	-2.5461	-1.2479
Ta.912.2.S1_x_at	Os07g36254.1	60S ribosomal protein L38, putative, expressed	Putative 60S ribosomal protein L38 [Oryza sativa (japonica cultivar-group)]	CK154952						DOWN						-1.13	-1.09983	2.0034	1.3522	-2.659	-1.2154
Ta.27765.1.S1_x_at	Os02g55370.1	60S ribosomal protein L39, putative, expressed	Ribosomal protein L39 [Triticum aestivum (Wheat)]	TA60252_4565						DOWN						-1.13	-1.09057	1.371	1.0691	-3.467	-1.9075
Ta.27765.2.S1_x_at	Os02g55370.1	60S ribosomal protein L39, putative, expressed	Ribosomal protein L39 [Triticum aestivum (Wheat)]	TA60251_4565						DOWN	DOWN					-1.06	-1.1221	1.2264	-1.0123	-3.5926	-2.0242
Ta.27765.3.S1_x_at	Os02g55370.1	60S ribosomal protein L39, putative, expressed	Ribosomal protein L39 [Triticum aestivum (Wheat)]	TA60245_4565						DOWN						-1.09	-1.24423	1.1993	-1.0217	-4.192	-2.0638
Ta.27765.4.S1_x_at	Os02g55370.1	60S ribosomal protein L39, putative, expressed	Ribosomal protein L39 [Triticum aestivum (Wheat)]	TA60246_4565						DOWN						-1.07	-1.11749	1.066	1.0991	-2.5861	-1.6112
Ta.27765.5.S1_x_at	Os02g55370.1	60S ribosomal protein L39, putative, expressed	Ribosomal protein L39 [Triticum aestivum (Wheat)]	CA725421						DOWN						-1.09	-1.07665	1.0303	-1.0944	-2.5873	-1.8055
Ta.27765.6.S1_x_at	Os02g55370.1	60S ribosomal protein L39, putative, expressed	Ribosomal protein L39 [Triticum aestivum (Wheat)]	CA692215						DOWN						-1.08	-1.06963	1.0721	1.0417	-2.643	-1.5894
Ta.21954.1.S1_at	Os07g08330.1	60S ribosomal protein L4, putative, expressed	Putative 60S ribosomal protein L1 [Oryza sativa (japonica cultivar-group)]	TA51718_4565						DOWN						-1.13	-1.22078	1.603	1.1098	-3.0521	-2.0816
TaAffx.8220.1.S1_at	Os07g08330.1	60S ribosomal protein L4, putative, expressed	Putative 60S ribosomal protein L1 [Oryza sativa (japonica cultivar-group)]	TA52013_4565						DOWN						-1.09	-1.25981	1.333	1.0147	-4.0268	-2.2571
Ta.1519.2.S1_at	Os07g33979.1	60S ribosomal protein L44, putative, expressed	60S ribosomal protein L44-like [Arabidopsis thaliana (Mouse-ear cress)]	TA58276_4565						DOWN						-1.11	-1.04542	1.2824	1.0551	-3.4636	-1.8899
Ta.1519.2.S1_x_at	Os07g33979.1	60S ribosomal protein L44, putative, expressed	60S ribosomal protein L44-like [Arabidopsis thaliana (Mouse-ear cress)]	TA58276_4565						DOWN						-1.13	-1.07272	1.303	1.0418	-3.446	-1.9287
Ta.25171.2.S1_x_at	Os07g33979.1	60S ribosomal protein L44, putative, expressed	Putative 60S ribosomal protein L44 [Oryza sativa (japonica cultivar-group)]	TA58236_4565						DOWN						-1.06	-1.28897	1.4041	1.1048	-2.9499	-1.3283
Ta.28204.1.S1_at	Os07g33979.1	60S ribosomal protein L44, putative, expressed	60S ribosomal protein L44-like [Arabidopsis thaliana (Mouse-ear cress)]	TA58245_4565						DOWN						-1.2	-1.1511	1.2827	-1.0345	-3.3044	-1.4089
Ta.28204.1.S1_x_at	Os07g33979.1	60S ribosomal protein L44, putative, expressed	60S ribosomal protein L44-like [Arabidopsis thaliana (Mouse-ear cress)]	TA58245_4565						DOWN						-1.11	-1.17338	1.218	-1.037	-3.0145	-1.4358
Ta.28204.2.S1_at	Os07g33979.1	60S ribosomal protein L44, putative, expressed	60S ribosomal protein L44-like [Arabidopsis thaliana (Mouse-ear cress)]	TA58240_4565						DOWN						-1.09	-1.26855	1.143	-1.0002	-2.975	-1.3622
Ta.28204.2.S1_x_at	Os07g33979.1	60S ribosomal protein L44, putative, expressed	60S ribosomal protein L44-like [Arabidopsis thaliana (Mouse-ear cress)]	TA58240_4565						DOWN						-1.07	-1.22608	1.1658	1.0406	-2.9596	-1.298
Ta.9601.1.S1_x_at	Os07g33979.1	60S ribosomal protein L44, putative, expressed	60S ribosomal protein L44-like [Arabidopsis thaliana (Mouse-ear cress)]	TA58281_4565						DOWN						-1.08	-1.33783	1.1593	1.0363	-3.2269	-1.9698
Ta.28291.2.S1_x_at	Os01g67134.1	60S ribosomal protein L5-1, putative, expressed	60S ribosomal protein L5-1 [Oryza sativa (Rice)]	TA59310_4565						DOWN						-1.09	-1.05845	1.3505	1.1663	-2.6039	-1.6998
Ta.28291.3.S1_x_at	Os01g67134.1	60S ribosomal protein L5-1, putative, expressed	60S ribosomal protein L5-1 [Oryza sativa (Rice)]	TA59264_4565						DOWN						-1.12	-1.0887	1.2999	1.178	-2.7383	-1.5734
Ta.28291.4.S1_at	Os01g67134.1	60S ribosomal protein L5-1, putative, expressed	60S ribosomal protein L5-1 [Oryza sativa (Rice)]	TA59263_4565						DOWN						-1.08	-1.07929	1.1728	1.1092	-2.6472	-1.6346
Ta.28291.4.S1_x_at	Os01g67134.1	60S ribosomal protein L5-1, putative, expressed	60S ribosomal protein L5-1 [Oryza sativa (Rice)]	TA59263_4565						DOWN						-1.13	-1.06693	1.206	1.1341	-2.6763	-1.6737
Ta.9244.1.S1_x_at	Os01g67134.1	60S ribosomal protein L5-1, putative, expressed	60S ribosomal protein L5-1 [Oryza sativa (Rice)]	TA62199_4565						DOWN						-1.17	-1.34885	1.3662	1.25	-2.8886	1.0437
Ta.14445.1.A1_x_at	Os02g37862.1	60S ribosomal protein L6, putative, expressed	Ribosomal protein L6 [Triticum aestivum (Wheat)]	TA53198_4565						DOWN						-1.14	-1.06002	1.3054	1.2246	-3.1095	-1.4042
Ta.28291.1.S1_at	Os02g37862.1	60S ribosomal protein L6, putative, expressed	Ribosomal protein L6 [Triticum aestivum (Wheat)]	TA59311_4565						DOWN						-1.07	-1.13203	1.3576	1.0923	-2.1233	-1.0999
Ta.28704.1.S1_at	Os02g37862.1	60S ribosomal protein L6, putative, expressed	Ribosomal protein L6 [Triticum aestivum (Wheat)]	BJ239395						DOWN						-1.08	-1.06577	1.318	1.0363	-3.19	-1.3931
Ta.28549.2.S1_a_at	Os04g51630.1	60S ribosomal protein L7-2, putative, expressed	Ribosomal protein L7 [Triticum aestivum (Wheat)]	TA56643_4565						DOWN						-1.12	-1.06908	1.3357	1.0001	-2.9547	-1.6431
Ta.7180.1.S1_at	Os04g51630.2	60S ribosomal protein L7-2, putative, expressed	Ribosomal protein L7 [Triticum aestivum (Wheat)]	TA63568_4565						DOWN						-1.17	-1.1714	1.3758	1.1385	-2.9776	-1.7763
Ta.7180.1.S1_x_at	Os04g51630.1	60S ribosomal protein L7-2, putative, expressed	Ribosomal protein L7 [Triticum aestivum (Wheat)]	CK212071						DOWN						-1.16	-1.1388	1.4325	1.1246	-3.056	-1.7168
Ta.1118.1.S1_at	Os08g23710.1	60S ribosomal protein L7a, putative, expressed	60S ribosomal protein L7a [Arabidopsis thaliana (Mouse-ear cress)]	CK157035						DOWN						-1.16	-1.18087	1.634	1.1062	-2.7012	-1.234
Ta.19269.1.S1_at	Os08g23710.1	60S ribosomal protein L7a, putative, expressed	60S ribosomal protein L7A-like [Solanum tuberosum (Potato)]	TA61864_4565						DOWN						-1.13	-1.05241	1.8125	1.3227	-2.5116	-1.0204
Ta.19269.1.S1_x_at	Os08g23710.1	60S ribosomal protein L7a, putative, expressed	60S ribosomal protein L7A-like [Solanum tuberosum (Potato)]	TA61864_4565						DOWN						-1.13	-1.07459	1.9437	1.3164	-2.8884	-1.1649
Ta.4749.1.A1_at	Os08g23710.1	60S ribosomal protein L7a, putative, expressed	putative 60S ribosomal protein [Oryza sativa (japonica cultivar-group)]	TA94891_4565			down		DOWN	DOWN		-1	-1.44	-1.88	-3.04	-1.01	-1.48107	-1.5507	-2.1884	-4.0477	-1.3686
Ta.28317.1.S1_at	Os02g01332.1	60S ribosomal protein L9, putative, expressed	Hypothetical protein [Solanum tuberosum (Potato)]	TA63315_4565						DOWN						-1.11	-1.0685	1.9268	1.7567	-2.0872	-1.3977
Ta.28317.1.S1_x_at	Os09g31180.1	60S ribosomal protein L9, putative, expressed	60S ribosomal protein L9 [Oryza sativa (Rice)]	TA63296_4565						DOWN						-1.1	-1.05958	1.9562	1.7784	-2.0234	-1.3653
